# Supplementary material for: Crystal structure, Hirshfeld surface analysis, inter­action energy and DFT studies of (2Z)-2-(2,4-di­chloro­benzyl­idene)-4-nonyl-3,4-di­hydro-2H-1,4-benzo­thia­zin-3-one
Source: Acta Crystallogr E Crystallogr Commun. 2020 Jan 31;76(Pt 2):281–7. doi: 10.1107/S2056989020001036 (PMC7001846; doi:10.1107/S2056989020001036)
Supplement: Supplementary file 1 [file e-76-00281-sup1.cif]

##############################################################################
#                                                                            #
# This CIF contains the data in a paper accepted for publication in          #
# Acta Crystallographica Section E. It conforms to the requirements of       #
# Notes for Authors for Acta Crystallographica Section E, and has been       #
# peer reviewed under the auspices of the IUCr Commission on Journals.       #
#                                                                            #
# Full details of the Crystallographic Information File format               #
# are given in the paper "The Crystallographic Information File (CIF):       #
# a New Standard Archive File for Crystallography" by S. R. Hall, F. H.      #
# Allen and I. D. Brown [Acta Cryst. (1991), A47, 655-685].                  #
#                                                                            #
# The current version of the core CIF dictionary is obtainable from          #
# ftp://ftp.iucr.org/pub/cif_core.dic.                                       #
#                                                                            #
# Software is freely available for graphical display of the structure(s)     #
# in this CIF. For information consult the CIF software page                 #
# http://www.iucr.org/resources/cif/software.                                #
#                                                                            #
# This file may be used for bona fide research purposes within the           #
# scientific community so long as proper attribution is given to the journal # 
# article from which it was obtained.                                        #
#                                                                            #
##############################################################################
data_I
_audit_creation_method     'SHELXL-2018/1'
_chemical_name_systematic
;\
(2<i>Z</i>)-2-(2,4-Dichlorobenzylidene)-4-nonyl-3,4-dihydro-2<i>H</i>-\
1,4-benzothiazin-3-one
;
_chemical_name_common     ?
_chemical_formula_moiety     'C24 H27 Cl2 N O S'
_chemical_formula_sum     'C24 H27 Cl2 N O S'
_chemical_formula_iupac     'C24 H27 Cl2 N O S'
_chemical_formula_weight     448.42
_chemical_melting_point     ?
_space_group_crystal_system     triclinic
_space_group_name_H-M_alt     'P -1'
_space_group_name_Hall     '-P 1'
loop_
    _space_group_symop_operation_xyz
    'x, y, z'
    '-x, -y, -z'
_cell_length_a     8.9961(3)
_cell_length_b     10.3755(3)
_cell_length_c     13.2565(4)
_cell_angle_alpha     73.8570(10)
_cell_angle_beta     88.1190(10)
_cell_angle_gamma     74.1820(10)
_cell_volume     1142.32(6)
_cell_formula_units_Z     2
_cell_measurement_reflns_used     7317
_cell_measurement_theta_min     3.475
_cell_measurement_theta_max     72.410
_cell_measurement_temperature     150(2)
_exptl_crystal_description     column
_exptl_crystal_colour     colourless
_exptl_crystal_size_max     0.201
_exptl_crystal_size_mid     0.136
_exptl_crystal_size_min     0.084
_exptl_crystal_density_diffrn     1.304
_exptl_crystal_density_meas     ?
_exptl_crystal_density_method     'not measured'
_exptl_crystal_F_000     472
_exptl_absorpt_coefficient_mu     3.520
_exptl_absorpt_correction_type     multi-scan
_exptl_absorpt_process_details
;
(<i>SADABS</i>; Krause <i>et al.</i>, 2015)
;
_exptl_absorpt_correction_T_min     0.54
_exptl_absorpt_correction_T_max     0.76
_diffrn_ambient_temperature     150(2)
_diffrn_source     'INCOATEC I\mS micro-focus source'
_diffrn_radiation_type     CuK\a
_diffrn_radiation_wavelength     1.54178
_diffrn_radiation_monochromator     mirror
_diffrn_measurement_device_type     'Bruker D8 VENTURE PHOTON 100 CMOS'
_diffrn_measurement_method     '\w scans'
_diffrn_detector_area_resol_mean     10.4167
_diffrn_reflns_number     8788
_diffrn_reflns_av_R_equivalents     0.0250
_diffrn_reflns_av_unetI/netI     0.0330
_diffrn_reflns_theta_min     3.475
_diffrn_reflns_theta_max     72.402
_diffrn_reflns_theta_full     68.000
_diffrn_measured_fraction_theta_max     0.938
_diffrn_measured_fraction_theta_full     0.964
_diffrn_reflns_limit_h_min     -10
_diffrn_reflns_limit_h_max     11
_diffrn_reflns_limit_k_min     -12
_diffrn_reflns_limit_k_max     12
_diffrn_reflns_limit_l_min     -13
_diffrn_reflns_limit_l_max     15
_refine_special_details
;
Refinement of F^2^ against ALL reflections.  The weighted R-factor wR and
goodness of fit S are based on F^2^, conventional R-factors R are based
on F, with F set to zero for negative F^2^. The threshold expression of
F^2^ > 2sigma(F^2^) is used only for calculating R-factors(gt) etc. and is
not relevant to the choice of reflections for refinement.  R-factors based
on F^2^ are statistically about twice as large as those based on F, and R-
factors based on ALL data will be even larger. The two carbons at the end
of the nonyl chain, C23 and C24, are disordered in a 0.562(4)/0.438(4)
ratio. These were refined with restraints that the two components have
comparable geometries. The H-atoms on these carbons as well as those on C22
were included as riding contributions in idealized positions.
;
_reflns_number_total     4246
_reflns_number_gt     3772
_reflns_threshold_expression     'I > 2\s(I)'
_refine_ls_structure_factor_coef     Fsqd
_refine_ls_matrix_type     full
_refine_ls_R_factor_all     0.0461
_refine_ls_R_factor_gt     0.0411
_refine_ls_wR_factor_gt     0.1027
_refine_ls_wR_factor_ref     0.1070
_refine_ls_goodness_of_fit_ref     1.015
_refine_ls_restrained_S_all     1.014
_refine_ls_number_reflns     4246
_refine_ls_number_parameters     349
_refine_ls_number_restraints     14
_refine_ls_hydrogen_treatment     mixed
_refine_ls_weighting_scheme     calc
_refine_ls_weighting_details
              'w=1/[\s^2^(Fo^2^)+(0.0512P)^2^+0.6585P] where P=(Fo^2^+2Fc^2^)/3'
_atom_sites_solution_hydrogens     mixed
_atom_sites_solution_primary     'dual space'
_atom_sites_solution_secondary     difmap
_refine_ls_shift/su_max     0.000
_refine_ls_shift/su_mean     0.000
_refine_diff_density_max     0.318
_refine_diff_density_min     -0.500
_refine_ls_extinction_method     none
_refine_ls_extinction_coef     .
loop_
    _atom_type_symbol
    _atom_type_description
    _atom_type_scat_dispersion_real
    _atom_type_scat_dispersion_imag
    _atom_type_scat_source
    'C' 'C' 0.0181 0.0091
                         'International Tables Vol C Tables 4.2.6.8 and 6.1.1.4'
    'H' 'H' 0.0000 0.0000
                         'International Tables Vol C Tables 4.2.6.8 and 6.1.1.4'
    'Cl' 'Cl' 0.3639 0.7018
                         'International Tables Vol C Tables 4.2.6.8 and 6.1.1.4'
    'N' 'N' 0.0311 0.0180
                         'International Tables Vol C Tables 4.2.6.8 and 6.1.1.4'
    'O' 'O' 0.0492 0.0322
                         'International Tables Vol C Tables 4.2.6.8 and 6.1.1.4'
    'S' 'S' 0.3331 0.5567
                         'International Tables Vol C Tables 4.2.6.8 and 6.1.1.4'
_computing_data_collection
;
<i>APEX3</i> (Bruker, 2016)
;
_computing_cell_refinement
;
<i>SAINT</i> (Bruker, 2016)
;
_computing_data_reduction
;
<i>SAINT</i>  (Bruker, 2016)
;
_computing_structure_solution
;
<i>SHELXT</i> (Sheldrick, 2015<i>a</i>)
;
_computing_structure_refinement
;
<i>SHELXL2018/1</i> (Sheldrick, 2015<i>b</i>)
;
_computing_molecular_graphics
;
<i>DIAMOND</i> (Brandenburg & Putz, 2012)
;
_computing_publication_material
;
<i>SHELXTL</i> (Sheldrick, 2008)
;
loop_
    _atom_site_type_symbol
    _atom_site_label
    _atom_site_fract_x
    _atom_site_fract_y
    _atom_site_fract_z
    _atom_site_U_iso_or_equiv
    _atom_site_adp_type
    _atom_site_calc_flag
    _atom_site_occupancy
    _atom_site_disorder_assembly
    _atom_site_disorder_group
    Cl Cl1 0.49354(7) 0.17182(5) 0.85050(4) 0.04871(16) Uani d 1 . .
    Cl Cl2 0.90576(10) -0.32166(6) 1.00981(5) 0.0707(2) Uani d 1 . .
    S S1 0.74621(5) 0.09525(4) 0.49738(4) 0.03192(13) Uani d 1 . .
    O O1 0.30841(14) 0.26156(14) 0.47052(11) 0.0350(3) Uani d 1 . .
    N N1 0.49478(16) 0.35999(15) 0.39383(12) 0.0290(3) Uani d 1 . .
    C C1 0.77339(19) 0.26057(18) 0.43712(14) 0.0278(4) Uani d 1 . .
    C C2 0.9224(2) 0.2768(2) 0.43323(15) 0.0330(4) Uani d 1 . .
    H H2 1.005(3) 0.196(3) 0.4656(18) 0.042(6) Uiso d 1 . .
    C C3 0.9469(2) 0.4057(2) 0.38810(17) 0.0380(4) Uani d 1 . .
    H H3 1.051(3) 0.414(3) 0.387(2) 0.052(7) Uiso d 1 . .
    C C4 0.8221(2) 0.5199(2) 0.34844(18) 0.0410(5) Uani d 1 . .
    H H4 0.837(3) 0.613(3) 0.316(2) 0.056(7) Uiso d 1 . .
    C C5 0.6730(2) 0.5053(2) 0.35211(17) 0.0366(4) Uani d 1 . .
    H H5 0.589(3) 0.587(2) 0.3270(18) 0.039(6) Uiso d 1 . .
    C C6 0.64689(19) 0.37512(19) 0.39486(14) 0.0287(4) Uani d 1 . .
    C C7 0.4449(2) 0.26179(18) 0.46805(14) 0.0286(4) Uani d 1 . .
    C C8 0.5633(2) 0.15326(18) 0.54591(15) 0.0291(4) Uani d 1 . .
    C C9 0.5205(2) 0.1027(2) 0.64295(16) 0.0344(4) Uani d 1 . .
    H H9 0.408(3) 0.145(3) 0.656(2) 0.057(7) Uiso d 1 . .
    C C10 0.6193(2) -0.0020(2) 0.73085(15) 0.0331(4) Uani d 1 . .
    C C11 0.6141(2) 0.0188(2) 0.83067(16) 0.0361(4) Uani d 1 . .
    C C12 0.7034(3) -0.0761(2) 0.91616(17) 0.0418(5) Uani d 1 . .
    H H12 0.700(3) -0.059(3) 0.986(2) 0.056(7) Uiso d 1 . .
    C C13 0.8000(3) -0.1984(2) 0.90162(17) 0.0429(5) Uani d 1 . .
    C C14 0.8106(3) -0.2233(2) 0.80462(17) 0.0407(5) Uani d 1 . .
    H H14 0.880(3) -0.309(3) 0.797(2) 0.050(7) Uiso d 1 . .
    C C15 0.7214(2) -0.1252(2) 0.72000(16) 0.0363(4) Uani d 1 . .
    H H15 0.729(3) -0.149(3) 0.655(2) 0.046(6) Uiso d 1 . .
    C C16 0.3799(2) 0.4592(2) 0.31152(15) 0.0309(4) Uani d 1 . .
    H H16A 0.315(3) 0.405(2) 0.2923(17) 0.036(6) Uiso d 1 . .
    H H16B 0.434(2) 0.491(2) 0.2491(17) 0.028(5) Uiso d 1 . .
    C C17 0.2769(2) 0.5837(2) 0.34303(15) 0.0313(4) Uani d 1 . .
    H H17A 0.225(3) 0.548(2) 0.4065(18) 0.036(6) Uiso d 1 . .
    H H17B 0.342(3) 0.636(2) 0.3630(17) 0.032(5) Uiso d 1 . .
    C C18 0.1618(2) 0.6778(2) 0.25291(16) 0.0325(4) Uani d 1 . .
    H H18A 0.104(3) 0.623(2) 0.2318(17) 0.036(6) Uiso d 1 . .
    H H18B 0.217(3) 0.703(2) 0.1916(19) 0.040(6) Uiso d 1 . .
    C C19 0.0581(2) 0.8062(2) 0.27852(17) 0.0348(4) Uani d 1 . .
    H H19A 0.004(3) 0.776(2) 0.3390(18) 0.035(6) Uiso d 1 . .
    H H19B 0.123(3) 0.859(3) 0.2959(19) 0.045(6) Uiso d 1 . .
    C C20 -0.0531(2) 0.9040(2) 0.18839(17) 0.0372(4) Uani d 1 . .
    H H20A -0.125(3) 0.853(2) 0.1714(18) 0.039(6) Uiso d 1 . .
    H H20B 0.010(3) 0.934(2) 0.1228(19) 0.043(6) Uiso d 1 . .
    C C21 -0.1479(2) 1.0373(2) 0.21183(18) 0.0383(4) Uani d 1 . .
    H H21A -0.205(3) 1.011(3) 0.274(2) 0.059(8) Uiso d 1 . .
    H H21B -0.080(3) 1.087(2) 0.2266(18) 0.042(6) Uiso d 1 . .
    C C22 -0.2613(3) 1.1333(2) 0.12285(19) 0.0493(6) Uani d 1 . .
    H H22A -0.325994 1.078902 0.104683 0.059 Uiso calc 1 A 1
    H H22B -0.201418 1.161858 0.060625 0.059 Uiso calc 1 A 1
    C C23 -0.3697(8) 1.2661(4) 0.1422(6) 0.0440(18) Uani d 0.562(4) B 1
    H H23A -0.458686 1.305117 0.090467 0.053 Uiso calc 0.562(4) B 1
    H H23B -0.409306 1.245547 0.213838 0.053 Uiso calc 0.562(4) B 1
    C C24 -0.2717(6) 1.3686(5) 0.1297(4) 0.0630(10) Uani d 0.562(4) B 1
    H H24A -0.335043 1.455992 0.141231 0.094 Uiso calc 0.562(4) B 1
    H H24B -0.184022 1.328099 0.181244 0.094 Uiso calc 0.562(4) B 1
    H H24C -0.233125 1.387336 0.058565 0.094 Uiso calc 0.562(4) B 1
    C C23A -0.3282(12) 1.2751(6) 0.1453(7) 0.0440(18) Uani d 0.438(4) B 2
    H H23C -0.388048 1.262316 0.209642 0.053 Uiso calc 0.438(4) B 2
    H H23D -0.242430 1.312260 0.158121 0.053 Uiso calc 0.438(4) B 2
    C C24A -0.4333(8) 1.3801(6) 0.0534(5) 0.0630(10) Uani d 0.438(4) B 2
    H H24D -0.474134 1.469164 0.069938 0.094 Uiso calc 0.438(4) B 2
    H H24E -0.373809 1.394060 -0.010101 0.094 Uiso calc 0.438(4) B 2
    H H24F -0.519298 1.344161 0.041374 0.094 Uiso calc 0.438(4) B 2
loop_
    _atom_site_aniso_label
    _atom_site_aniso_U_11
    _atom_site_aniso_U_22
    _atom_site_aniso_U_33
    _atom_site_aniso_U_12
    _atom_site_aniso_U_13
    _atom_site_aniso_U_23
    Cl1 0.0592(3) 0.0364(3) 0.0409(3) -0.0014(2) 0.0109(2) -0.0080(2)
    Cl2 0.1011(6) 0.0441(3) 0.0459(3) 0.0100(3) -0.0229(3) -0.0052(2)
    S1 0.0281(2) 0.0251(2) 0.0361(3) -0.00014(16) 0.00197(17) -0.00517(17)
    O1 0.0233(6) 0.0393(7) 0.0427(8) -0.0097(5) -0.0023(5) -0.0104(6)
    N1 0.0200(7) 0.0281(7) 0.0351(8) -0.0032(6) -0.0043(6) -0.0054(6)
    C1 0.0231(8) 0.0284(8) 0.0289(9) -0.0028(7) 0.0005(6) -0.0074(7)
    C2 0.0207(8) 0.0363(10) 0.0357(10) 0.0002(7) -0.0005(7) -0.0076(8)
    C3 0.0217(9) 0.0421(11) 0.0473(12) -0.0077(8) 0.0014(8) -0.0088(9)
    C4 0.0275(9) 0.0339(10) 0.0569(13) -0.0089(8) 0.0019(8) -0.0049(9)
    C5 0.0244(9) 0.0276(9) 0.0502(12) -0.0032(7) -0.0027(8) -0.0020(8)
    C6 0.0198(8) 0.0299(9) 0.0338(9) -0.0038(7) -0.0009(7) -0.0076(7)
    C7 0.0248(8) 0.0282(8) 0.0336(9) -0.0058(7) -0.0016(7) -0.0111(7)
    C8 0.0248(8) 0.0264(8) 0.0359(10) -0.0063(7) -0.0018(7) -0.0087(7)
    C9 0.0295(9) 0.0343(10) 0.0384(10) -0.0093(8) 0.0010(8) -0.0081(8)
    C10 0.0312(9) 0.0335(9) 0.0345(10) -0.0129(8) 0.0021(7) -0.0055(8)
    C11 0.0403(10) 0.0294(9) 0.0358(10) -0.0091(8) 0.0067(8) -0.0057(8)
    C12 0.0550(13) 0.0372(11) 0.0312(11) -0.0117(9) 0.0019(9) -0.0077(8)
    C13 0.0527(12) 0.0326(10) 0.0382(11) -0.0078(9) -0.0058(9) -0.0045(8)
    C14 0.0463(12) 0.0320(10) 0.0434(12) -0.0083(9) -0.0026(9) -0.0117(8)
    C15 0.0402(11) 0.0361(10) 0.0361(10) -0.0141(8) 0.0009(8) -0.0122(8)
    C16 0.0240(8) 0.0312(9) 0.0326(10) -0.0018(7) -0.0053(7) -0.0058(7)
    C17 0.0230(8) 0.0306(9) 0.0374(10) -0.0033(7) -0.0048(7) -0.0080(8)
    C18 0.0253(9) 0.0322(9) 0.0359(10) -0.0033(7) -0.0033(8) -0.0067(8)
    C19 0.0295(9) 0.0320(10) 0.0396(11) -0.0032(8) -0.0058(8) -0.0089(8)
    C20 0.0332(10) 0.0318(10) 0.0406(11) 0.0006(8) -0.0052(8) -0.0088(8)
    C21 0.0350(10) 0.0321(10) 0.0440(12) -0.0017(8) -0.0041(9) -0.0113(8)
    C22 0.0505(13) 0.0366(11) 0.0476(13) 0.0079(10) -0.0053(10) -0.0095(9)
    C23 0.033(4) 0.0350(13) 0.0547(15) 0.0018(17) 0.001(2) -0.0088(11)
    C24 0.064(2) 0.0489(19) 0.061(2) 0.0064(17) -0.0022(17) -0.0126(16)
    C23A 0.033(4) 0.0350(13) 0.0547(15) 0.0018(17) 0.001(2) -0.0088(11)
    C24A 0.064(2) 0.0489(19) 0.061(2) 0.0064(17) -0.0022(17) -0.0126(16)
_geom_special_details
;
 All esds (except the esd in the dihedral angle between two l.s. planes)
 are estimated using the full covariance matrix.  The cell esds are taken
 into account individually in the estimation of esds in distances, angles
 and torsion angles; correlations between esds in cell parameters are only
 used when they are defined by crystal symmetry.  An approximate (isotropic)
 treatment of cell esds is used for estimating esds involving l.s. planes.
;
loop_
    _geom_bond_atom_site_label_1
    _geom_bond_atom_site_label_2
    _geom_bond_site_symmetry_2
    _geom_bond_distance
    _geom_bond_publ_flag
    Cl1 C11 . 1.744(2) ?
    Cl2 C13 . 1.733(2) ?
    S1 C8 . 1.7578(18) ?
    S1 C1 . 1.7589(18) ?
    O1 C7 . 1.228(2) ?
    N1 C7 . 1.368(2) ?
    N1 C6 . 1.420(2) ?
    N1 C16 . 1.479(2) ?
    C1 C2 . 1.393(3) ?
    C1 C6 . 1.398(2) ?
    C2 C3 . 1.379(3) ?
    C2 H2 . 0.96(2) ?
    C3 C4 . 1.382(3) ?
    C3 H3 . 0.96(3) ?
    C4 C5 . 1.388(3) ?
    C4 H4 . 0.99(3) ?
    C5 C6 . 1.392(3) ?
    C5 H5 . 0.96(2) ?
    C7 C8 . 1.497(2) ?
    C8 C9 . 1.334(3) ?
    C9 C10 . 1.471(3) ?
    C9 H9 . 1.02(3) ?
    C10 C11 . 1.396(3) ?
    C10 C15 . 1.397(3) ?
    C11 C12 . 1.381(3) ?
    C12 C13 . 1.388(3) ?
    C12 H12 . 0.99(3) ?
    C13 C14 . 1.376(3) ?
    C14 C15 . 1.385(3) ?
    C14 H14 . 0.97(3) ?
    C15 H15 . 0.96(3) ?
    C16 C17 . 1.525(3) ?
    C16 H16A . 0.99(2) ?
    C16 H16B . 0.97(2) ?
    C17 C18 . 1.528(2) ?
    C17 H17A . 0.98(2) ?
    C17 H17B . 0.98(2) ?
    C18 C19 . 1.521(3) ?
    C18 H18A . 0.96(2) ?
    C18 H18B . 0.95(2) ?
    C19 C20 . 1.519(3) ?
    C19 H19A . 0.95(2) ?
    C19 H19B . 0.97(3) ?
    C20 C21 . 1.522(3) ?
    C20 H20A . 1.00(2) ?
    C20 H20B . 1.04(2) ?
    C21 C22 . 1.515(3) ?
    C21 H21A . 0.97(3) ?
    C21 H21B . 0.96(3) ?
    C22 C23 . 1.537(4) ?
    C22 C23A . 1.537(4) ?
    C22 H22A . 0.9900 ?
    C22 H22B . 0.9900 ?
    C23 C24 . 1.530(7) ?
    C23 H23A . 0.9900 ?
    C23 H23B . 0.9900 ?
    C24 H24A . 0.9800 ?
    C24 H24B . 0.9800 ?
    C24 H24C . 0.9800 ?
    C23A C24A . 1.530(8) ?
    C23A H23C . 0.9900 ?
    C23A H23D . 0.9900 ?
    C24A H24D . 0.9800 ?
    C24A H24E . 0.9800 ?
    C24A H24F . 0.9800 ?
loop_
    _geom_contact_atom_site_label_1
    _geom_contact_atom_site_label_2
    _geom_contact_distance
    _geom_contact_site_symmetry_1
    _geom_contact_site_symmetry_2
    _geom_contact_publ_flag
    Cl1 C5 3.634(2) . 2_666 yes
    Cl1 C12 3.548(2) . 2_657 yes
    Cl1 H9 2.82(3) . . yes
    Cl1 H5 2.86(2) . 2_666 yes
    Cl1 H12 2.92(3) . 2_657 yes
    Cl2 H20A 3.13(2) . 1_646 yes
    Cl2 H24C 3.01 . 2_666 yes
    S1 N1 3.0439(16) . . yes
    S1 C15 3.236(2) . . yes
    S1 H15 2.84(3) . . yes
    S1 H2 3.15(3) . 2_756 yes
    O1 C3 3.268(2) . 1_455 yes
    O1 C17 3.238(2) . . yes
    O1 C15 3.270(2) . 2_656 yes
    O1 H3 2.51(3) . 1_455 yes
    O1 H16A 2.43(2) . . yes
    O1 H17A 2.75(2) . . yes
    O1 H9 2.49(3) . . yes
    O1 H15 2.36(3) . 2_656 yes
    C5 C17 3.430(3) . . yes
    C5 C24 3.58 . 1_645 yes
    C6 C24 3.58 . 1_645 yes
    C24A C24A 2.48 . 2_485 yes
    C2 H19A 2.98(2) . 2_666 yes
    C5 H24A 2.99 . 1_645 yes
    C5 H16B 2.64(2) . . yes
    C5 H17B 2.93(3) . . yes
    C7 H15 2.95(3) . 2_656 yes
    C7 H17A 2.99(2) . . yes
    C16 H5 2.62(3) . . yes
    C17 H3 2.98(3) . 1_455 yes
    C17 H5 2.82(3) . . yes
    C21 H24B 2.86 . . yes
    C24 H21B 2.91 . . yes
    C24A H24E 2.44 . 2_485 yes
    C24A H24F 2.70 . 2_485 yes
    C24A H24D 1.94 . 2_485 yes
    H3 H17A 2.42(4) . 1_655 yes
    H5 H17B 2.21(4) . . yes
    H5 H16B 2.33(3) . . yes
    H12 H22A 2.37 . 1_646 yes
    H16A H18A 2.47(3) . . yes
    H16B H24D 2.54 . 1_645 yes
    H16B H18B 2.46(3) . . yes
    H16B H24A 2.49 . 1_645 yes
    H17A H19A 2.59(3) . . yes
    H17B H19B 2.55(4) . . yes
    H18B H20B 2.55(3) . . yes
    H19A H21A 2.58(4) . . yes
    H19B H21B 2.51(4) . . yes
    H20A H22A 2.49 . . yes
    H20B H22B 2.54 . . yes
    H21A H23B 2.55 . . yes
    H21A H23C 2.60 . . yes
    H21B H24B 2.32 . . yes
    H21B H23D 2.34 . . yes
    H22B H24C 2.27 . . yes
    H22B H24E 2.43 . . yes
    H24D C24A 1.94 . 2_485 yes
    H24D H24D 1.82 . 2_485 yes
    H24D H24E 1.70 . 2_485 yes
    H24D H24F 2.07 . 2_485 yes
    H24E H24F 2.54 . 2_485 yes
loop_
    _geom_angle_atom_site_label_1
    _geom_angle_atom_site_label_2
    _geom_angle_atom_site_label_3
    _geom_angle_site_symmetry_1
    _geom_angle_site_symmetry_3
    _geom_angle
    _geom_angle_publ_flag
    C8 S1 C1 . . 97.27(8) ?
    C7 N1 C6 . . 123.67(14) ?
    C7 N1 C16 . . 117.19(14) ?
    C6 N1 C16 . . 119.07(15) ?
    C2 C1 C6 . . 120.22(17) ?
    C2 C1 S1 . . 119.25(13) ?
    C6 C1 S1 . . 120.52(13) ?
    C3 C2 C1 . . 120.53(17) ?
    C3 C2 H2 . . 122.3(14) ?
    C1 C2 H2 . . 117.1(14) ?
    C2 C3 C4 . . 119.53(18) ?
    C2 C3 H3 . . 118.7(16) ?
    C4 C3 H3 . . 121.7(16) ?
    C3 C4 C5 . . 120.51(19) ?
    C3 C4 H4 . . 120.8(16) ?
    C5 C4 H4 . . 118.7(16) ?
    C4 C5 C6 . . 120.58(17) ?
    C4 C5 H5 . . 118.4(14) ?
    C6 C5 H5 . . 121.0(14) ?
    C5 C6 C1 . . 118.59(16) ?
    C5 C6 N1 . . 120.19(15) ?
    C1 C6 N1 . . 121.22(16) ?
    O1 C7 N1 . . 121.48(16) ?
    O1 C7 C8 . . 121.01(16) ?
    N1 C7 C8 . . 117.51(15) ?
    C9 C8 C7 . . 118.51(17) ?
    C9 C8 S1 . . 125.47(14) ?
    C7 C8 S1 . . 115.89(13) ?
    C8 C9 C10 . . 126.86(18) ?
    C8 C9 H9 . . 114.5(15) ?
    C10 C9 H9 . . 118.6(15) ?
    C11 C10 C15 . . 116.75(18) ?
    C11 C10 C9 . . 120.39(18) ?
    C15 C10 C9 . . 122.85(18) ?
    C12 C11 C10 . . 122.93(19) ?
    C12 C11 Cl1 . . 117.26(16) ?
    C10 C11 Cl1 . . 119.80(15) ?
    C11 C12 C13 . . 117.9(2) ?
    C11 C12 H12 . . 121.9(16) ?
    C13 C12 H12 . . 120.1(16) ?
    C14 C13 C12 . . 121.42(19) ?
    C14 C13 Cl2 . . 120.33(17) ?
    C12 C13 Cl2 . . 118.25(17) ?
    C13 C14 C15 . . 119.3(2) ?
    C13 C14 H14 . . 119.4(15) ?
    C15 C14 H14 . . 121.3(15) ?
    C14 C15 C10 . . 121.63(19) ?
    C14 C15 H15 . . 116.3(15) ?
    C10 C15 H15 . . 121.9(15) ?
    N1 C16 C17 . . 115.05(15) ?
    N1 C16 H16A . . 106.7(13) ?
    C17 C16 H16A . . 109.8(13) ?
    N1 C16 H16B . . 108.8(12) ?
    C17 C16 H16B . . 110.0(12) ?
    H16A C16 H16B . . 106.0(18) ?
    C16 C17 C18 . . 110.52(16) ?
    C16 C17 H17A . . 107.9(13) ?
    C18 C17 H17A . . 112.2(13) ?
    C16 C17 H17B . . 109.2(13) ?
    C18 C17 H17B . . 110.8(12) ?
    H17A C17 H17B . . 106.0(18) ?
    C19 C18 C17 . . 113.07(16) ?
    C19 C18 H18A . . 112.5(13) ?
    C17 C18 H18A . . 109.3(13) ?
    C19 C18 H18B . . 111.2(14) ?
    C17 C18 H18B . . 108.8(14) ?
    H18A C18 H18B . . 101.4(19) ?
    C20 C19 C18 . . 113.91(17) ?
    C20 C19 H19A . . 110.8(14) ?
    C18 C19 H19A . . 108.3(14) ?
    C20 C19 H19B . . 107.2(14) ?
    C18 C19 H19B . . 108.7(15) ?
    H19A C19 H19B . . 107.7(19) ?
    C19 C20 C21 . . 113.55(18) ?
    C19 C20 H20A . . 108.8(13) ?
    C21 C20 H20A . . 109.2(13) ?
    C19 C20 H20B . . 109.1(13) ?
    C21 C20 H20B . . 107.1(13) ?
    H20A C20 H20B . . 109.1(19) ?
    C22 C21 C20 . . 113.53(18) ?
    C22 C21 H21A . . 108.6(17) ?
    C20 C21 H21A . . 107.9(17) ?
    C22 C21 H21B . . 108.5(14) ?
    C20 C21 H21B . . 109.6(14) ?
    H21A C21 H21B . . 109(2) ?
    C21 C22 C23 . . 117.2(4) ?
    C21 C22 C23A . . 109.3(4) ?
    C21 C22 H22A . . 108.0 ?
    C23 C22 H22A . . 108.0 ?
    C21 C22 H22B . . 108.0 ?
    C23 C22 H22B . . 108.0 ?
    H22A C22 H22B . . 107.2 ?
    C24 C23 C22 . . 105.7(4) ?
    C24 C23 H23A . . 110.6 ?
    C22 C23 H23A . . 110.6 ?
    C24 C23 H23B . . 110.6 ?
    C22 C23 H23B . . 110.6 ?
    H23A C23 H23B . . 108.7 ?
    C23 C24 H24A . . 109.5 ?
    C23 C24 H24B . . 109.5 ?
    H24A C24 H24B . . 109.5 ?
    C23 C24 H24C . . 109.5 ?
    H24A C24 H24C . . 109.5 ?
    H24B C24 H24C . . 109.5 ?
    C24A C23A C22 . . 111.3(6) ?
    C24A C23A H23C . . 109.4 ?
    C22 C23A H23C . . 109.4 ?
    C24A C23A H23D . . 109.4 ?
    C22 C23A H23D . . 109.4 ?
    H23C C23A H23D . . 108.0 ?
    C23A C24A H24D . . 109.5 ?
    C23A C24A H24E . . 109.5 ?
    H24D C24A H24E . . 109.5 ?
    C23A C24A H24F . . 109.5 ?
    H24D C24A H24F . . 109.5 ?
    H24E C24A H24F . . 109.5 ?
loop_
    _geom_torsion_atom_site_label_1
    _geom_torsion_atom_site_label_2
    _geom_torsion_atom_site_label_3
    _geom_torsion_atom_site_label_4
    _geom_torsion_site_symmetry_1
    _geom_torsion_site_symmetry_2
    _geom_torsion_site_symmetry_3
    _geom_torsion_site_symmetry_4
    _geom_torsion
    _geom_torsion_publ_flag
    C8 S1 C1 C2 . . . . 147.58(16) ?
    C8 S1 C1 C6 . . . . -31.51(17) ?
    C6 C1 C2 C3 . . . . 0.2(3) ?
    S1 C1 C2 C3 . . . . -178.87(16) ?
    C1 C2 C3 C4 . . . . 1.3(3) ?
    C2 C3 C4 C5 . . . . -1.1(3) ?
    C3 C4 C5 C6 . . . . -0.6(4) ?
    C4 C5 C6 C1 . . . . 2.1(3) ?
    C4 C5 C6 N1 . . . . -177.04(19) ?
    C2 C1 C6 C5 . . . . -1.9(3) ?
    S1 C1 C6 C5 . . . . 177.16(15) ?
    C2 C1 C6 N1 . . . . 177.25(17) ?
    S1 C1 C6 N1 . . . . -3.7(2) ?
    C7 N1 C6 C5 . . . . -150.53(19) ?
    C16 N1 C6 C5 . . . . 26.4(3) ?
    C7 N1 C6 C1 . . . . 30.3(3) ?
    C16 N1 C6 C1 . . . . -152.76(17) ?
    C6 N1 C7 O1 . . . . 172.26(17) ?
    C16 N1 C7 O1 . . . . -4.7(3) ?
    C6 N1 C7 C8 . . . . -8.3(3) ?
    C16 N1 C7 C8 . . . . 174.73(16) ?
    O1 C7 C8 C9 . . . . -32.8(3) ?
    N1 C7 C8 C9 . . . . 147.71(18) ?
    O1 C7 C8 S1 . . . . 143.15(15) ?
    N1 C7 C8 S1 . . . . -36.3(2) ?
    C1 S1 C8 C9 . . . . -133.86(18) ?
    C1 S1 C8 C7 . . . . 50.47(14) ?
    C7 C8 C9 C10 . . . . -178.89(17) ?
    S1 C8 C9 C10 . . . . 5.5(3) ?
    C8 C9 C10 C11 . . . . 133.9(2) ?
    C8 C9 C10 C15 . . . . -46.2(3) ?
    C15 C10 C11 C12 . . . . -0.3(3) ?
    C9 C10 C11 C12 . . . . 179.60(19) ?
    C15 C10 C11 Cl1 . . . . 178.39(14) ?
    C9 C10 C11 Cl1 . . . . -1.7(3) ?
    C10 C11 C12 C13 . . . . -1.3(3) ?
    Cl1 C11 C12 C13 . . . . 179.99(17) ?
    C11 C12 C13 C14 . . . . 1.9(3) ?
    C11 C12 C13 Cl2 . . . . -177.07(17) ?
    C12 C13 C14 C15 . . . . -1.0(3) ?
    Cl2 C13 C14 C15 . . . . 178.02(17) ?
    C13 C14 C15 C10 . . . . -0.7(3) ?
    C11 C10 C15 C14 . . . . 1.3(3) ?
    C9 C10 C15 C14 . . . . -178.57(19) ?
    C7 N1 C16 C17 . . . . 82.7(2) ?
    C6 N1 C16 C17 . . . . -94.4(2) ?
    N1 C16 C17 C18 . . . . -179.23(15) ?
    C16 C17 C18 C19 . . . . -178.51(17) ?
    C17 C18 C19 C20 . . . . 177.77(17) ?
    C18 C19 C20 C21 . . . . -175.70(18) ?
    C19 C20 C21 C22 . . . . -178.7(2) ?
    C20 C21 C22 C23 . . . . 176.0(3) ?
    C20 C21 C22 C23A . . . . -169.4(5) ?
    C21 C22 C23 C24 . . . . 78.1(5) ?
    C21 C22 C23A C24A . . . . 175.2(6) ?
loop_
    _geom_hbond_atom_site_label_D
    _geom_hbond_atom_site_label_H
    _geom_hbond_atom_site_label_A
    _geom_hbond_site_symmetry_A
    _geom_hbond_distance_DH
    _geom_hbond_distance_HA
    _geom_hbond_distance_DA
    _geom_hbond_angle_DHA
    _geom_hbond_publ_flag
    C3 H3 O1 1_655 0.96(3) 2.51(3) 3.268(2) 136(2) yes
    C5 H5 Cl1 2_666 0.96(2) 2.86(2) 3.634(2) 138.8(17) yes
    C15 H15 O1 2_656 0.96(3) 2.36(3) 3.270(2) 159(2) yes
    C17 H17A Cg1 2_666 0.98(2) 2.90(2) 3.619(2) 131.2(17) yes
_shelx_space_group_comment
;
The symmetry employed for this shelxl refinement is uniquely defined
by the following loop, which should always be used as a source of
symmetry information in preference to the above space-group names.
They are only intended as comments.
;
_shelx_estimated_absorpt_T_min     0.538
_shelx_estimated_absorpt_T_max     0.756
_shelx_hkl_file
;
  -1   0   0  611.74   22.10
   1   0   0  719.03   22.40
  -2   0   0  158.48    5.50
  -3   0   0   60.29    2.50
   3   0   0   56.79    2.30
  -4   0   0  323.07   11.40
   4   0   0  334.57   11.50
  -5   0   0  411.36   14.40
  -5   0   0  408.86   14.10
   6   0   0    5.60    1.00
   7   0   0   97.19    3.90
   8   0   0   19.40    1.40
   8   0   0   20.20    1.50
   9   0   0  124.69    4.80
   9   0   0  124.19    4.70
  10   0   0   15.40    1.20
  10   0   0   14.40    1.00
  10  -1   0   -0.30    0.60
  10  -1   0    1.10    0.50
   9  -1   0   93.59    3.70
   9  -1   0   90.99    3.70
   8  -1   0   46.40    2.20
   8  -1   0   44.20    2.20
   7  -1   0  114.19    4.60
   7  -1   0  117.49    4.50
   6  -1   0  254.97    9.00
  -4   1   0  370.16   12.90
   3  -1   0    8.30    0.70
  -3   1   0    8.10    0.70
  -2   1   0    8.90    0.60
   1  -1   0  562.14   18.40
  -1   1   0  547.55   18.40
   0  -1   0  368.96   12.30
  -1  -1   0    2.20    0.20
   1   1   0    2.40    0.20
  -2  -1   0  123.19    4.30
   2   1   0  127.59    4.40
  -3  -1   0  208.98    7.30
   3   1   0  212.38    7.30
  -4  -1   0  401.46   13.20
   4   1   0  365.16   13.20
  -5  -1   0   69.79    3.00
  -5  -1   0   69.59    3.10
  -6  -1   0    0.10    0.80
   6   1   0    0.80    0.50
  -7  -1   0   23.20    2.30
   7   1   0   21.60    1.40
   8   1   0   91.39    3.70
   9   1   0   21.80    1.30
   9   1   0   21.10    1.40
  10   1   0   15.40    1.20
  10   1   0   15.70    1.00
  10  -2   0   11.50    0.90
   9  -2   0   72.89    2.90
   9  -2   0   70.89    2.90
   8  -2   0   77.09    3.30
   8  -2   0   77.09    3.30
   7  -2   0  264.57    9.30
   7  -2   0  254.57    9.30
  -7   2   0  260.87    9.30
   6  -2   0   17.90    1.40
   6  -2   0   10.90    1.60
  -6   2   0   13.60    1.60
   5  -2   0    3.80    0.80
  -4   2   0    9.70    1.30
   3  -2   0  190.48    6.80
  -3   2   0  186.28    6.80
   2  -2   0  566.54   18.30
  -2   2   0  521.95   18.30
   1  -2   0  111.49    3.90
  -1   2   0  109.99    3.90
   0  -2   0  561.84   18.10
   0   2   0  518.95   18.00
  -1  -2   0  142.09    4.80
  -2  -2   0   72.69    2.60
   2   2   0   74.99    2.70
  -3  -2   0  735.03   25.20
   3   2   0  778.32   25.30
  -4  -2   0  405.16   13.80
  -4  -2   0  405.26   13.70
   4   2   0  401.56   13.90
  -5  -2   0  429.26   14.70
  -5  -2   0  429.56   14.90
  -6  -2   0   48.20    2.40
  -6  -2   0   44.70    2.30
  -7  -2   0   25.20    1.90
   7   2   0   25.80    1.70
   8   2   0   23.40    1.50
   9   2   0    0.70    0.50
  10   2   0    1.40    0.50
  11   2   0    0.00    0.40
   9  -3   0   16.10    1.10
   8  -3   0    0.10    0.50
   8  -3   0   -0.20    0.80
  -8   3   0    0.80    0.90
   7  -3   0   14.50    1.60
   7  -3   0   16.70    1.40
  -7   3   0   17.90    1.60
   6  -3   0   25.20    1.80
   6  -3   0   22.40    1.60
  -6   3   0   22.20    1.70
   5  -3   0  112.79    4.50
   5  -3   0  104.59    4.30
  -5   3   0  110.59    4.40
   4  -3   0  382.46   13.20
  -3   3   0  352.46   12.40
   2  -3   0   16.80    1.10
  -2   3   0   15.90    1.10
   1  -3   0   13.90    0.80
  -1   3   0   13.80    1.00
   0  -3   0   13.30    0.70
   0   3   0   13.70    0.70
  -1  -3   0 2083.79   65.89
  -1  -3   0 1869.71   65.69
  -2  -3   0   11.90    0.60
  -3  -3   0   14.00    0.80
  -3  -3   0   15.00    1.00
   3   3   0   14.40    0.90
  -4  -3   0 1030.60   35.00
  -4  -3   0 1067.29   35.10
   4   3   0 1055.19   35.30
  -5  -3   0   96.09    3.90
  -5  -3   0   93.99    3.70
  -6  -3   0  179.18    6.90
  -6  -3   0  192.08    6.80
  -7  -3   0    0.50    0.70
   7   3   0    1.10    0.50
  -8  -3   0   16.60    2.20
   8   3   0   13.90    1.10
   9   3   0   36.30    1.80
  10   3   0    0.60    0.40
  11   3   0    3.60    0.50
   9  -4   0    0.20    0.40
   8  -4   0   58.19    2.50
  -8   4   0   59.59    2.60
   7  -4   0    0.90    1.00
  -7   4   0    0.70    0.70
  -6   4   0    5.00    1.20
   5  -4   0  364.86   12.60
  -5   4   0  349.96   12.60
   4  -4   0   18.90    1.50
  -4   4   0   19.00    1.50
   3  -4   0  420.96   13.90
  -3   4   0  385.06   13.80
  -3   4   0  391.76   14.30
   2  -4   0    5.30    1.20
  -2   4   0    4.30    1.10
   1  -4   0   36.20    1.70
  -1   4   0   37.80    1.80
   0  -4   0  200.88    7.00
   0   4   0  203.28    7.10
  -1  -4   0  272.97    9.40
  -1  -4   0  280.87    9.40
  -2  -4   0  170.18    6.30
  -2  -4   0  189.78    6.20
  -2  -4   0  178.98    6.10
  -3  -4   0   54.09    2.10
  -3  -4   0   51.89    2.20
  -4  -4   0 2469.45   81.49
  -4  -4   0 2451.95   81.49
   4   4   0 2464.55   81.69
  -5  -4   0  110.99    4.50
  -5  -4   0  117.49    4.40
  -6  -4   0  170.38    6.30
  -7  -4   0   12.70    1.40
  -8  -4   0  113.39    4.70
   8   4   0  117.29    4.50
  -9  -4   0  129.99    5.40
   9   4   0  138.49    5.10
  10   4   0    1.60    0.50
  11   4   0    2.40    0.50
   8  -5   0    4.10    0.70
  -8   5   0    3.10    1.10
   7  -5   0    1.80    0.60
  -7   5   0    1.80    0.60
   6  -5   0   81.79    3.50
  -6   5   0   81.59    3.60
   5  -5   0   30.80    2.00
  -5   5   0   26.50    1.80
  -4   5   0   48.30    2.50
   3  -5   0   46.30    2.40
  -3   5   0   48.50    2.40
   2  -5   0   13.50    2.50
  -2   5   0   11.00    1.40
  -2   5   0   11.80    2.10
   1  -5   0   77.29    3.30
  -1   5   0   77.69    3.40
   0  -5   0  191.88    7.00
   0  -5   0  207.18    7.00
  -1  -5   0  223.58    7.80
  -1  -5   0  227.58    7.70
  -1  -5   0  223.98    7.70
  -2  -5   0 1082.69   36.60
  -2  -5   0 1090.19   36.80
  -2  -5   0 1143.29   36.70
  -3  -5   0    7.90    0.70
  -3  -5   0    7.10    0.80
  -3  -5   0    7.10    1.00
  -4  -5   0    0.50    0.40
  -5  -5   0  207.78    7.60
  -5  -5   0  216.38    7.60
  -6  -5   0  118.29    4.60
  -7  -5   0  236.18    8.70
  -8  -5   0    5.80    1.20
   8   5   0    7.60    0.90
  -9  -5   0    0.60    0.90
   9   5   0    0.10    0.70
  10   5   0    7.60    0.80
  11   5   0    0.50    0.40
   7  -6   0   32.50    1.90
  -7   6   0   27.70    1.60
   6  -6   0   73.79    3.20
  -6   6   0   76.09    3.30
   5  -6   0    3.70    1.10
  -5   6   0    5.70    1.10
   4  -6   0  273.37    9.90
  -4   6   0  274.67   10.00
  -3   6   0  697.43   23.80
   2  -6   0  458.15   16.00
  -2   6   0  465.15   16.00
   1  -6   0   37.90    2.00
   1  -6   0   36.70    2.40
  -1   6   0   39.40    2.20
   0  -6   0   13.30    1.10
  -1  -6   0   24.50    1.40
  -2  -6   0  312.87   11.20
  -3  -6   0   18.20    1.20
   3   6   0   17.20    1.50
  -4  -6   0   18.80    1.20
  -4  -6   0   19.50    2.00
   4   6   0   17.80    1.60
  -5  -6   0   42.00    2.00
  -5  -6   0   40.80    2.10
   5   6   0   35.20    2.40
  -6  -6   0  195.38    7.20
  -7  -6   0   18.30    1.50
  -8  -6   0   41.90    2.30
   8   6   0   42.10    2.00
  -9  -6   0    4.00    1.40
   9   6   0    4.00    0.70
  10   6   0   19.20    1.10
   7  -7   0   32.40    1.50
  -7   7   0   31.30    1.50
   6  -7   0    7.00    1.00
  -6   7   0    6.00    0.90
   5  -7   0   47.50    2.30
  -5   7   0   44.00    2.30
   4  -7   0    0.70    0.70
  -4   7   0    0.20    0.60
   3  -7   0    0.30    0.80
  -3   7   0    1.00    0.70
  -3   7   0    1.00    0.70
   2  -7   0   45.50    2.60
  -2   7   0   48.30    2.50
   1  -7   0   44.70    2.60
  -1   7   0   41.80    2.40
   0  -7   0   -2.40    1.30
   0  -7   0    0.00    0.60
   0   7   0    0.90    0.90
  -1  -7   0  303.17   10.40
   1   7   0  274.37   10.60
   1   7   0  311.87   10.50
  -2  -7   0   11.60    1.10
   2   7   0   14.90    1.20
  -3  -7   0   53.39    2.40
   3   7   0   54.39    2.50
  -4  -7   0   52.89    2.40
   4   7   0   54.49    2.50
  -5  -7   0   49.40    2.30
   5   7   0   46.20    2.50
  -6  -7   0  113.59    4.60
  -7  -7   0  130.29    5.20
  -8  -7   0   36.90    2.20
   8   7   0   41.90    2.00
  -9  -7   0   39.10    2.40
   9   7   0   40.90    1.80
  10   7   0   14.00    0.90
   6  -8   0   23.70    1.40
  -6   8   0   24.30    1.30
   5  -8   0   67.29    2.90
  -5   8   0   68.19    2.90
   4  -8   0    0.30    0.70
  -4   8   0    0.90    0.50
   3  -8   0    8.40    1.50
  -3   8   0    9.40    1.10
  -3   8   0    9.50    1.80
   2  -8   0  162.88    6.30
  -2   8   0  157.48    6.20
  -2   8   0  160.18    6.00
   1  -8   0  198.48    7.80
  -1   8   0  216.28    7.90
  -1   8   0  208.78    7.60
   0  -8   0    9.00    1.40
   0  -8   0    9.00    2.30
   0   8   0    6.80    1.80
   0   8   0   11.10    1.10
  -1  -8   0   30.40    1.80
   1   8   0   27.00    2.40
   1   8   0   31.20    1.80
  -2  -8   0   10.70    1.20
   2   8   0   13.20    1.30
  -3  -8   0  389.86   13.40
   3   8   0  381.86   13.50
  -4  -8   0    0.30    0.50
   4   8   0    0.60    0.60
  -5  -8   0    5.30    0.90
   5   8   0    6.70    1.20
  -6  -8   0   41.90    2.30
   6   8   0   42.40    2.30
  -7  -8   0   13.30    1.30
   7   8   0   14.30    1.20
  -8  -8   0    3.80    1.10
   8   8   0    4.00    0.90
  -9  -8   0    6.50    1.30
   9   8   0    6.90    0.80
  -5   9   0   40.40    1.80
  -4   9   0    0.80    0.50
   3  -9   0   25.20    1.70
  -3   9   0   25.10    1.60
  -3   9   0   24.40    1.40
   2  -9   0   72.59    3.30
  -2   9   0   73.59    3.10
   1  -9   0  112.39    4.90
  -1   9   0  119.19    4.70
  -1   9   0  122.49    4.90
   0   9   0    0.10    0.80
   0   9   0    0.00    0.60
  -1  -9   0   38.60    2.10
   1   9   0   40.90    2.20
   1   9   0   42.30    2.60
  -2  -9   0   28.00    1.70
   2   9   0   27.90    1.70
  -3  -9   0   50.89    2.50
   3   9   0   51.09    2.50
  -4  -9   0   11.60    1.20
   4   9   0   12.60    1.20
  -5  -9   0   -0.50    0.50
   5   9   0    0.50    0.70
  -6  -9   0   13.50    1.40
  -7  -9   0   -0.10    0.50
  -8  -9   0    6.20    1.10
  -3  10   0   29.20    1.60
  -2  10   0    1.30    0.60
  -2  10   0    1.40    0.50
  -1  10   0   46.50    2.40
  -1  10   0   46.90    2.20
   0  10   0   41.40    2.40
   0  10   0   39.80    2.00
   1  10   0   21.70    1.50
  -2 -10   0   73.29    3.30
   2  10   0   79.19    3.30
  -3 -10   0   11.30    1.20
   3  10   0    9.70    1.00
  -4 -10   0    0.30    0.60
   4  10   0    0.10    0.50
  -5 -10   0    5.90    1.10
   5  10   0    7.90    1.00
  -6 -10   0   47.40    2.30
   6  10   0   44.20    2.20
  -7 -10   0    4.80    1.00
  -8 -10   0   19.70    1.40
  -1  11   0   83.49    3.20
  -1  11   0   75.29    3.20
   0  11   0   57.69    2.40
   1  11   0   57.59    2.50
   2  11   0    0.20    0.50
   3  11   0    7.60    0.90
  -4 -11   0   99.29    4.00
   4  11   0   95.69    3.80
  -5 -11   0    1.80    0.70
   5  11   0   -0.70    0.50
  -6 -11   0   16.60    1.40
   1  12   0   10.80    0.80
   2  12   0    6.50    0.80
   3  12   0    5.50    0.80
   4  12   0   27.00    1.30
   4  12  -1   17.80    1.00
   3  12  -1    9.90    0.80
   2  12  -1    1.80    0.60
   5  11  -1    3.60    0.90
   4  11  -1    0.60    0.50
   3  11  -1    5.70    0.80
   2  11  -1    3.20    0.70
   1  11  -1   11.90    0.90
   0  11  -1   34.90    1.90
  -1  11  -1   14.50    0.90
  -7 -10   1   17.40    1.40
  -6 -10   1   35.90    2.00
   5  10  -1    2.20    0.70
  -5 -10   1    4.80    1.10
   4  10  -1    4.60    1.00
  -4 -10   1    5.40    1.20
  -3 -10   1  113.79    4.50
   2  10  -1   33.40    2.30
   1  10  -1    0.40    0.50
   0  10  -1    0.80    1.00
   0  10  -1    2.80    0.80
  -1  10  -1    5.90    0.80
  -1  10  -1    6.60    1.30
  -2  10  -1   69.99    2.90
  -2  10  -1   79.49    3.10
  -3  10  -1    1.20    0.50
  -8  -9   1    4.50    1.00
  -7  -9   1    0.30    0.60
  -6  -9   1    2.60    0.90
   5   9  -1    0.80    0.70
  -5  -9   1    1.40    0.60
   4   9  -1   12.60    1.30
  -4  -9   1   13.10    1.30
   3   9  -1    0.20    0.60
  -3  -9   1    1.30    0.60
   2   9  -1    1.60    0.60
  -2  -9   1    1.60    0.70
   1   9  -1  645.64   22.30
   0   9  -1   99.59    4.20
   0   9  -1   94.39    4.00
   0  -9   1   95.59    4.20
  -1   9  -1  177.18    6.80
  -1   9  -1  177.68    6.90
   1  -9   1  193.88    7.80
  -2   9  -1   12.80    1.10
  -2   9  -1   15.90    1.40
   2  -9   1   13.20    1.60
  -3   9  -1    4.90    0.90
  -3   9  -1    6.90    1.00
   3  -9   1    5.10    1.20
  -4   9  -1   37.60    1.80
   4  -9   1   37.20    1.90
   9   8  -1    6.50    0.80
  -9  -8   1    4.00    1.20
   8   8  -1    2.60    0.80
  -8  -8   1    5.20    1.10
  -7  -8   1    6.40    1.10
  -6  -8   1   66.49    3.00
   5   8  -1  125.09    4.90
  -5  -8   1  123.39    4.90
   4   8  -1   27.50    1.70
  -4  -8   1   27.40    1.70
   3   8  -1    1.20    0.60
  -3  -8   1    1.00    0.60
   2   8  -1   43.50    2.30
  -2  -8   1   45.60    2.20
   1   8  -1  257.67    9.80
   1   8  -1  280.27    9.70
  -1  -8   1  260.17    9.80
  -1  -8   1  274.87    9.50
   0   8  -1  314.47   11.10
   0   8  -1  304.27   10.90
   0  -8   1  298.57   11.00
  -1   8  -1   29.80    2.10
  -1   8  -1   29.40    1.80
   1  -8   1   28.90    2.10
  -2   8  -1    6.80    1.00
   2  -8   1    6.20    1.50
  -3   8  -1   92.79    4.20
  -3   8  -1  106.19    4.60
   3  -8   1   97.69    4.10
  -4   8  -1   10.20    1.10
   4  -8   1    9.60    1.20
  -5   8  -1    4.30    0.90
   5  -8   1    3.70    0.80
  10   7  -1   15.90    0.90
   9   7  -1   46.90    2.10
  -9  -7   1   50.19    2.40
   8   7  -1  153.58    5.70
  -8  -7   1  153.28    5.90
  -7  -7   1   79.99    4.40
  -6  -7   1   41.20    2.30
   5   7  -1    7.90    2.50
  -5  -7   1    7.10    1.30
  -5  -7   1    4.40    0.90
   4   7  -1    0.90    0.70
  -4  -7   1    0.50    0.50
  -4  -7   1    0.80    0.90
   3   7  -1   88.59    3.60
  -3  -7   1   82.19    3.50
   2   7  -1  126.89    4.90
  -2  -7   1  124.99    4.80
   1   7  -1   45.30    3.10
  -1  -7   1   53.29    3.10
  -1  -7   1   51.19    2.30
   0   7  -1  137.49    5.40
   0  -7   1  129.39    5.30
   1  -7   1   27.90    2.20
  -2   7  -1   23.70    1.80
   2  -7   1   25.00    1.90
  -3   7  -1  183.88    7.00
   3  -7   1  184.28    7.00
  -4   7  -1    0.30    0.60
  -4   7  -1    1.20    0.80
   4  -7   1    1.70    0.70
  -5   7  -1    0.40    0.60
   5  -7   1   -1.00    0.60
  -6   7  -1   15.60    1.20
   6  -7   1   19.20    1.40
  10   6  -1   10.00    0.80
   9   6  -1    8.00    0.80
  -9  -6   1    7.40    1.30
   8   6  -1   22.00    1.40
  -8  -6   1   21.70    1.70
  -7  -6   1  149.39    5.90
  -6  -6   1   32.00    1.80
  -5  -6   1    0.70    0.80
  -5  -6   1    2.20    0.80
   4   6  -1  147.39    5.60
  -4  -6   1  147.59    5.50
  -4  -6   1  148.19    5.60
   3   6  -1    5.60    1.30
  -3  -6   1    9.40    0.90
  -2  -6   1   16.30    1.10
  -1  -6   1   19.70    1.30
   0   6  -1  720.23   26.20
   0  -6   1  851.11   26.70
   0  -6   1  753.02   26.00
  -1   6  -1   32.10    2.10
   1  -6   1   33.40    2.10
  -2   6  -1  113.39    4.60
   2  -6   1  115.19    4.70
  -3   6  -1  558.94   19.50
   3  -6   1  569.44   19.50
  -4   6  -1   56.09    3.10
   4  -6   1   54.99    2.70
  -5   6  -1  160.18    6.20
   5  -6   1  162.68    6.20
  -6   6  -1   55.59    2.90
   6  -6   1   56.59    2.60
  -7   6  -1   19.30    1.20
   7  -6   1   19.80    1.30
  10   5  -1    0.80    0.50
   9   5  -1   19.90    1.20
  -9  -5   1   21.70    1.70
   8   5  -1    9.80    1.00
  -8  -5   1    8.20    1.20
  -7  -5   1    0.30    0.60
  -6  -5   1   64.49    2.90
  -5  -5   1   18.60    1.50
  -5  -5   1   18.20    1.30
  -4  -5   1  157.68    5.80
  -3  -5   1    1.50    0.40
  -2  -5   1  151.68    5.50
  -1  -5   1   21.40    1.30
   0  -5   1  453.95   15.40
  -1   5  -1  716.53   24.40
  -2   5  -1    0.90    0.70
   2  -5   1    1.10    0.80
   2  -5   1    1.80    0.80
  -3   5  -1  917.21   30.90
   3  -5   1  913.21   30.90
  -4   5  -1   17.00    1.60
   4  -5   1   21.90    1.60
  -5   5  -1   33.10    2.00
   5  -5   1   35.30    2.10
  -6   5  -1    1.10    0.70
   6  -5   1    1.10    0.60
  -7   5  -1   16.50    1.30
   7  -5   1   15.00    1.20
  -8   5  -1   24.50    1.40
   8  -5   1   24.20    1.30
  10   4  -1    6.20    0.70
   9   4  -1   34.20    1.70
  -9  -4   1   33.20    2.10
   8   4  -1  140.59    5.30
  -8  -4   1  138.99    5.60
  -7  -4   1   10.50    1.60
  -7  -4   1   10.70    1.30
  -6  -4   1  122.99    4.50
  -6  -4   1  101.69    4.40
  -5  -4   1  150.18    5.50
  -5  -4   1  148.59    5.50
   4   4  -1    1.40    0.70
  -4  -4   1    2.10    0.80
  -4  -4   1    2.00    0.60
  -3  -4   1   19.70    0.90
  -3  -4   1   18.10    1.10
  -2  -4   1   78.99    3.00
   0   4  -1   43.70    1.80
   0  -4   1   45.30    1.70
  -1   4  -1    4.60    0.80
   1  -4   1    3.80    0.70
  -2   4  -1  434.86   14.80
   2  -4   1  417.16   14.70
  -3   4  -1  127.39    5.50
   3  -4   1  130.59    4.90
   4  -4   1  442.36   14.30
   4  -4   1  398.26   14.40
   4  -4   1  390.76   14.20
  -5   4  -1   23.30    1.70
   5  -4   1   20.10    2.40
   5  -4   1   23.00    1.60
  -6   4  -1   55.99    2.70
   6  -4   1   55.09    2.80
   6  -4   1   52.19    2.60
  -7   4  -1   45.70    2.40
   7  -4   1   42.30    2.50
   7  -4   1   47.70    2.30
  -8   4  -1   30.70    1.70
   8  -4   1   31.90    1.60
  10   3  -1   18.30    1.10
   9   3  -1   14.90    1.10
  -9  -3   1   12.30    2.00
   8   3  -1    5.60    0.90
  -8  -3   1    5.20    1.50
  -7  -3   1   85.79    3.70
  -7  -3   1   84.89    3.50
  -6  -3   1    4.40    1.50
  -6  -3   1    3.10    0.90
   5   3  -1  256.07   10.10
  -5  -3   1  292.17    9.70
  -5  -3   1  275.67    9.80
   4   3  -1  883.01   29.10
  -4  -3   1  849.22   28.90
  -4  -3   1  862.81   28.90
   3   3  -1  799.42   26.00
  -3  -3   1  759.22   26.00
  -3  -3   1  779.32   25.90
  -2  -3   1   79.09    2.70
   0   3  -1   56.69    2.10
   0  -3   1   55.39    2.00
  -1   3  -1  866.91   29.70
   1  -3   1  915.31   29.70
  -2   3  -1  205.38    7.50
   2  -3   1  219.18    7.50
  -3   3  -1    1.80    0.70
   4  -3   1    3.40    1.10
   5  -3   1   98.99    4.10
   5  -3   1  104.09    4.20
  -6   3  -1  199.68    7.50
   6  -3   1  205.68    7.50
   6  -3   1  204.88    7.50
  -7   3  -1   28.50    1.90
   7  -3   1   29.10    1.70
   7  -3   1   30.40    1.90
  -8   3  -1    9.90    1.30
   8  -3   1   10.60    1.20
   8  -3   1   11.90    1.10
   9  -3   1   33.40    1.60
  11   2  -1   50.09    2.00
  10   2  -1    1.30    0.40
  10   2  -1    0.70    0.70
   9   2  -1   20.30    1.30
   8   2  -1  139.29    5.30
  -7  -2   1   55.29    2.70
  -7  -2   1   50.79    2.40
  -6  -2   1    2.00    0.80
  -6  -2   1    2.30    0.60
  -5  -2   1   13.60    1.10
  -5  -2   1   13.20    1.40
   4   2  -1  159.38    5.80
  -4  -2   1  159.48    5.70
  -4  -2   1  160.48    5.70
   3   2  -1 1279.37   42.30
  -3  -2   1 1269.97   42.30
   2   2  -1 3446.76  112.69
  -2  -2   1 3338.47  112.49
   0   2  -1  784.62   27.10
   0  -2   1  842.72   27.10
  -1   2  -1  696.13   23.20
   1  -2   1  698.33   23.20
  -2   2  -1  639.14   22.20
   2  -2   1  685.53   22.20
  -3   2  -1   76.79    3.10
   3  -2   1   71.69    3.10
  -4   2  -1  428.56   15.10
   5  -2   1  233.78    8.50
   5  -2   1  244.38    8.60
   6  -2   1  115.39    4.50
   6  -2   1  107.79    4.40
  -7   2  -1  662.63   23.00
   7  -2   1  694.13   23.10
   7  -2   1  669.83   23.00
  -8   2  -1   18.50    1.70
   8  -2   1   21.20    1.40
   8  -2   1   22.50    1.80
   9  -2   1   30.90    1.60
   9  -2   1   30.00    1.60
  10   1  -1   22.20    1.40
  10   1  -1   23.20    1.20
   9   1  -1   26.20    1.50
   9   1  -1   25.90    1.90
   8   1  -1   11.00    1.10
   7   1  -1   22.40    1.40
  -7  -1   1   22.30    1.90
  -6  -1   1   77.99    3.40
  -6  -1   1   87.09    3.50
  -5  -1   1  109.29    4.20
  -5  -1   1  107.29    4.40
   4   1  -1   90.29    3.60
  -4  -1   1   89.29    3.50
  -4  -1   1   91.79    3.50
   3   1  -1  189.88    7.10
  -3  -1   1  210.08    6.90
   2   1  -1 5490.55  176.88
  -2  -1   1 5176.18  176.78
   1   1  -1  313.17   10.40
   0   1  -1  614.74   20.20
   0  -1   1  603.44   20.20
  -1   1  -1   40.70    1.50
   1  -1   1   42.40    1.60
  -2   1  -1  370.76   12.50
   2  -1   1  371.16   12.60
  -3   1  -1  596.44   19.80
   3  -1   1  575.64   19.80
  -4   1  -1   56.59    2.60
   5  -1   1  297.27   10.40
   6  -1   1  131.09    4.90
   6  -1   1  125.29    4.90
  -7   1  -1  175.38    6.60
   7  -1   1  171.98    6.50
   7  -1   1  174.98    6.50
   8  -1   1   59.39    2.70
   8  -1   1   60.29    2.70
   9  -1   1   12.80    1.10
   9  -1   1   13.30    1.10
  10  -1   1    3.50    0.80
  10  -1   1    5.20    0.90
  10   0  -1    7.30    0.80
  10   0  -1    9.50    0.90
   9   0  -1    7.10    1.00
   9   0  -1    6.20    0.90
   8   0  -1   29.60    1.70
   7   0  -1   35.40    1.80
  -7   0   1   30.20    2.50
   6   0  -1   44.10    2.10
  -6   0   1   38.70    2.40
  -5   0   1    0.20    0.80
  -5   0   1    2.50    0.80
   4   0  -1  526.05   18.80
  -4   0   1  580.44   18.80
  -4   0   1  548.35   18.70
   3   0  -1  228.48    7.90
  -3   0   1  225.58    7.90
   2   0  -1    3.10    0.30
  -2   0   1    3.50    0.30
   1   0  -1  846.22   27.70
  -1   0   1  813.52   27.90
   0   0  -1  665.13   22.20
  -1   0  -1   94.89    3.30
   1   0   1   94.89    3.30
  -2   0  -1  750.32   26.00
   2   0   1  815.02   26.10
  -3   0  -1  128.99    4.70
   3   0   1  130.89    4.70
  -4   0  -1   84.89    3.40
   4   0   1   84.09    3.50
  -5   0  -1    5.00    1.40
   6   0   1   44.90    2.10
   7   0   1    2.50    0.80
   7   0   1    1.30    0.70
   8   0   1   13.40    1.30
   8   0   1   15.10    1.30
   9   0   1    3.20    1.00
   9   0   1    0.40    0.50
  10   0   1  125.39    4.60
  10   0   1  125.39    4.60
  10  -1  -1    4.50    1.20
  10  -1  -1    0.30    0.80
   9  -1  -1   39.60    2.00
   9  -1  -1   39.70    1.90
   8  -1  -1  112.89    4.40
   8  -1  -1  110.59    4.40
   7  -1  -1  107.09    4.30
   6  -1  -1  673.93   22.30
  -6   1   1  642.54   22.40
  -5   1   1    8.60    1.60
  -4   1   1   18.00    1.30
  -4   1   1   15.10    1.50
   3  -1  -1    6.10    0.70
  -3   1   1    5.10    0.60
   2  -1  -1 2405.16   78.69
  -2   1   1 2304.37   79.09
   1  -1  -1  725.73   23.80
  -1   1   1  692.83   23.80
   0   1   1   76.29    2.70
  -1  -1  -1 1435.26   48.60
   1   1   1 1464.15   48.60
  -2  -1  -1  385.76   13.10
   2   1   1  394.26   13.10
   3   1   1  315.77   10.80
  -4  -1  -1   53.49    2.30
   4   1   1   48.40    2.30
  -5  -1  -1  248.78    8.90
  -5  -1  -1  238.38    8.60
   6   1   1   77.89    3.20
   7   1   1    0.10    0.50
   8   1   1    9.90    1.00
   8   1   1    8.40    1.20
   9   1   1   44.80    2.10
   9   1   1   46.10    2.20
  10   1   1   16.60    1.50
  10   1   1   19.50    1.20
  10  -2  -1    2.70    0.80
   9  -2  -1   55.49    2.40
   9  -2  -1   53.79    2.40
   8  -2  -1   20.00    1.50
   8  -2  -1   19.60    1.40
   7  -2  -1  313.37   11.10
   7  -2  -1  313.57   11.10
   6  -2  -1    0.20    0.70
  -6   2   1    0.90    0.90
   5  -2  -1   63.09    2.80
  -5   2   1   55.89    2.90
  -4   2   1   22.30    1.60
  -4   2   1   20.40    1.70
   3  -2  -1    4.60    0.80
  -3   2   1    4.50    0.70
   2  -2  -1    0.40    0.20
  -2   2   1    0.30    0.30
   1  -2  -1  465.95   15.30
  -1   2   1  443.56   15.30
   0  -2  -1   83.29    2.90
   0   2   1   79.69    2.90
  -1  -2  -1 1048.20   34.90
  -2  -2  -1 9174.08  310.67
   2   2   1 9595.04  311.07
  -3  -2  -1  289.87   10.20
   3   2   1  310.17   10.30
  -4  -2  -1  320.37   11.00
   4   2   1  313.47   11.10
  -5  -2  -1  501.25   17.20
  -5  -2  -1  511.55   17.50
  -6  -2  -1   44.80    2.30
   6   2   1   41.40    2.00
  -7  -2  -1   11.40    2.00
   7   2   1    8.40    1.50
   8   2   1   12.70    1.10
   8   2   1   10.00    1.50
   9   2   1   27.70    1.90
   9   2   1   29.90    1.60
  10   2   1   10.90    0.90
   8  -3  -1    3.50    0.90
   7  -3  -1   35.40    1.90
   7  -3  -1   33.40    2.20
  -7   3   1   36.30    2.20
   6  -3  -1  274.77    9.90
   6  -3  -1  279.47    9.90
  -6   3   1  275.87    9.90
   5  -3  -1   79.79    3.40
   5  -3  -1   73.69    3.50
  -5   3   1   88.09    3.50
  -4   3   1   38.40    3.00
  -3   3   1   34.80    1.90
   2  -3  -1  876.11   29.20
  -2   3   1  866.71   29.30
   1  -3  -1 1008.90   32.90
  -1   3   1  968.90   33.00
   0  -3  -1  267.77    9.00
   0   3   1  263.27    9.10
  -1  -3  -1    3.20    0.40
  -1  -3  -1    3.90    0.40
  -2  -3  -1  578.24   19.30
  -3  -3  -1  146.39    5.20
   3   3   1  148.99    5.30
  -4  -3  -1  427.56   14.20
  -4  -3  -1  425.46   14.30
   4   3   1  399.36   14.40
  -5  -3  -1   17.90    1.20
  -5  -3  -1   14.80    1.40
  -6  -3  -1    1.70    0.60
   6   3   1    1.30    0.60
  -7  -3  -1   17.30    1.70
   7   3   1   13.60    1.30
   8   3   1   70.69    3.00
   9   3   1    0.50    0.50
  10   3   1   -0.10    0.40
  11   3   1   24.30    1.20
   9  -4  -1    1.20    0.40
   8  -4  -1   27.70    1.50
   7  -4  -1  130.19    5.00
  -7   4   1  124.09    5.00
  -6   4   1    2.00    0.80
   5  -4  -1  419.76   14.60
  -5   4   1  420.16   15.40
   4  -4  -1   19.10    1.50
  -4   4   1   20.10    1.60
  -3   4   1  157.58    5.70
  -3   4   1  150.28    6.20
   2  -4  -1    3.40    1.20
  -2   4   1    5.40    1.00
  -2   4   1    4.80    1.10
   1  -4  -1  255.77    8.90
  -1   4   1  251.77    9.00
   0  -4  -1  255.67    8.90
   0   4   1  261.17    9.00
  -1  -4  -1   92.59    3.40
  -1  -4  -1   91.59    3.40
  -2  -4  -1  143.69    4.90
  -2  -4  -1  125.49    4.70
  -2  -4  -1  129.59    4.70
  -3  -4  -1   47.20    2.00
  -3  -4  -1   48.70    2.00
  -4  -4  -1  227.08    8.00
  -4  -4  -1  229.78    7.90
   4   4   1  222.88    8.20
  -5  -4  -1  132.59    5.20
  -5  -4  -1  132.39    5.00
  -6  -4  -1  203.48    7.40
  -7  -4  -1  138.89    5.40
   7   4   1  138.09    5.20
  -8  -4  -1   37.70    2.90
   8   4   1   46.40    2.10
   9   4   1   32.50    1.70
  10   4   1    6.70    0.70
  11   4   1    6.90    0.60
   8  -5  -1   27.80    1.70
   7  -5  -1    2.20    0.60
  -7   5   1    3.20    1.10
   6  -5  -1   11.10    1.20
  -6   5   1   10.10    1.30
   5  -5  -1   71.89    3.20
  -5   5   1   70.99    3.20
   4  -5  -1  432.36   15.00
  -4   5   1  433.26   15.10
   3  -5  -1  173.78    6.60
  -3   5   1  181.58    6.60
  -2   5   1  193.48    7.10
  -2   5   1  191.78    7.60
  -2   5   1  201.08    7.00
   1  -5  -1   26.50    1.80
  -1   5   1   28.60    1.90
   0  -5  -1   12.30    1.10
  -1  -5  -1  333.27   11.40
  -1  -5  -1  332.47   11.40
  -2  -5  -1  863.41   29.90
  -2  -5  -1  871.71   29.90
  -2  -5  -1  949.71   30.00
  -3  -5  -1  207.18    7.30
  -3  -5  -1  218.68    7.60
  -3  -5  -1  200.38    7.30
  -4  -5  -1  196.08    7.20
  -4  -5  -1  208.68    7.20
  -5  -5  -1   19.90    1.30
  -6  -5  -1  380.26   13.30
  -7  -5  -1   73.69    3.30
   7   5   1   76.09    3.10
  -8  -5  -1   10.80    1.60
   8   5   1   12.50    1.10
  -9  -5  -1    1.40    1.20
   9   5   1    2.80    0.80
  10   5   1    2.60    0.60
  11   5   1    3.50    0.50
   7  -6  -1    0.10    0.40
  -7   6   1    0.20    0.60
   6  -6  -1   18.10    1.40
  -6   6   1   19.60    1.50
   5  -6  -1  263.67    9.70
  -5   6   1  275.97   10.30
   4  -6  -1  111.39    4.50
  -4   6   1  110.59    4.60
   3  -6  -1   72.29    3.30
  -3   6   1   71.79    3.20
   2  -6  -1   45.80    2.60
  -2   6   1   50.09    2.50
  -1   6   1    1.20    0.70
  -1  -6  -1    1.90    0.80
  -1  -6  -1    0.90    0.50
  -2  -6  -1   15.60    1.00
  -3  -6  -1    0.80    0.50
  -4  -6  -1  126.69    4.80
   4   6   1  126.99    4.90
  -5  -6  -1   12.60    1.30
   5   6   1    9.50    1.70
  -6  -6  -1  934.31   31.60
  -7  -6  -1   16.70    1.40
   7   6   1   18.60    1.30
  -8  -6  -1   27.60    1.90
   8   6   1   28.20    1.60
  -9  -6  -1    2.00    1.00
   9   6   1    1.10    0.50
  10   6   1    0.40    0.40
   7  -7  -1    7.80    0.90
  -7   7   1    7.30    0.90
   6  -7  -1   -0.80    0.50
  -6   7   1   -0.30    0.40
   5  -7  -1   93.29    3.90
  -5   7   1   93.89    4.20
   4  -7  -1   92.39    3.90
  -4   7   1   91.59    4.00
   3  -7  -1   74.99    3.40
  -3   7   1   76.89    3.30
  -3   7   1   76.19    3.50
  -2   7   1    9.10    1.30
  -2   7   1    7.60    1.40
   1  -7  -1   97.59    4.40
   1  -7  -1   99.09    4.00
  -1   7   1  104.79    4.30
  -1   7   1  104.99    4.10
   0  -7  -1  153.88    5.60
   0   7   1  152.88    5.70
   0   7   1  146.69    5.80
  -1  -7  -1   75.69    3.10
   1   7   1   80.79    3.30
   1   7   1   76.19    3.60
  -2  -7  -1   55.29    2.40
   2   7   1   55.29    2.50
   2   7   1   54.19    3.70
  -3  -7  -1  272.17    9.80
   3   7   1  284.37    9.90
  -4  -7  -1   17.30    1.30
   4   7   1   18.10    1.40
  -5  -7  -1    5.10    0.90
   5   7   1    6.50    1.40
  -6  -7  -1  215.08    7.80
   6   7   1  208.38    7.80
  -7  -7  -1   94.19    4.00
   7   7   1   99.99    3.90
  -8  -7  -1   30.80    1.90
   8   7   1   34.10    1.70
  -9  -7  -1    1.40    1.10
   9   7   1    2.90    0.70
  10   7   1    7.20    0.70
   6  -8  -1    2.70    1.00
  -6   8   1    2.80    0.80
   5  -8  -1    5.90    1.10
  -5   8   1    7.20    0.90
   4  -8  -1    3.70    1.20
  -4   8   1    3.00    1.00
   3  -8  -1   83.99    3.80
  -3   8   1   87.39    3.80
  -3   8   1   86.59    3.50
   2  -8  -1   12.00    1.90
  -2   8   1   11.50    2.10
  -2   8   1   10.30    1.20
   1  -8  -1  483.55   17.30
  -1   8   1  510.25   17.20
  -1   8   1  501.75   17.40
   0  -8  -1  265.97    9.40
   0   8   1  269.77    9.50
   0   8   1  256.87    9.60
  -1  -8  -1   57.89    2.50
   1   8   1   51.69    2.50
   1   8   1   50.69    2.80
  -2  -8  -1    1.40    0.50
   2   8   1    2.70    0.70
   2   8   1    0.60    1.20
  -3  -8  -1   89.69    3.70
   3   8   1   89.49    3.70
  -4  -8  -1   32.90    1.90
   4   8   1   35.70    1.90
  -5  -8  -1   81.59    3.50
   5   8   1   78.39    3.40
  -6  -8  -1    9.00    1.10
   6   8   1   11.20    1.50
   7   8   1    3.20    1.10
  -8  -8  -1   36.30    2.00
   8   8   1   34.80    1.70
  -9  -8  -1    0.00    0.80
   9   8   1    0.30    0.50
  -5   9   1   25.10    1.30
   4  -9  -1  245.38    8.50
  -4   9   1  222.38    8.50
   3  -9  -1   47.50    2.60
  -3   9   1   48.60    2.20
  -3   9   1   50.29    2.40
   2  -9  -1    5.30    1.30
  -2   9   1    6.30    1.20
  -1   9   1   16.30    1.60
  -1   9   1   19.20    1.40
   0  -9  -1   39.00    2.20
   0   9   1   39.80    2.10
   0   9   1   40.50    2.40
  -1  -9  -1  175.58    6.60
   1   9   1  176.58    7.30
   1   9   1  181.88    6.90
   2   9   1   14.00    1.30
  -3  -9  -1    4.30    1.00
   3   9   1    5.10    0.90
  -4  -9  -1   28.60    1.80
   4   9   1   30.80    1.80
  -5  -9  -1  223.48    9.50
   5   9   1  248.68    8.60
  -6  -9  -1   43.10    2.30
   6   9   1   47.90    2.30
  -7  -9  -1    2.40    0.80
  -8  -9  -1   53.19    2.50
  -9  -9  -1   39.90    2.40
  -4  10   1   88.39    3.30
  -3  10   1   33.80    1.90
  -2  10   1   37.90    1.80
  -2  10   1   39.90    2.00
  -1  10   1    1.00    0.70
  -1  10   1    0.60    0.50
   0  10   1   12.00    1.20
   0  10   1   12.50    1.50
  -1 -10  -1   10.30    1.50
   1  10   1   12.30    1.80
   1  10   1   12.80    1.10
  -2 -10  -1    0.70    0.70
   2  10   1    0.70    0.50
  -3 -10  -1    0.00    0.60
   3  10   1   -0.30    0.50
  -4 -10  -1   47.80    2.40
   4  10   1   54.29    2.40
  -5 -10  -1   32.80    2.00
   5  10   1   33.70    1.90
  -6 -10  -1    3.10    0.90
   6  10   1    4.00    1.00
  -7 -10  -1    0.40    0.60
  -8 -10  -1   13.20    1.30
  -2  11   1    7.70    1.00
  -1  11   1    2.80    0.70
  -1  11   1    2.60    0.90
   0  11   1   83.69    3.50
   0  11   1   83.19    3.30
   1  11   1    0.30    0.50
   2  11   1   37.40    1.90
  -3 -11  -1    1.20    0.80
   3  11   1    1.30    0.50
  -4 -11  -1   24.10    1.60
   4  11   1   23.30    1.40
  -5 -11  -1   14.20    1.30
   5  11   1   11.20    1.00
  -6 -11  -1    5.70    1.00
   6  11   1    6.40    1.10
  -7 -11  -1    1.00    0.70
   0  12   1    2.00    0.60
   1  12   1    8.40    0.80
   2  12   1   54.49    2.20
   3  12   1   30.10    1.50
   4  12   1    0.70    0.40
   5  12   1    7.60    0.90
   5  11  -2    2.40    0.80
   4  11  -2  114.29    4.20
   3  11  -2  139.89    5.10
   2  11  -2   42.10    1.90
   1  11  -2    2.00    0.60
   0  11  -2   30.60    1.50
  -7 -10   2   -0.30    0.70
  -6 -10   2    0.90    0.80
   5  10  -2   27.20    1.60
  -5 -10   2   27.50    1.80
   4  10  -2   64.99    2.70
  -4 -10   2   52.49    3.00
   3  10  -2   71.19    3.00
   2  10  -2   45.90    2.20
   0  10  -2   27.30    1.60
  -1  10  -2    0.30    1.00
  -1  10  -2    1.10    0.50
  -2  10  -2   14.90    1.10
  -2  10  -2   17.50    1.40
  -8  -9   2    3.00    1.10
   7   9  -2    4.50    1.10
  -6  -9   2    2.90    1.00
  -5  -9   2   34.60    2.00
   4   9  -2    0.00    0.60
  -4  -9   2    0.10    0.70
   3   9  -2   -0.20    0.60
  -3  -9   2    0.10    0.80
   2   9  -2   10.80    1.20
   1   9  -2   19.00    1.50
  -1  -9   2   17.60    1.90
   0   9  -2    5.00    1.70
   0   9  -2    5.20    1.00
   0  -9   2    5.40    1.60
  -1   9  -2   83.09    3.70
  -1   9  -2   92.79    4.10
   1  -9   2   83.79    3.70
  -2   9  -2    1.90    0.70
  -2   9  -2    2.60    0.80
   2  -9   2    1.80    0.70
  -3   9  -2   49.60    2.30
  -3   9  -2   46.80    2.10
   3  -9   2   48.00    2.20
  -4   9  -2   29.70    1.50
   4  -9   2   26.40    1.50
   9   8  -2    1.20    0.50
  -9  -8   2   -0.50    0.70
   8   8  -2   17.50    1.10
  -8  -8   2   19.30    1.50
  -7  -8   2   72.69    3.20
  -6  -8   2    1.10    0.60
   5   8  -2   20.80    1.70
  -5  -8   2   20.90    1.60
  -5  -8   2   19.10    1.50
   4   8  -2    0.70    0.70
  -4  -8   2    2.40    0.90
  -4  -8   2    0.50    0.60
   3   8  -2  212.48    7.70
  -3  -8   2  204.98    7.60
   2   8  -2    5.60    1.10
  -2  -8   2    3.30    1.20
   1   8  -2   97.79    4.00
  -1  -8   2   93.09    4.20
   0   8  -2   45.70    2.80
   0   8  -2   45.20    2.30
   0  -8   2   40.50    2.50
  -1   8  -2   15.70    1.80
   1  -8   2   16.60    1.60
  -2   8  -2   37.00    2.00
  -2   8  -2   38.90    2.30
   2  -8   2   39.80    2.20
  -3   8  -2   72.69    3.20
  -3   8  -2   67.99    3.00
   3  -8   2   73.09    3.20
  -4   8  -2   -0.30    0.50
  -4   8  -2    0.10    0.70
   4  -8   2    1.30    0.60
  -5   8  -2   51.99    2.30
   5  -8   2   51.59    2.20
  10   7  -2    7.80    0.70
   9   7  -2    9.90    0.80
  -9  -7   2   10.70    1.20
  -8  -7   2  309.47   11.10
  -7  -7   2   21.10    1.50
  -6  -7   2    1.20    0.60
   5   7  -2   20.00    1.80
  -5  -7   2   17.70    1.40
  -5  -7   2   15.60    1.50
   4   7  -2  107.29    4.40
  -4  -7   2  110.29    4.40
  -4  -7   2  109.39    4.40
   3   7  -2  115.59    4.40
  -3  -7   2  107.59    4.90
  -3  -7   2  109.19    4.50
  -3  -7   2  111.19    4.40
   2   7  -2   94.09    3.80
  -2  -7   2   85.39    4.10
  -2  -7   2   92.89    3.70
  -1  -7   2   32.40    2.40
  -1  -7   2   32.50    1.90
   0   7  -2   31.80    2.40
   0  -7   2   33.80    2.20
  -1   7  -2 1490.85   49.90
   1  -7   2 1485.65   49.90
  -2   7  -2   49.20    2.70
   2  -7   2   50.99    2.70
  -3   7  -2    9.50    1.30
   3  -7   2   12.30    1.40
  -4   7  -2    4.70    1.00
  -4   7  -2    8.00    1.10
   4  -7   2    5.20    1.10
  -5   7  -2   58.69    2.60
   5  -7   2   55.99    2.60
   6  -7   2    3.10    0.70
  10   6  -2   16.00    0.90
   9   6  -2    1.40    0.40
  -9  -6   2    1.30    0.70
  -8  -6   2   75.59    4.20
  -7  -6   2   71.69    3.30
  -6  -6   2   35.70    2.00
  -6  -6   2   36.90    1.90
  -5  -6   2   75.79    3.20
  -5  -6   2   70.89    3.10
   4   6  -2   98.49    4.10
  -4  -6   2  108.19    4.10
  -4  -6   2  101.09    4.00
  -4  -6   2   88.89    4.30
   3   6  -2    0.40    0.80
  -3  -6   2    0.30    0.50
  -3  -6   2    1.10    1.30
  -3  -6   2    1.90    1.00
  -2  -6   2    3.20    0.80
  -2  -6   2    2.80    1.20
  -1  -6   2  205.88    8.10
  -1  -6   2  232.28    8.40
   0   6  -2  213.08    8.00
   0  -6   2  217.78    7.90
  -1   6  -2  535.05   18.30
   1  -6   2  529.45   18.30
  -2   6  -2  113.39    4.60
   2  -6   2  110.69    4.60
  -3   6  -2   12.10    1.40
   3  -6   2   10.70    1.30
  -4   6  -2  122.79    5.80
   4  -6   2  127.79    5.10
  -5   6  -2   80.39    3.50
   5  -6   2   79.09    3.40
  -6   6  -2    4.50    0.90
   6  -6   2    5.30    1.00
  -7   6  -2   10.00    0.90
   7  -6   2   10.10    0.90
 -10  -5   2    7.80    2.10
   9   5  -2    1.10    0.40
  -9  -5   2    1.50    0.70
  -8  -5   2   27.50    1.90
  -8  -5   2   31.10    1.90
  -7  -5   2   60.09    2.80
  -7  -5   2   55.29    2.80
  -6  -5   2 1515.95   48.50
  -6  -5   2 1375.46   48.20
  -5  -5   2   23.80    2.20
  -5  -5   2   22.90    1.50
  -5  -5   2   24.80    1.60
  -4  -5   2    0.30    0.40
  -4  -5   2    0.50    0.80
  -3  -5   2   13.10    1.10
  -2  -5   2  743.13   24.90
  -1  -5   2  111.49    4.10
   1  -5   2  166.88    6.10
   1  -5   2  161.48    6.20
  -2   5  -2    4.60    1.40
   2  -5   2    3.40    1.10
   2  -5   2    7.90    2.70
   2  -5   2    2.70    0.80
  -3   5  -2  217.68    8.10
   3  -5   2  227.98    8.10
   3  -5   2  227.18    8.00
   3  -5   2  203.28    8.10
  -4   5  -2    3.50    1.20
   4  -5   2    2.90    0.80
   4  -5   2    4.00    1.20
  -5   5  -2    1.20    0.60
   5  -5   2    2.80    1.10
   5  -5   2    1.80    0.70
  -6   5  -2  100.29    4.10
   6  -5   2  100.19    4.10
  -7   5  -2    4.70    0.90
   7  -5   2    4.40    1.40
  -8   5  -2    0.50    0.50
   8  -5   2    1.00    0.40
  10   4  -2    1.50    0.50
   9   4  -2    2.70    0.90
  -9  -4   2    1.90    0.80
  -8  -4   2   10.80    1.40
  -8  -4   2    8.30    1.40
  -7  -4   2   28.90    1.90
  -7  -4   2   26.70    1.80
  -6  -4   2  167.28    6.40
  -6  -4   2  174.28    6.40
  -6  -4   2  182.88    6.60
  -5  -4   2    0.90    0.60
  -5  -4   2    0.40    0.40
  -4  -4   2   86.59    3.40
  -3  -4   2  587.54   19.80
  -2  -4   2  404.36   13.70
  -1  -4   2   41.10    1.90
  -1   4  -2  227.18    7.90
   1  -4   2  217.48    7.70
  -2   4  -2  212.48    7.80
  -3   4  -2  304.67   12.20
   3  -4   2  341.87   11.60
   3  -4   2  343.87   11.50
   3  -4   2  328.57   11.80
   4  -4   2   35.70    2.40
   4  -4   2   40.80    2.20
   4  -4   2   37.00    2.10
  -5   4  -2  805.22   27.90
   5  -4   2  830.42   27.90
   5  -4   2  831.12   28.00
  -6   4  -2   80.19    3.40
   6  -4   2   74.29    3.40
   6  -4   2   77.29    3.40
  -7   4  -2    0.00    0.50
   7  -4   2    0.70    0.60
   7  -4   2    2.60    0.90
  -8   4  -2    2.90    1.00
   8  -4   2    3.30    0.80
  10   3  -2    7.20    0.70
   9   3  -2   70.29    2.90
  -9  -3   2   67.49    3.30
   8   3  -2    1.00    0.50
  -8  -3   2   -0.10    0.70
  -8  -3   2    1.90    0.70
  -7  -3   2   38.40    2.20
  -7  -3   2   35.70    2.00
  -6  -3   2   30.90    1.90
  -6  -3   2   36.70    1.90
  -5  -3   2   17.90    1.20
  -5  -3   2   17.50    1.40
  -5  -3   2   20.50    1.60
   4   3  -2  522.45   17.70
  -4  -3   2  519.25   17.50
  -4  -3   2  516.55   17.60
   3   3  -2    0.80    0.30
  -3  -3   2    1.50    0.60
  -3  -3   2    1.80    0.40
   0   3  -2  481.85   16.20
   0  -3   2  490.35   16.10
  -1   3  -2  309.77   10.50
   1  -3   2  307.97   10.50
  -2   3  -2  373.66   12.90
   2  -3   2  376.96   12.90
  -3   3  -2   89.79    3.90
   4  -3   2    0.00    0.90
   4  -3   2    0.10    0.60
   4  -3   2   -0.80    1.00
   5  -3   2 1302.97   42.60
   5  -3   2 1236.78   42.50
   6  -3   2   13.90    1.50
   6  -3   2   13.40    1.30
  -7   3  -2   38.40    2.10
   7  -3   2   39.90    2.10
   7  -3   2   42.20    2.20
  -8   3  -2   21.50    1.40
   8  -3   2   19.50    1.40
   8  -3   2   20.90    1.40
   9  -3   2   16.40    1.20
  10   2  -2   20.60    1.30
  10   2  -2   18.20    1.20
   9   2  -2    9.20    0.90
  -9  -2   2   12.20    2.10
   8   2  -2    8.60    1.00
  -8  -2   2    9.30    1.50
  -7  -2   2   25.00    1.80
  -6  -2   2  111.39    4.40
  -6  -2   2  108.69    4.30
  -5  -2   2  174.08    6.60
  -5  -2   2  177.88    6.40
   4   2  -2  272.77    9.50
  -4  -2   2  267.77    9.40
  -4  -2   2  268.17    9.40
   3   2  -2   51.29    2.00
  -3  -2   2   46.00    2.00
  -3  -2   2   48.20    1.90
   2   2  -2  190.98    6.30
  -2  -2   2  185.78    6.30
   0   2  -2  384.96   13.30
   0  -2   2  415.96   13.30
  -1   2  -2  439.96   15.10
   1  -2   2  461.35   15.10
  -2   2  -2    3.20    0.50
   2  -2   2    2.00    0.60
  -3   2  -2    0.10    0.50
   3  -2   2    0.80    0.70
  -4   2  -2    0.60    0.80
   5  -2   2   21.50    1.50
   5  -2   2   21.80    1.60
   6  -2   2  144.29    5.50
   6  -2   2  144.29    5.60
  -7   2  -2    4.10    1.20
   7  -2   2    1.80    0.70
   7  -2   2    3.60    1.10
  -8   2  -2    0.70    0.70
   8  -2   2    1.10    0.60
   8  -2   2    1.60    0.60
   9  -2   2   13.90    1.10
   9  -2   2   13.90    1.00
  10   1  -2   33.00    1.60
  10   1  -2   32.00    1.50
   9   1  -2   37.10    2.40
   8   1  -2    0.00    0.50
  -8  -1   2    2.20    1.00
   7   1  -2   -0.70    0.50
  -7  -1   2   -0.80    0.70
  -7  -1   2   -0.20    0.60
  -6  -1   2    9.80    1.30
  -6  -1   2   10.90    1.20
  -5  -1   2  647.64   21.10
  -5  -1   2  590.84   21.20
   4   1  -2   42.00    2.00
  -4  -1   2   40.20    2.00
  -4  -1   2   42.30    1.90
  -3  -1   2  294.77   10.10
   2   1  -2 5836.02  189.28
  -2  -1   2 5586.14  189.18
   1   1  -2   46.10    1.60
  -1  -1   2   44.50    1.60
   0   1  -2  295.27   10.00
   0  -1   2  307.07   10.00
  -1   1  -2   40.70    1.70
   1  -1   2   43.30    1.60
  -2   1  -2  871.71   28.90
   2  -1   2  861.11   28.90
  -3   1  -2 1076.99   36.50
   3  -1   2 1094.39   36.30
  -4   1  -2  251.57    9.10
   5  -1   2   49.40    2.50
   5  -1   2   49.50    2.40
   5  -1   2   53.09    2.40
   6  -1   2  156.98    5.90
   6  -1   2  157.78    5.90
   7  -1   2  713.93   24.10
   7  -1   2  704.63   24.10
  -8   1  -2   11.10    1.60
   8  -1   2   13.10    1.20
   8  -1   2   12.70    1.20
   9  -1   2    0.90    0.60
   9  -1   2    0.70    0.50
  10  -1   2    7.80    0.80
  10   0  -2    1.20    0.50
  10   0  -2    0.00    0.50
   9   0  -2   19.60    1.20
   9   0  -2   19.40    1.30
   8   0  -2    4.30    0.90
   7   0  -2   16.50    1.30
  -7   0   2   17.40    1.80
   6   0  -2    8.10    1.10
  -6   0   2    7.70    1.20
  -6   0   2    9.40    1.30
  -5   0   2  563.74   18.70
  -5   0   2  532.45   19.00
   4   0  -2  242.08    8.90
  -4   0   2  251.47    8.90
  -4   0   2  254.87    8.80
   3   0  -2    1.90    0.50
   2   0  -2   60.09    2.20
  -2   0   2   54.99    2.20
   1   0  -2    0.60    0.20
  -1   0   2    1.00    0.20
   0   0  -2   71.19    2.50
  -1   0  -2   12.70    0.60
   1   0   2   13.80    0.60
  -2   0  -2  602.84   20.50
   2   0   2  615.64   20.40
  -3   0  -2   91.79    3.50
   3   0   2   93.59    3.60
  -4   0  -2  307.17   11.20
   4   0   2  329.87   11.60
   5   0   2    3.40    1.00
   6   0   2  946.01   31.10
   6   0   2  920.81   31.10
   6   0   2  910.81   31.10
   7   0   2    0.00    0.70
   7   0   2    0.20    0.60
   8   0   2   12.00    1.30
   8   0   2    9.90    1.00
   9   0   2  230.08    8.40
   9   0   2  237.98    8.30
  10   0   2   30.50    1.50
  10  -1  -2    3.30    1.00
   9  -1  -2   32.50    1.70
   9  -1  -2   33.80    1.70
   8  -1  -2   90.09    3.60
   7  -1  -2   33.30    1.80
  -7   1   2   32.10    2.40
   6  -1  -2   46.10    2.20
  -6   1   2   45.90    2.50
  -5   1   2  338.67   12.20
  -5   1   2  372.56   12.40
  -4   1   2  814.92   27.40
  -4   1   2  799.02   27.20
   3  -1  -2   38.70    1.80
  -3   1   2   38.60    1.80
  -2   1   2    6.60    0.50
  -1   1   2  379.06   12.80
   0  -1  -2    1.80    0.30
  -1  -1  -2  188.58    6.40
   1   1   2  185.58    6.40
  -2  -1  -2   28.40    1.20
   2   1   2   29.00    1.30
  -4  -1  -2  131.09    4.70
   4   1   2  116.59    4.80
  -5  -1  -2   -0.10    0.70
   6   1   2   41.40    1.90
   6   1   2   36.50    2.50
   7   1   2    7.10    1.00
   8   1   2    9.50    1.00
   8   1   2   11.00    1.40
   9   1   2   24.10    1.60
  10   1   2    3.90    0.60
  10  -2  -2    3.90    0.60
   9  -2  -2   64.99    2.70
   8  -2  -2    9.50    1.10
   8  -2  -2    9.60    1.20
   7  -2  -2  199.38    7.30
   6  -2  -2   37.90    2.10
  -6   2   2   40.90    2.50
  -5   2   2  306.87   10.80
  -4   2   2  457.65   15.80
  -4   2   2  465.75   16.20
   3  -2  -2   21.10    1.40
  -3   2   2   22.80    1.60
  -3   2   2   22.00    1.30
   2  -2  -2  880.51   29.00
  -2   2   2  852.31   29.00
   1  -2  -2  461.05   14.40
  -1   2   2  392.16   14.60
   0  -2  -2 2167.08   72.49
  -1  -2  -2  570.64   19.10
  -2  -2  -2  421.36   14.50
   2   2   2  437.46   14.50
  -3  -2  -2  566.44   19.30
   3   2   2  581.74   19.40
  -4  -2  -2  247.98    8.50
   4   2   2  230.28    8.60
  -5  -2  -2  332.37   11.50
  -5  -2  -2  312.77   11.10
   6   2   2    1.20    0.50
   7   2   2   66.79    3.20
   7   2   2   74.79    3.00
   8   2   2   36.20    1.90
   8   2   2   33.00    2.10
   9   2   2    0.00    0.40
  10   2   2    8.60    0.80
   9  -3  -2    7.20    0.80
   8  -3  -2   16.80    1.20
   7  -3  -2  156.88    6.50
  -7   3   2  159.08    6.10
  -6   3   2   17.10    1.80
  -5   3   2   83.39    3.60
  -5   3   2   81.99    3.60
  -4   3   2   91.99    3.70
  -3   3   2  310.57   11.30
  -3   3   2  325.57   11.00
   2  -3  -2  823.42   28.00
  -2   3   2  841.32   28.10
   1  -3  -2   31.40    1.50
  -1   3   2   31.00    1.70
   0  -3  -2  171.58    5.80
   0   3   2  155.98    5.80
  -1  -3  -2 1893.81   62.69
  -1  -3  -2 1891.51   63.49
  -2  -3  -2  517.45   17.40
  -3  -3  -2    1.30    0.50
  -4  -3  -2    9.50    0.90
  -4  -3  -2    8.50    0.90
   4   3   2    8.10    1.30
  -5  -3  -2    8.30    1.30
  -5  -3  -2   10.10    1.10
  -6  -3  -2    4.20    1.10
   6   3   2    5.40    0.90
  -7  -3  -2  155.98    6.10
   7   3   2  161.38    5.90
   8   3   2    1.10    0.60
   9   3   2    2.00    0.50
  10   3   2    5.30    0.70
   9  -4  -2    0.70    0.40
   8  -4  -2  137.49    5.20
   7  -4  -2   69.59    3.10
  -7   4   2   69.39    3.90
   6  -4  -2  108.19    4.40
  -6   4   2  109.49    4.50
   5  -4  -2    3.80    1.30
  -5   4   2    2.70    0.80
   4  -4  -2   78.99    3.40
  -4   4   2   80.99    3.50
  -4   4   2   80.69    4.40
  -3   4   2  161.28    6.70
  -3   4   2  172.28    6.10
   2  -4  -2    3.70    1.20
  -2   4   2    5.40    1.00
  -2   4   2    5.30    1.10
   1  -4  -2 1819.72   60.99
  -1   4   2 1828.82   60.89
  -1   4   2 1860.91   61.39
   0  -4  -2  121.59    4.50
  -1  -4  -2   38.90    1.80
  -1  -4  -2   41.40    1.80
  -2  -4  -2  503.15   17.50
  -2  -4  -2  534.75   17.70
  -3  -4  -2   23.70    1.30
  -3  -4  -2   25.90    1.30
  -4  -4  -2  269.97    9.20
  -4  -4  -2  259.07    9.00
   4   4   2  252.27    9.40
  -5  -4  -2    4.70    1.00
  -5  -4  -2    5.70    0.90
  -6  -4  -2   30.20    1.80
   6   4   2   30.00    1.60
  -7  -4  -2    1.40    0.80
   7   4   2    1.50    0.60
   8   4   2  161.08    6.00
   9   4   2   72.99    3.10
  10   4   2   16.70    1.00
  11   4   2    5.70    0.60
   8  -5  -2   46.80    2.10
   7  -5  -2   84.29    3.50
  -7   5   2   84.29    3.50
   6  -5  -2    2.40    0.70
  -6   5   2    5.10    1.20
   5  -5  -2  186.18    7.00
  -5   5   2  188.58    7.10
   4  -5  -2  132.99    5.20
  -4   5   2  138.79    5.30
   3  -5  -2  105.19    4.40
  -3   5   2  112.39    4.40
  -2   5   2  247.98    9.40
  -2   5   2  238.28    8.90
  -2   5   2  259.17    8.80
   1  -5  -2   54.69    2.70
  -1   5   2   59.09    2.90
  -1   5   2   57.59    2.50
   0  -5  -2 1141.59   38.20
  -1  -5  -2   23.80    1.40
  -1  -5  -2   25.30    1.50
  -2  -5  -2  353.66   12.30
  -2  -5  -2  369.56   12.40
  -2  -5  -2  346.77   12.20
  -3  -5  -2   17.30    1.10
  -3  -5  -2   15.60    1.20
  -3  -5  -2   17.90    1.90
  -4  -5  -2   55.69    2.40
  -4  -5  -2   54.29    2.60
  -5  -5  -2  192.48    6.70
  -5  -5  -2  178.78    7.20
  -6  -5  -2    2.50    0.90
   6   5   2    4.20    1.00
  -7  -5  -2   -0.30    0.60
   7   5   2    1.80    0.60
  -8  -5  -2  120.49    4.90
   8   5   2  122.19    4.70
  10   5   2    4.50    0.60
  11   5   2    2.90    0.60
   8  -6  -2    7.80    0.80
   7  -6  -2   26.00    1.50
  -7   6   2   24.80    1.50
   6  -6  -2   55.69    2.70
  -6   6   2   57.39    2.70
   5  -6  -2   19.40    1.50
  -5   6   2   14.20    1.50
   4  -6  -2   16.90    1.60
  -4   6   2   18.30    1.60
   3  -6  -2   43.90    2.40
  -3   6   2   45.10    2.40
   2  -6  -2  130.59    5.50
  -2   6   2  142.79    5.40
  -2   6   2  144.19    5.30
  -1   6   2   83.49    3.40
  -1   6   2   80.19    3.50
   0  -6  -2  171.78    7.20
  -1  -6  -2  104.69    4.40
  -1  -6  -2  113.39    4.40
  -2  -6  -2  837.52   27.80
  -2  -6  -2  807.32   27.60
  -3  -6  -2    1.40    0.90
  -3  -6  -2    0.60    0.40
  -4  -6  -2  102.99    4.00
   4   6   2   99.69    4.00
  -5  -6  -2   19.00    1.30
   5   6   2   19.80    1.70
  -6  -6  -2   28.90    1.70
   6   6   2   25.10    2.20
   6   6   2   25.80    1.60
  -7  -6  -2    4.10    1.10
   7   6   2    2.40    0.70
  -8  -6  -2   12.70    1.50
   8   6   2   15.20    1.20
  -9  -6  -2    0.70    1.30
   9   6   2    0.30    0.50
  10   6   2   24.30    1.20
   7  -7  -2   72.19    2.80
  -7   7   2   72.19    2.80
   6  -7  -2   55.29    2.50
  -6   7   2   56.99    2.50
   5  -7  -2   12.30    1.90
  -5   7   2   16.20    1.70
   4  -7  -2   33.40    2.10
  -4   7   2   31.10    2.00
   3  -7  -2    6.10    1.60
  -3   7   2    9.00    1.30
   2  -7  -2 1075.29   36.50
  -2   7   2 1071.59   36.50
  -2   7   2 1098.89   36.30
  -1   7   2   17.80    1.60
  -1   7   2   17.20    1.50
   0   7   2    4.10    1.50
  -1  -7  -2  137.09    5.20
   1   7   2  132.99    5.40
   1   7   2  146.69    5.30
  -2  -7  -2   48.00    2.20
   2   7   2   45.50    2.80
   2   7   2   50.19    2.30
  -3  -7  -2  168.28    6.20
   3   7   2  169.38    6.20
  -4  -7  -2   10.70    1.00
   4   7   2    8.20    1.20
  -5  -7  -2  216.78    7.70
   5   7   2  205.68    7.70
  -6  -7  -2    2.10    0.70
   6   7   2    4.80    1.50
   6   7   2    1.60    0.80
  -7  -7  -2   51.29    2.60
   7   7   2   53.29    2.40
  -8  -7  -2    8.00    1.30
   8   7   2    6.90    1.00
  -9  -7  -2   22.90    1.90
   9   7   2   21.70    1.20
  10   7   2   26.20    1.30
   6  -8  -2   56.39    2.30
  -6   8   2   51.69    2.30
   5  -8  -2    0.70    0.70
  -5   8   2    0.70    0.50
   4  -8  -2   63.29    2.90
   3  -8  -2  192.88    7.40
  -3   8   2  201.28    7.50
   2  -8  -2    0.50    1.20
  -2   8   2    0.70    0.70
  -2   8   2    1.20    0.70
   1  -8  -2    7.90    1.30
  -1   8   2    7.30    1.10
  -1   8   2    7.70    1.40
   0  -8  -2   60.29    2.80
   0   8   2   62.39    2.80
   0   8   2   62.09    3.00
  -1  -8  -2  242.48    8.20
   1   8   2  232.58    8.40
   1   8   2  203.98    8.70
  -2  -8  -2   47.50    2.30
   2   8   2   45.60    2.80
   2   8   2   46.80    2.30
  -3  -8  -2    4.00    0.80
  -4  -8  -2   66.39    3.30
   4   8   2   69.69    3.00
  -5  -8  -2    0.60    0.50
   5   8   2   -0.50    0.70
  -6  -8  -2    3.80    0.90
   6   8   2    5.40    1.30
  -7  -8  -2    1.80    0.70
  -8  -8  -2   35.90    2.00
   8   8   2   33.50    1.80
  -9  -8  -2   20.30    1.80
   9   8   2   19.90    1.40
  -4   9   2    3.70    0.80
  -3   9   2   37.30    2.00
  -2   9   2   50.19    2.30
  -2   9   2   51.59    2.70
  -1   9   2    1.70    0.60
  -1   9   2    0.70    0.60
   0  -9  -2    4.50    0.90
   0   9   2    8.50    1.50
   0   9   2    6.70    1.00
   1   9   2    0.10    0.90
   1   9   2    0.60    0.50
  -2  -9  -2    1.30    0.60
   2   9   2    0.20    0.50
   2   9   2    2.20    1.10
  -3  -9  -2   24.00    1.80
   3   9   2   25.40    1.60
  -4  -9  -2   98.29    4.10
   4   9   2  106.49    4.20
  -5  -9  -2   55.29    2.70
   5   9   2   62.99    2.80
  -6  -9  -2    6.70    1.00
   6   9   2    6.20    1.20
  -7  -9  -2    0.10    0.70
  -8  -9  -2   22.50    1.80
  -4  10   2    8.00    0.80
  -3  10   2   59.99    2.60
  -2  10   2   43.70    2.20
  -2  10   2   42.40    2.00
  -1  10   2  183.58    6.90
  -1  10   2  197.98    7.20
   0  10   2   30.50    1.90
   0  10   2   28.00    1.60
  -1 -10  -2    0.30    0.70
   1  10   2    0.80    0.50
   1  10   2    0.30    0.80
  -2 -10  -2  193.88    7.40
   2  10   2  205.68    7.40
   2  10   2  204.78    7.60
  -3 -10  -2    0.70    0.60
   3  10   2    0.00    0.50
  -4 -10  -2    0.40    0.60
   4  10   2    0.10    0.50
  -5 -10  -2   29.10    2.10
   5  10   2   32.00    1.70
  -6 -10  -2   46.60    2.40
   6  10   2   51.79    2.40
  -8 -10  -2    8.60    1.20
  -2  11   2   72.69    2.90
  -1  11   2    6.30    0.70
  -1  11   2    4.60    1.10
   0  11   2   -0.40    0.70
   0  11   2   -0.40    0.40
   1  11   2    5.60    0.90
   1  11   2    4.50    1.60
  -2 -11  -2  174.88    6.80
   2  11   2  185.48    6.60
  -3 -11  -2   33.40    1.90
   3  11   2   32.50    1.70
  -4 -11  -2   20.00    1.40
   4  11   2   18.80    1.30
  -5 -11  -2    1.40    0.80
   5  11   2    1.40    0.50
  -6 -11  -2   26.00    1.60
   6  11   2   27.90    1.50
  -7 -11  -2   84.69    3.40
   0  12   2   78.69    2.90
   1  12   2    2.30    0.60
   2  12   2   -0.10    0.40
   3  12   2    6.90    0.80
   4  12   2   15.90    1.00
   5  12   2    0.10    0.40
   4  11  -3   32.50    1.50
   3  11  -3    0.60    0.40
   2  11  -3   57.89    2.30
   1  11  -3    6.20    0.70
   0  11  -3   90.79    3.30
  -6 -10   3   60.49    2.80
   5  10  -3   -1.20    0.90
  -5 -10   3    1.30    0.90
   4  10  -3   30.00    1.60
   3  10  -3  149.69    5.60
   2  10  -3   55.29    2.50
   1  10  -3    4.10    0.80
   0  10  -3   14.40    1.00
  -1  10  -3    2.90    0.60
  -2  10  -3   32.90    1.40
  -8  -9   3    0.90    0.70
   7   9  -3   27.90    1.60
  -7  -9   3   31.00    1.70
  -6  -9   3   11.20    1.30
   5   9  -3   11.90    1.40
  -5  -9   3   11.40    1.30
   4   9  -3   36.90    2.20
  -4  -9   3   28.50    2.00
   3   9  -3   93.69    3.70
  -3  -9   3   76.29    4.20
   2   9  -3  201.78    7.50
  -2  -9   3  201.98    7.90
   1   9  -3  131.39    5.10
   0   9  -3   22.90    1.80
   0  -9   3   20.70    1.70
  -1   9  -3   49.99    2.50
  -1   9  -3   45.90    2.20
   1  -9   3   48.30    2.40
  -2   9  -3   67.19    2.90
  -2   9  -3   66.09    2.80
   2  -9   3   67.49    2.90
  -3   9  -3   10.10    1.10
  -3   9  -3   12.00    1.10
   3  -9   3   11.00    1.10
  -4   9  -3   11.40    1.00
   9   8  -3    3.30    0.60
   8   8  -3    4.10    0.70
  -8  -8   3    3.50    1.10
  -7  -8   3   37.60    2.00
  -6  -8   3    0.30    0.60
   5   8  -3   36.60    2.20
  -5  -8   3   38.90    2.00
  -5  -8   3   35.80    2.10
   4   8  -3   22.40    1.60
  -4  -8   3   21.60    1.60
  -4  -8   3   15.80    2.80
  -4  -8   3   20.30    1.60
   3   8  -3   22.90    1.60
  -3  -8   3   20.50    1.70
  -3  -8   3   20.60    2.20
  -3  -8   3   23.40    1.90
   2   8  -3   29.80    1.80
  -2  -8   3   29.20    2.20
   1   8  -3    9.60    1.20
  -1  -8   3    8.10    1.50
   0   8  -3   13.50    2.10
   0  -8   3   12.90    1.60
  -1   8  -3   41.10    2.50
   1  -8   3   41.00    2.30
  -2   8  -3    4.70    0.90
  -2   8  -3    4.60    1.30
   2  -8   3    3.90    1.20
  -3   8  -3    0.30    0.60
  -3   8  -3    0.90    0.50
   3  -8   3    0.20    0.60
  -4   8  -3    0.30    0.80
  -4   8  -3    0.60    0.70
   4  -8   3    0.90    0.50
  -5   8  -3   14.70    1.00
   5  -8   3   14.90    1.00
   9   7  -3   -0.10    0.40
  -9  -7   3    0.80    0.60
  -8  -7   3    1.20    0.70
  -7  -7   3    2.90    1.10
  -6  -7   3   55.59    2.50
  -6  -7   3   53.59    2.70
  -5  -7   3   88.09    3.60
  -5  -7   3   84.19    3.80
   4   7  -3   -0.50    0.80
  -4  -7   3    2.10    0.80
  -4  -7   3    2.00    1.20
  -4  -7   3    0.50    0.60
   3   7  -3  173.78    6.40
  -3  -7   3  160.28    7.30
  -3  -7   3  173.58    6.30
  -2  -7   3  174.58    6.90
  -2  -7   3  182.88    6.70
  -2  -7   3  184.48    6.80
  -1  -7   3   16.80    2.00
   0   7  -3  149.99    6.00
   0  -7   3  150.08    5.90
  -1   7  -3  211.78    8.00
   1  -7   3  213.08    7.90
  -2   7  -3   18.00    1.70
   2  -7   3   16.00    1.50
  -3   7  -3  179.28    6.90
   3  -7   3  181.48    6.80
  -4   7  -3   51.59    2.50
  -4   7  -3   52.79    2.40
   4  -7   3   52.69    2.50
  -5   7  -3    0.40    0.50
   5  -7   3    0.80    0.50
  -6   7  -3    5.40    1.10
   6  -7   3    4.70    0.70
  10   6  -3   10.60    0.90
   9   6  -3    6.20    0.90
  -8  -6   3   21.70    1.60
  -7  -6   3   34.40    2.00
  -7  -6   3   30.80    2.00
  -6  -6   3    2.80    1.00
  -6  -6   3    3.10    1.00
  -6  -6   3    4.10    1.00
  -5  -6   3   44.00    2.30
  -5  -6   3   45.10    2.20
  -5  -6   3   42.10    2.60
   4   6  -3   11.30    1.70
  -4  -6   3   11.30    1.10
  -4  -6   3    9.40    1.40
  -4  -6   3    7.50    1.90
   3   6  -3   31.50    2.00
  -3  -6   3   33.30    2.40
  -3  -6   3   32.60    1.80
  -3  -6   3   30.70    2.00
  -2  -6   3   55.89    2.90
  -2  -6   3   57.59    2.50
  -2  -6   3   56.89    2.90
  -1  -6   3  223.68    8.30
  -1  -6   3  228.48    8.30
  -1  -6   3  223.78    8.00
   0   6  -3  278.17   10.30
   0  -6   3  288.47   10.30
   0  -6   3  290.77   10.30
  -1   6  -3    9.90    1.50
   1  -6   3    7.10    1.40
   1  -6   3   11.80    2.20
  -2   6  -3  172.48    6.50
   2  -6   3  161.58    6.60
   2  -6   3  170.78    6.50
  -3   6  -3  130.29    5.30
   3  -6   3  128.79    5.40
   3  -6   3  136.89    5.30
  -4   6  -3    3.60    1.10
   4  -6   3    5.00    1.10
  -5   6  -3   30.40    2.00
   5  -6   3   31.20    2.50
  -6   6  -3  132.69    5.10
   6  -6   3  136.49    5.10
  -7   6  -3    3.30    0.70
   7  -6   3    1.90    0.60
  10   5  -3   13.70    0.90
   9   5  -3    7.20    0.80
  -9  -5   3    5.80    1.20
  -8  -5   3    0.90    0.70
  -8  -5   3    0.90    0.70
  -7  -5   3   31.00    1.80
  -7  -5   3   26.00    1.80
  -6  -5   3  920.51   30.00
  -6  -5   3  912.31   29.90
  -6  -5   3  820.42   30.20
  -5  -5   3    9.50    1.10
  -5  -5   3   10.90    1.10
  -5  -5   3    9.30    1.80
  -4  -5   3  101.09    4.60
  -4  -5   3  116.09    4.40
  -4  -5   3  117.09    4.40
  -3  -5   3  104.49    4.10
  -3  -5   3  101.39    4.00
  -2  -5   3    2.90    0.80
  -1  -5   3   51.59    2.30
  -1  -5   3   52.79    2.50
   0  -5   3    1.00    0.80
   0  -5   3    1.00    0.70
   1  -5   3   12.10    1.30
   1  -5   3   14.20    1.60
   1  -5   3   14.20    1.90
   2  -5   3  476.15   17.30
   2  -5   3  516.05   17.30
   2  -5   3  506.25   17.20
   3  -5   3  436.56   14.80
   3  -5   3  391.56   14.40
   3  -5   3  407.56   14.40
  -4   5  -3  117.79    4.80
   4  -5   3  121.29    4.90
   4  -5   3  114.39    4.80
  -5   5  -3    8.00    1.20
   5  -5   3    9.40    1.50
   5  -5   3    8.40    1.30
  -6   5  -3   35.90    2.50
   6  -5   3   32.30    1.80
   6  -5   3   32.30    2.00
  -7   5  -3   19.80    1.30
   7  -5   3   20.50    1.30
  10   4  -3   -0.30    0.30
 -10  -4   3    0.30    1.60
   9   4  -3   16.30    1.10
  -9  -4   3   19.50    1.50
  -8  -4   3   71.29    3.20
  -8  -4   3   67.29    3.00
  -7  -4   3   81.89    3.50
  -7  -4   3   86.39    3.70
  -6  -4   3   24.60    1.80
  -6  -4   3   24.50    1.70
  -6  -4   3   28.90    1.60
  -5  -4   3   92.99    4.10
  -5  -4   3  106.69    4.10
  -5  -4   3  105.59    4.10
  -4  -4   3  105.39    4.20
  -4  -4   3  108.69    4.10
  -3  -4   3   44.10    2.00
  -2  -4   3  366.76   12.50
  -1  -4   3  573.64   19.30
  -1   4  -3   27.40    1.60
   2  -4   3   34.20    2.00
   2  -4   3   35.00    2.00
   3  -4   3    2.70    1.00
   3  -4   3    4.20    1.20
   3  -4   3    1.70    0.80
   4  -4   3  211.88    8.20
   4  -4   3  218.98    8.00
   4  -4   3  216.08    7.80
   5  -4   3   37.60    2.20
   5  -4   3   32.10    2.10
   5  -4   3   33.60    2.10
   6  -4   3    0.70    0.60
   6  -4   3    1.00    0.80
  -7   4  -3   30.50    1.70
   7  -4   3   28.50    1.60
   7  -4   3   27.00    1.70
  -8   4  -3   -0.90    0.50
   8  -4   3   -0.60    0.50
  10   3  -3    0.30    0.40
   9   3  -3   15.40    1.10
  -9  -3   3   13.70    1.50
  -8  -3   3   22.00    1.70
  -8  -3   3   24.80    1.60
  -7  -3   3    0.10    0.60
  -7  -3   3    0.20    0.70
  -6  -3   3    1.70    0.70
  -6  -3   3    1.00    0.70
  -6  -3   3    3.10    0.90
  -5  -3   3  186.78    7.00
  -5  -3   3  199.88    7.10
   4   3  -3  582.14   19.50
  -4  -3   3  541.75   19.10
  -4  -3   3  581.84   19.30
  -3  -3   3   29.40    1.50
  -2  -3   3  870.41   29.10
  -1   3  -3  342.87   11.70
   1  -3   3  345.17   11.70
  -2   3  -3  207.68    7.40
   2  -3   3  201.98    7.40
  -3   3  -3  303.47   11.00
   3  -3   3  304.07   10.70
   4  -3   3    3.90    1.40
   4  -3   3    1.10    0.80
   4  -3   3    0.40    0.70
   5  -3   3  108.39    4.80
   5  -3   3  107.99    4.40
   5  -3   3  112.29    4.50
   6  -3   3    3.50    1.00
   6  -3   3    2.50    0.80
  -7   3  -3  117.09    4.60
   7  -3   3  117.29    4.60
   7  -3   3  117.09    4.60
  -8   3  -3   54.39    2.40
   8  -3   3   51.59    2.40
   8  -3   3   52.39    2.40
  10   2  -3    6.20    0.90
  10   2  -3    6.30    0.70
   9   2  -3    1.20    0.60
  -9  -2   3    0.70    1.00
   8   2  -3  198.68    7.00
  -8  -2   3  190.08    6.90
  -8  -2   3  183.58    7.20
  -7  -2   3   58.59    2.60
  -7  -2   3   58.29    2.80
  -6  -2   3   91.39    3.80
  -6  -2   3   84.99    3.60
  -5  -2   3    4.60    1.00
  -5  -2   3    4.80    1.10
  -5  -2   3    5.80    1.60
  -5  -2   3    3.40    0.90
   4   2  -3   16.60    1.40
  -4  -2   3   16.70    1.20
  -4  -2   3   17.00    1.10
   3   2  -3  982.40   32.10
  -3  -2   3  960.70   32.00
  -3  -2   3  947.21   32.20
   0   2  -3   37.00    1.40
  -1   2  -3   36.70    1.50
   1  -2   3   35.80    1.50
  -2   2  -3 3112.09  104.69
   2  -2   3 3180.48  104.59
  -3   2  -3  216.08    7.60
   3  -2   3  197.18    7.60
  -4   2  -3    1.70    1.40
   4  -2   3    1.30    0.80
   4  -2   3    1.70    0.80
   4  -2   3    0.70    0.60
   5  -2   3   69.99    3.10
   5  -2   3   65.39    3.20
   5  -2   3   76.09    3.10
   6  -2   3    4.00    1.20
   6  -2   3    6.00    1.10
   7  -2   3   43.30    2.20
   7  -2   3   42.00    2.20
  -8   2  -3    0.70    0.60
   8  -2   3    0.30    0.50
   8  -2   3    0.20    0.60
   9  -2   3   29.60    1.50
   9  -2   3   27.70    1.40
  10   1  -3    4.30    0.60
  10   1  -3    3.80    0.80
   9   1  -3   -0.10    0.50
   8   1  -3   96.49    3.80
  -8  -1   3   91.39    4.10
  -7  -1   3  269.27    9.90
  -7  -1   3  293.47   10.20
  -6  -1   3    0.40    0.60
  -6  -1   3    0.50    0.60
  -5  -1   3   21.00    2.00
  -5  -1   3   21.40    1.70
   4   1  -3   20.60    1.50
  -4  -1   3   23.70    1.40
  -4  -1   3   23.90    1.40
   3   1  -3  295.97   10.10
  -3  -1   3  292.07   10.10
   2   1  -3    6.50    0.50
  -2  -1   3    5.40    0.40
   1   1  -3  109.39    3.70
   0   1  -3  680.83   22.60
  -1   1  -3  134.99    4.80
   1  -1   3  138.49    4.80
  -2   1  -3    2.50    0.50
   2  -1   3    1.30    0.50
  -3   1  -3   25.00    1.40
   3  -1   3   25.20    1.50
  -4   1  -3   12.90    1.40
   5  -1   3   62.99    2.70
   5  -1   3   61.39    2.80
   5  -1   3   60.09    2.80
   6  -1   3   13.50    1.80
   7  -1   3  450.55   15.70
   7  -1   3  452.15   15.60
   8  -1   3   73.19    3.10
   8  -1   3   69.09    3.10
   9  -1   3   32.50    1.70
   9  -1   3   31.70    1.70
  10  -1   3   -0.80    0.50
  10   0  -3   57.49    2.30
  10   0  -3   53.29    2.30
   9   0  -3    5.80    0.80
   8   0  -3   26.30    1.60
  -8   0   3   26.20    2.00
   7   0  -3   19.40    1.40
  -7   0   3   19.60    1.80
  -6   0   3   50.59    2.40
  -6   0   3   59.49    2.70
  -5   0   3   -0.40    1.00
  -5   0   3    1.90    0.70
   4   0  -3 1065.99   35.90
  -4   0   3 1065.39   35.80
  -4   0   3 1074.59   35.90
   3   0  -3   13.90    0.90
  -3   0   3   13.70    1.10
  -3   0   3   13.40    0.90
   2   0  -3   31.30    1.30
  -2   0   3   31.00    1.40
   1   0  -3   11.10    0.60
  -1   0   3   10.40    0.60
   0   0  -3  407.36   13.60
  -1   0  -3 2001.80   66.19
   1   0   3 1955.80   65.79
  -2   0  -3  272.27    9.30
   2   0   3  270.27    9.40
  -3   0  -3  259.77    9.60
   3   0   3  280.67    9.50
  -4   0  -3  226.58    8.30
   5   0   3   10.90    1.10
   5   0   3   14.90    1.60
   6   0   3  181.58    6.60
   6   0   3  174.68    6.60
   6   0   3  180.18    6.60
   7   0   3   52.79    2.50
   7   0   3   53.09    2.60
   8   0   3   31.00    1.90
   8   0   3   33.10    1.80
   9   0   3    2.50    0.70
   9   0   3    2.00    0.70
  10   0   3    0.60    0.40
   9  -1  -3   56.99    2.40
   9  -1  -3   55.69    2.50
   8  -1  -3    6.00    1.00
  -7   1   3    5.90    1.50
   6  -1  -3   26.00    1.60
  -6   1   3   23.40    1.50
  -6   1   3   24.50    1.90
  -5   1   3   14.10    1.20
  -5   1   3   12.50    1.30
  -4   1   3    2.20    0.60
  -4   1   3    1.20    0.60
   2  -1  -3  749.23   24.50
  -2   1   3  712.13   24.50
   1  -1  -3  445.36   14.40
  -1   1   3  406.76   14.40
   0  -1  -3 9999.00  331.27
  -1  -1  -3 1234.48   42.00
   1   1   3 1290.77   42.20
  -3  -1  -3  148.49    5.40
   3   1   3  149.79    5.50
  -4  -1  -3  124.19    4.80
   5   1   3    8.80    1.10
   6   1   3   17.90    1.80
   6   1   3   17.50    1.70
   6   1   3   19.60    1.30
   7   1   3  274.67    9.70
   7   1   3  275.27    9.70
   7   1   3  271.77    9.70
   8   1   3    0.80    0.90
   8   1   3    1.10    0.50
   9   1   3    9.30    0.90
   9   1   3   12.10    1.50
  10   1   3   20.60    1.20
  10  -2  -3    3.40    0.70
   9  -2  -3    7.40    0.80
   8  -2  -3    2.00    0.90
   8  -2  -3    3.20    0.90
   7  -2  -3  195.38    7.50
  -7   2   3  222.98    8.60
   6  -2  -3  213.98    8.10
  -6   2   3  237.98    8.40
  -5   2   3   23.70    1.70
  -4   2   3  110.49    4.80
  -4   2   3  118.49    4.50
   3  -2  -3 1546.65   51.99
  -3   2   3 1562.74   51.79
  -3   2   3 1559.04   51.99
   2  -2  -3  233.18    8.00
  -2   2   3  222.38    8.10
   1  -2  -3  711.63   23.30
  -1   2   3  675.33   23.30
   0  -2  -3 3161.78  105.69
  -1  -2  -3 4093.59  136.89
  -2  -2  -3   35.90    1.60
   2   2   3   35.50    1.60
  -3  -2  -3  313.37   10.50
   3   2   3  294.17   10.60
  -4  -2  -3   21.50    1.40
   4   2   3   18.30    1.60
  -5  -2  -3  255.57    9.40
   6   2   3  507.65   16.50
   6   2   3  459.65   16.60
   7   2   3   22.50    1.40
   8   2   3   93.89    3.80
   9   2   3   46.60    2.30
  10   2   3    4.60    0.70
   9  -3  -3   16.50    1.00
   8  -3  -3   60.49    2.80
   7  -3  -3   68.29    3.00
  -6   3   3   95.39    4.10
  -6   3   3   97.59    4.20
  -5   3   3   11.00    1.40
  -5   3   3    9.90    1.90
  -4   3   3   68.49    3.00
  -3   3   3 1771.32   58.89
   2  -3  -3   85.39    3.60
  -2   3   3   87.09    3.50
  -2   3   3   95.79    3.70
   1  -3  -3  238.38    8.40
  -1   3   3  240.38    8.50
   0  -3  -3  683.33   23.00
  -1  -3  -3  431.66   15.10
  -1  -3  -3  445.06   15.00
  -2  -3  -3  568.94   19.20
   3   3   3    4.20    0.80
  -4  -3  -3  196.68    6.70
  -4  -3  -3  179.68    6.40
   4   3   3  168.58    6.80
  -5  -3  -3  275.67    9.90
  -5  -3  -3  265.07    9.40
  -6  -3  -3   22.10    1.70
   6   3   3   22.60    1.40
   7   3   3    2.80    0.90
   8   3   3    5.00    0.80
   9   3   3    1.10    0.50
  10   3   3    1.70    0.60
   9  -4  -3   14.80    0.90
   8  -4  -3   29.50    1.60
   7  -4  -3   33.40    1.80
  -7   4   3   32.30    2.20
   6  -4  -3  182.88    6.90
  -6   4   3  189.68    7.00
  -5   4   3  108.49    4.70
  -5   4   3  111.19    4.50
  -4   4   3  247.28    8.80
  -4   4   3  242.08    8.80
  -3   4   3   42.10    3.00
  -3   4   3   38.50    2.00
  -2   4   3  101.19    3.90
  -2   4   3  100.19    4.30
   1  -4  -3 1711.83   55.59
  -1   4   3 1695.53   55.49
  -1   4   3 1597.94   55.69
   0  -4  -3  270.97    9.30
   0   4   3  254.77    9.10
  -1  -4  -3   19.50    1.30
  -1  -4  -3   19.40    1.10
   1   4   3   17.90    1.20
  -2  -4  -3  316.87   11.00
  -2  -4  -3  303.97   10.80
  -3  -4  -3  130.49    4.90
  -3  -4  -3  129.79    4.70
  -4  -4  -3   44.70    2.20
  -4  -4  -3   42.40    2.00
  -5  -4  -3    0.80    0.60
  -5  -4  -3    0.80    1.00
  -6  -4  -3    0.20    0.70
   6   4   3    1.40    0.70
  -7  -4  -3   14.60    1.70
   7   4   3   12.50    1.20
   8   4   3    2.80    0.90
   9   4   3   17.60    1.20
  10   4   3   13.10    0.90
   8  -5  -3   14.00    1.00
   7  -5  -3    0.00    0.50
  -7   5   3    0.10    0.70
   6  -5  -3   12.80    1.40
  -6   5   3   14.30    1.50
   5  -5  -3    1.70    0.70
  -5   5   3    3.60    1.30
   4  -5  -3   11.20    1.30
  -4   5   3    8.30    1.40
  -4   5   3    8.00    1.40
   3  -5  -3   20.00    1.80
  -3   5   3   21.40    1.70
  -3   5   3   24.90    1.60
  -2   5   3  171.98    6.10
  -2   5   3  155.48    6.60
  -2   5   3  164.58    6.20
  -1   5   3   97.39    3.70
  -1   5   3   87.99    4.10
   0  -5  -3    6.70    1.10
   0   5   3    6.20    0.90
  -1  -5  -3   64.69    3.00
  -1  -5  -3   67.49    2.90
  -2  -5  -3  481.95   16.50
  -2  -5  -3  475.45   16.60
  -3  -5  -3  281.07   10.00
  -3  -5  -3  277.57    9.80
  -3  -5  -3  287.47   10.40
  -4  -5  -3  357.96   12.70
  -4  -5  -3  363.56   12.40
  -5  -5  -3  329.67   11.40
   5   5   3  327.87   11.40
   5   5   3  329.87   11.60
  -6  -5  -3  178.98    6.40
   6   5   3  162.78    6.50
   6   5   3  171.58    6.30
  -7  -5  -3   45.30    2.40
   7   5   3   43.20    2.10
   8   5   3   60.09    2.60
   9   5   3   64.29    2.70
  10   5   3   39.90    1.80
   8  -6  -3    8.00    0.80
   7  -6  -3   16.10    1.10
  -7   6   3   15.50    1.30
   6  -6  -3   71.79    3.10
  -6   6   3   72.79    3.20
   5  -6  -3    0.50    0.70
  -5   6   3    0.20    0.60
   4  -6  -3   94.49    4.00
  -4   6   3   93.19    4.20
  -4   6   3   92.69    4.00
   3  -6  -3   44.80    2.60
  -3   6   3   49.20    2.40
  -3   6   3   42.50    2.50
   2  -6  -3  252.37   10.00
  -2   6   3  295.17   10.00
  -2   6   3  286.97   10.10
  -2   6   3  286.67    9.90
  -1   6   3   11.80    1.40
  -1   6   3   13.60    1.50
  -1   6   3   15.40    1.20
  -1  -6  -3 1746.33   58.39
  -2  -6  -3  575.14   20.00
  -2  -6  -3  586.24   20.10
  -2  -6  -3  580.14   20.20
  -3  -6  -3   40.10    2.40
  -3  -6  -3   44.00    2.10
   3   6   3   39.00    2.10
  -4  -6  -3    6.70    1.40
  -4  -6  -3    6.30    0.90
   4   6   3    4.10    1.20
  -5  -6  -3    2.70    0.60
   5   6   3    3.40    0.90
  -6  -6  -3   72.19    3.00
   6   6   3   66.09    2.90
   6   6   3   65.59    3.20
  -7  -6  -3    6.50    1.30
   7   6   3    6.20    1.10
  -8  -6  -3   -0.50    0.90
   8   6   3    1.40    0.60
   9   6   3   28.00    1.50
  10   6   3   63.49    2.50
   7  -7  -3   39.70    1.70
  -7   7   3   34.30    1.80
   6  -7  -3   52.09    2.40
  -6   7   3   53.89    2.40
   5  -7  -3   51.39    2.80
  -5   7   3   56.39    3.40
   4  -7  -3   11.50    1.50
  -4   7   3   11.30    1.40
   3  -7  -3  353.96   12.60
  -3   7   3  361.66   12.80
   2  -7  -3   18.80    2.20
  -2   7   3   16.80    1.60
  -2   7   3   17.70    1.60
  -1   7   3   11.70    1.30
  -1   7   3   13.10    1.50
   0   7   3   53.19    2.80
   0   7   3   59.49    2.60
   1   7   3   31.80    2.10
   1   7   3   34.40    1.80
  -2  -7  -3   52.79    2.30
   2   7   3   45.80    2.80
   2   7   3   52.89    2.40
  -3  -7  -3  238.18    8.60
   3   7   3  225.88    8.80
   3   7   3  255.67    8.60
  -4  -7  -3   32.90    1.80
   4   7   3   32.60    1.90
  -5  -7  -3   81.99    3.40
   5   7   3   80.99    3.50
  -6  -7  -3   47.50    2.40
   6   7   3   47.10    2.50
  -7  -7  -3   83.99    3.60
   7   7   3   83.59    3.80
   7   7   3   85.79    3.50
  -8  -7  -3   19.60    1.70
   8   7   3   19.10    2.00
   9   7   3    7.20    0.90
  10   7   3   17.80    1.10
   6  -8  -3  127.39    4.70
  -6   8   3  127.89    4.70
   5  -8  -3   46.10    2.20
  -5   8   3   47.60    2.20
   4  -8  -3   12.80    1.60
   3  -8  -3    4.90    1.80
  -3   8   3    8.30    1.20
  -2   8   3   82.09    3.70
  -2   8   3   80.79    3.40
   1  -8  -3  722.73   24.00
  -1   8   3  700.33   24.20
  -1   8   3  698.33   24.00
   0  -8  -3    9.80    1.20
   0   8   3   11.00    1.50
   0   8   3   12.20    1.20
  -1  -8  -3   15.60    1.30
   1   8   3   13.80    1.40
  -2  -8  -3    0.70    0.40
   2   8   3    1.10    0.90
   2   8   3   -0.40    0.60
  -3  -8  -3  587.34   18.00
   3   8   3  528.15   18.10
   3   8   3  444.86   18.70
  -4  -8  -3  147.99    5.60
   4   8   3  140.79    5.50
  -5  -8  -3    3.90    0.90
   5   8   3    3.90    0.80
  -6  -8  -3  122.39    5.00
   6   8   3  129.39    5.00
  -7  -8  -3   78.69    3.40
   7   8   3   76.69    3.40
  -8  -8  -3   20.00    1.60
  -9  -8  -3    1.40    1.10
  -5   9   3   17.40    1.20
  -4   9   3    6.10    0.90
  -3   9   3    2.60    1.00
  -2   9   3   92.39    3.90
  -2   9   3   89.89    3.70
   1  -9  -3    5.80    1.20
  -1   9   3    4.90    1.30
  -1   9   3    5.80    1.00
   0  -9  -3   55.59    2.60
   0   9   3   55.69    2.80
   0   9   3   58.99    2.60
  -1  -9  -3    2.60    1.00
   1   9   3    2.80    0.90
   1   9   3    1.40    0.50
  -2  -9  -3  120.39    4.60
   2   9   3  118.39    4.90
   2   9   3  109.79    4.60
  -3  -9  -3   81.09    3.40
   3   9   3   74.99    3.70
   3   9   3   80.49    3.40
  -4  -9  -3   14.10    1.30
   4   9   3   15.40    1.30
  -5  -9  -3   10.30    1.40
   5   9   3    9.50    1.20
  -6  -9  -3   20.10    1.50
   6   9   3   23.60    1.60
  -7  -9  -3    6.00    1.10
   7   9   3    5.20    1.40
  -8  -9  -3    1.40    0.70
  -4  10   3    7.50    0.80
  -3  10   3   12.90    1.10
  -2  10   3   28.10    1.70
  -2  10   3   26.80    1.60
  -1  10   3   10.30    1.20
  -1  10   3   10.80    1.10
   0 -10  -3   52.09    2.60
   0  10   3   58.99    2.60
   0  10   3   58.49    2.80
  -1 -10  -3    0.20    0.60
   1  10   3    1.40    0.60
   1  10   3    1.80    0.80
  -2 -10  -3    1.30    0.60
   2  10   3    0.80    0.50
   2  10   3    1.90    1.00
  -3 -10  -3    0.50    0.60
   3  10   3    0.30    0.50
  -4 -10  -3   14.30    1.30
   4  10   3   14.10    1.20
  -5 -10  -3   25.90    1.70
   5  10   3   28.70    1.60
  -6 -10  -3   21.40    1.50
   6  10   3   21.90    1.50
  -7 -10  -3    5.00    1.50
   7  10   3    2.00    0.80
  -8 -10  -3   10.50    1.30
  -2  11   3    0.50    0.50
  -1  11   3    9.00    0.90
  -1  11   3    7.80    1.10
   0  11   3  140.89    5.30
   0  11   3  135.09    5.10
  -1 -11  -3   20.50    1.70
   1  11   3   20.50    1.30
   1  11   3   18.10    1.60
  -2 -11  -3    0.10    0.70
   2  11   3    0.80    1.00
   2  11   3    0.10    0.40
  -3 -11  -3   12.20    1.20
   3  11   3    9.70    1.00
  -4 -11  -3   31.60    1.80
   4  11   3   31.70    1.70
  -5 -11  -3   18.40    1.30
   5  11   3   19.30    1.20
  -6 -11  -3   87.19    3.40
   6  11   3   80.39    3.30
  -7 -11  -3    1.00    0.60
   0  12   3   48.20    2.50
   0  12   3   52.09    2.10
   1  12   3    7.60    0.70
   2  12   3    2.30    0.60
  -3 -12  -3   44.10    2.20
   3  12   3   46.80    2.00
  -4 -12  -3   53.19    2.40
   4  12   3   48.90    2.20
  -5 -12  -3    3.20    0.80
   5  12   3    3.80    0.70
   6  12   3    2.90    0.80
   3  11  -4   47.70    1.90
   2  11  -4   29.40    1.30
   4  10  -4    0.80    0.60
   3  10  -4   28.20    1.40
   2  10  -4   45.30    2.10
   1  10  -4    6.60    0.80
   0  10  -4    4.90    0.60
  -1  10  -4   16.60    1.00
  -7  -9   4    7.40    1.30
  -6  -9   4   31.30    1.90
  -5  -9   4   16.10    1.50
   4   9  -4    0.50    0.60
  -4  -9   4   -0.80    0.90
   3   9  -4   85.09    3.50
  -3  -9   4   84.09    3.70
   2   9  -4    0.00    0.60
  -2  -9   4    0.80    0.90
   1   9  -4   49.60    2.40
  -1  -9   4   50.49    2.50
   0   9  -4   99.29    4.10
   0  -9   4  104.09    4.10
  -1   9  -4   40.10    1.90
   1  -9   4   39.30    2.00
  -2   9  -4    0.40    1.00
  -2   9  -4    0.50    0.40
   2  -9   4    0.10    0.50
  -3   9  -4   16.10    1.30
  -3   9  -4   15.50    1.00
   3  -9   4   18.30    1.10
   9   8  -4   -0.20    0.40
   8   8  -4    6.50    0.70
  -8  -8   4    7.90    1.10
  -7  -8   4    0.60    1.10
  -6  -8   4    6.10    1.00
  -5  -8   4    9.80    1.40
  -5  -8   4   11.90    1.20
   4   8  -4   27.50    1.80
  -4  -8   4   29.80    1.80
  -4  -8   4   26.20    1.80
  -4  -8   4   28.10    2.10
   3   8  -4    1.10    0.70
  -3  -8   4    0.10    1.00
  -3  -8   4   -0.50    0.90
  -3  -8   4    1.20    0.90
   2   8  -4   56.69    2.80
  -2  -8   4   63.59    3.00
  -2  -8   4   58.89    2.90
  -1  -8   4  546.35   19.00
  -1  -8   4  561.14   19.10
   0  -8   4   16.90    1.50
   1  -8   4    0.80    0.70
  -2   8  -4    2.80    0.80
   2  -8   4    3.00    0.70
  -3   8  -4  173.88    6.20
  -3   8  -4  158.58    6.10
   3  -8   4  172.08    6.20
  -4   8  -4   55.49    2.30
  -4   8  -4   56.09    2.40
   4  -8   4   61.69    2.60
   9   7  -4    0.10    0.40
  -9  -7   4    0.70    0.60
  -8  -7   4    0.50    1.00
  -7  -7   4   28.90    2.00
  -6  -7   4   45.70    2.40
  -6  -7   4   49.99    2.40
  -6  -7   4   50.29    2.50
  -5  -7   4   23.30    2.00
  -5  -7   4   21.70    1.50
  -5  -7   4   20.30    1.60
   4   7  -4   15.50    1.60
  -4  -7   4   13.80    1.40
  -4  -7   4   11.40    1.90
   3   7  -4    3.70    1.20
  -3  -7   4    0.50    0.70
  -3  -7   4    0.70    0.90
  -3  -7   4    0.20    0.90
  -2  -7   4    5.10    1.40
  -2  -7   4    6.00    1.50
  -1  -7   4  178.08    6.80
  -1  -7   4  173.58    6.70
   0   7  -4   68.69    4.70
   0  -7   4   64.39    3.10
   0  -7   4   65.49    3.20
  -1   7  -4  227.68    8.50
   1  -7   4  235.08    8.50
   1  -7   4  221.28    8.40
  -2   7  -4   27.60    2.00
   2  -7   4   24.60    1.80
  -3   7  -4    0.90    0.70
   3  -7   4    1.70    1.20
  -4   7  -4    7.10    1.00
   4  -7   4    6.90    1.00
  -5   7  -4   47.50    2.20
   5  -7   4   48.30    2.10
  10   6  -4    2.30    0.50
   9   6  -4    0.00    0.40
  -9  -6   4    0.80    0.60
  -8  -6   4   33.60    1.90
  -8  -6   4   36.40    2.00
  -7  -6   4   12.50    1.30
  -7  -6   4   13.90    1.40
  -6  -6   4   55.09    2.60
  -6  -6   4   53.79    2.70
  -6  -6   4   53.19    2.70
  -5  -6   4    0.00    0.60
  -5  -6   4    0.00    0.90
  -5  -6   4    1.30    0.70
   4   6  -4  259.77    9.40
  -4  -6   4  260.87    9.40
  -4  -6   4  263.67    9.40
  -3  -6   4   47.60    2.40
  -3  -6   4   46.30    2.60
  -3  -6   4   47.70    2.30
  -2  -6   4   71.99    3.30
  -2  -6   4   66.29    3.00
  -2  -6   4   70.49    3.30
  -1  -6   4   59.19    3.00
  -1  -6   4   56.19    2.90
   0   6  -4   29.40    2.50
   0  -6   4   28.20    2.00
   0  -6   4   27.90    2.10
  -1   6  -4  281.57   10.60
   1  -6   4  249.88   11.10
   1  -6   4  293.47   10.00
  -2   6  -4   14.60    1.60
   2  -6   4   12.40    1.70
   2  -6   4   10.20    1.40
  -3   6  -4    0.30    0.70
   3  -6   4    2.00    0.70
   3  -6   4    1.80    1.00
  -4   6  -4  128.49    5.30
   4  -6   4  125.59    5.10
   4  -6   4  127.99    5.10
  -5   6  -4    1.10    0.50
   5  -6   4    0.70    0.60
  -6   6  -4    0.00    0.40
   6  -6   4    1.00    0.40
  10   5  -4   19.00    1.00
   9   5  -4    3.40    0.60
  -8  -5   4    1.60    0.90
  -8  -5   4    1.50    0.90
  -7  -5   4   21.60    1.50
  -7  -5   4   17.50    1.50
  -6  -5   4   39.70    2.10
  -6  -5   4   38.90    2.10
  -6  -5   4   36.00    2.20
  -5  -5   4   26.50    2.00
  -5  -5   4   26.30    2.60
  -5  -5   4   29.50    1.70
  -4  -5   4  167.88    6.40
  -4  -5   4  173.48    6.40
  -4  -5   4  164.68    6.30
  -3  -5   4   62.79    3.00
  -3  -5   4   62.39    3.10
  -3  -5   4   66.19    2.80
  -2  -5   4  150.08    5.90
  -2  -5   4  161.98    5.70
  -2  -5   4  153.18    5.90
  -1  -5   4    8.50    1.50
  -1  -5   4    6.00    1.50
  -1  -5   4    6.10    1.30
   0  -5   4  964.80   31.70
   0  -5   4  950.30   31.80
   0  -5   4  904.11   31.70
   1  -5   4   17.80    1.60
   1  -5   4   16.40    1.80
   1  -5   4   21.60    1.50
   2  -5   4   13.80    1.50
   2  -5   4   12.70    1.70
   2  -5   4   14.00    1.30
   3  -5   4  176.98    6.60
   3  -5   4  168.78    6.60
   3  -5   4  173.18    6.50
  -4   5  -4  318.17   11.50
   4  -5   4  321.97   11.50
   4  -5   4  341.07   11.40
   4  -5   4  304.87   11.70
  -5   5  -4   83.19    3.70
   5  -5   4   88.89    3.70
   5  -5   4   83.39    3.80
  -6   5  -4   65.49    3.00
   6  -5   4   63.79    2.80
   6  -5   4   63.49    2.80
   7  -5   4    1.50    0.50
  10   4  -4    5.70    0.70
   9   4  -4    0.40    0.40
  -9  -4   4    0.10    0.70
  -8  -4   4    0.50    0.60
  -8  -4   4    3.70    1.10
  -7  -4   4  110.19    4.90
  -7  -4   4  118.99    4.50
  -6  -4   4   63.69    2.80
  -6  -4   4   63.69    2.90
  -6  -4   4   60.29    2.90
  -5  -4   4    0.50    0.80
  -5  -4   4    0.60    0.50
  -5  -4   4    1.50    0.60
  -4  -4   4   16.40    1.40
  -4  -4   4   17.60    1.80
  -4  -4   4   16.90    1.30
  -3  -4   4   12.00    1.40
  -2  -4   4   74.19    3.00
  -1  -4   4   57.19    2.50
   1  -4   4    2.60    0.90
   1  -4   4    3.40    0.80
   2  -4   4   50.99    2.50
   2  -4   4   49.50    2.50
   2  -4   4   48.50    2.60
   3  -4   4  347.57   12.40
   3  -4   4  363.46   12.50
   3  -4   4  352.86   12.50
   4  -4   4   90.69    3.80
   4  -4   4   94.39    3.90
   4  -4   4   88.69    3.90
   5  -4   4    5.90    1.10
   5  -4   4    7.40    1.30
   5  -4   4    8.00    1.30
   6  -4   4    8.50    1.20
   6  -4   4    7.80    1.10
  -7   4  -4   45.00    2.20
   7  -4   4   47.30    2.20
   7  -4   4   47.30    2.20
  -8   4  -4   51.69    2.20
   8  -4   4   51.59    2.20
  10   3  -4   49.00    2.00
  10   3  -4   48.90    2.10
   9   3  -4    0.10    0.40
  -9  -3   4    0.80    0.70
  -8  -3   4   22.90    1.50
  -8  -3   4   19.10    1.60
  -7  -3   4   30.80    1.90
  -7  -3   4   28.60    1.80
  -6  -3   4    5.20    1.20
  -6  -3   4    3.60    1.00
  -5  -3   4   29.20    1.70
  -5  -3   4   28.30    1.90
  -5  -3   4   30.20    1.70
  -4  -3   4   76.59    3.20
  -4  -3   4   74.19    3.10
  -3  -3   4  277.17    9.70
  -2  -3   4    1.10    0.50
  -1   3  -4   29.70    1.50
   1  -3   4   26.90    1.40
  -2   3  -4    4.20    1.30
   3  -3   4    3.80    1.20
   3  -3   4    5.00    1.30
   3  -3   4    7.00    1.30
   3  -3   4    3.90    1.20
   4  -3   4   10.90    1.40
   4  -3   4   13.20    1.40
   4  -3   4   13.90    1.50
   5  -3   4   25.70    1.80
   5  -3   4   22.40    1.70
   5  -3   4   24.60    1.80
   6  -3   4   14.70    1.40
   6  -3   4   14.70    2.00
   6  -3   4   15.70    1.40
  -7   3  -4    1.50    0.60
   7  -3   4    1.50    0.60
   7  -3   4    0.60    0.60
  -8   3  -4   12.10    1.10
   8  -3   4   14.50    1.10
   8  -3   4   11.60    1.10
  10   2  -4    0.90    0.40
  10   2  -4    0.50    0.50
   9   2  -4   -0.10    0.40
  -9  -2   4    0.70    0.80
   8   2  -4  150.38    5.60
  -8  -2   4  151.78    5.60
  -8  -2   4  141.09    5.80
  -7  -2   4  110.39    4.50
  -7  -2   4  103.59    4.20
  -6  -2   4   31.70    1.90
  -6  -2   4   34.40    2.00
  -6  -2   4   37.10    1.90
  -5  -2   4   11.90    1.10
  -5  -2   4   12.10    1.20
   4   2  -4  659.53   22.60
  -4  -2   4  649.93   22.60
  -4  -2   4  697.33   22.70
   3   2  -4   20.70    1.10
  -3  -2   4   19.70    1.20
  -3  -2   4   20.10    1.10
  -2  -2   4    0.50    0.50
   0   2  -4  311.37   10.40
  -1   2  -4 1801.52   58.49
   1  -2   4 1729.43   58.49
  -2   2  -4    2.10    0.80
   2  -2   4    2.90    1.00
  -3   2  -4   96.59    4.10
   4  -2   4    9.00    1.50
   4  -2   4    8.40    1.20
   4  -2   4    6.40    1.30
   4  -2   4    6.80    1.20
   5  -2   4  129.79    5.00
   5  -2   4  126.09    5.00
   5  -2   4  128.39    5.00
   6  -2   4   35.30    2.00
   6  -2   4   34.10    2.30
   6  -2   4   34.20    2.00
   7  -2   4    0.90    0.60
   7  -2   4    0.30    0.50
  -8   2  -4   22.90    1.50
   8  -2   4   24.70    1.50
   8  -2   4   25.50    1.50
  -9   2  -4   37.70    2.00
   9  -2   4   40.90    1.80
   9  -2   4   40.10    1.80
  10   1  -4   22.50    1.20
  10   1  -4   20.20    1.20
   9   1  -4    0.70    0.50
  -9  -1   4    1.20    1.00
   8   1  -4   54.19    2.40
  -8  -1   4   50.69    2.70
  -7  -1   4   45.20    2.40
  -7  -1   4   41.90    2.10
  -6  -1   4   19.80    1.50
  -6  -1   4   20.70    1.50
  -5  -1   4   60.39    2.80
  -5  -1   4   62.19    2.80
  -5  -1   4   62.29    2.70
  -5  -1   4   59.29    3.30
   4   1  -4   16.60    1.60
  -4  -1   4   17.90    1.30
  -4  -1   4   17.50    1.40
   3   1  -4   11.60    0.90
  -3  -1   4   11.50    0.90
  -3  -1   4   11.00    1.00
   2   1  -4   40.40    1.60
   1   1  -4  220.18    7.60
   1   1  -4  226.88    7.60
   0   1  -4    5.10    0.40
  -1   1  -4  121.39    4.30
   1  -1   4  119.99    4.30
  -2   1  -4  895.11   29.80
   2  -1   4  882.61   29.80
  -3   1  -4  370.26   12.30
   3  -1   4  333.07   12.40
  -4   1  -4  443.16   15.70
   4  -1   4  448.76   15.30
   5  -1   4    0.80    1.00
   5  -1   4    0.60    0.70
   5  -1   4    2.20    0.70
   5  -1   4    0.50    0.70
   6  -1   4    0.60    0.60
   6  -1   4    1.20    0.80
   7  -1   4    3.70    1.10
   7  -1   4    1.60    0.60
  -8   1  -4    4.30    1.10
   8  -1   4    3.00    1.00
   8  -1   4    4.30    1.50
  -9   1  -4   31.90    1.90
   9  -1   4   36.20    1.70
   9  -1   4   34.90    1.90
  10   0  -4   80.29    3.30
  10   0  -4   95.39    3.30
   9   0  -4   60.59    2.50
   8   0  -4   -0.40    0.60
  -8   0   4    0.50    0.80
   7   0  -4   72.39    3.10
  -7   0   4   72.59    3.20
  -7   0   4   73.29    3.40
  -6   0   4  234.18    8.60
  -6   0   4  249.48    8.90
  -5   0   4  113.49    4.40
  -5   0   4  102.69    4.20
   4   0  -4    7.90    1.50
  -4   0   4    8.50    1.00
  -4   0   4   10.50    1.30
   3   0  -4    4.00    0.80
  -3   0   4    4.70    0.90
  -3   0   4    5.40    0.80
  -2   0   4  102.69    3.80
   1   0  -4 2252.97   74.79
   0   0  -4    5.10    0.50
   0   0  -4    5.30    0.60
  -1   0  -4  397.16   13.50
   1   0   4  401.86   13.50
  -2   0  -4  424.36   14.50
   2   0   4  427.76   14.50
  -3   0  -4   31.90    1.70
   3   0   4   31.90    1.80
  -4   0  -4  812.62   27.70
   5   0   4    4.20    1.50
   5   0   4    5.00    1.70
   5   0   4    5.70    1.00
   5   0   4    3.60    1.30
   6   0   4  671.43   22.30
   6   0   4  640.24   22.30
   7   0   4  232.28    8.40
   7   0   4  228.78    8.30
   8   0   4    4.40    0.80
   8   0   4    4.00    1.30
   9   0   4    1.40    0.50
   9   0   4    0.90    0.80
  10   0   4    0.40    0.40
  10  -1  -4   30.00    1.40
   9  -1  -4    9.50    1.10
   9  -1  -4   11.40    1.20
  -8   1   4    3.90    1.10
   7  -1  -4   22.90    1.60
  -7   1   4   19.90    1.70
   6  -1  -4  236.58    8.50
  -6   1   4  231.38    8.50
  -6   1   4  244.98    8.80
  -5   1   4    0.60    0.60
  -5   1   4    1.00    0.60
  -4   1   4  259.67    9.60
  -4   1   4  266.07    9.30
   3  -1  -4  546.55   19.10
  -3   1   4  564.34   19.10
  -3   1   4  574.04   19.20
   2  -1  -4  558.74   18.50
  -2   1   4  536.75   18.60
   0  -1  -4 1388.66   47.50
   0  -1  -4 1462.25   47.40
  -1  -1  -4    8.00    0.70
  -2  -1  -4 1086.09   36.10
   2   1   4 1078.99   36.20
  -3  -1  -4   64.19    2.60
   3   1   4   58.59    2.70
  -4  -1  -4  365.66   12.90
   5   1   4    7.30    1.40
   5   1   4    4.40    1.00
   6   1   4    8.90    1.80
   6   1   4    7.90    1.00
   6   1   4    5.20    1.40
   7   1   4   58.39    2.70
   7   1   4   55.69    2.60
   7   1   4   53.99    2.80
   8   1   4    6.30    1.60
   8   1   4    5.40    0.90
   9   1   4    1.90    0.50
  10   1   4   44.40    1.90
   9  -2  -4    5.50    0.70
   7  -2  -4   26.20    1.80
  -7   2   4   29.60    2.00
   6  -2  -4   62.79    3.00
  -6   2   4   68.69    3.20
  -5   2   4    0.10    0.60
  -5   2   4    0.60    0.60
  -4   2   4  108.09    4.70
  -4   2   4  108.09    4.30
  -3   2   4   31.10    1.80
  -3   2   4   28.70    1.70
   2  -2  -4  168.68    6.10
  -2   2   4  160.68    6.00
  -2   2   4  165.58    6.10
   1  -2  -4  850.81   28.00
  -1   2   4  817.82   28.00
   0  -2  -4 1991.10   66.09
  -1  -2  -4  191.38    6.80
  -2  -2  -4   68.49    2.70
   2   2   4   67.19    2.80
  -3  -2  -4   30.70    1.60
   3   2   4   29.30    1.70
  -4  -2  -4  167.78    6.30
   5   2   4  728.53   24.60
   6   2   4   43.90    4.30
   6   2   4   50.89    2.60
   6   2   4   55.39    2.40
   7   2   4  116.99    4.70
   7   2   4  122.79    4.70
   8   2   4   41.10    2.10
   9   2   4    5.60    0.80
  10   2   4    0.10    0.40
   9  -3  -4   24.40    1.30
   8  -3  -4   22.50    1.40
  -7   3   4   49.30    3.70
  -6   3   4  222.58    8.20
  -5   3   4  188.88    7.60
  -5   3   4  194.38    7.20
  -4   3   4   19.70    1.50
  -3   3   4  495.15   17.20
  -3   3   4  484.55   16.80
   2  -3  -4   69.79    3.20
  -2   3   4   83.09    3.40
  -2   3   4   75.49    3.10
   1  -3  -4   52.19    2.30
  -1   3   4   48.40    2.20
  -1   3   4   54.29    2.50
   0  -3  -4    4.40    0.70
  -1  -3  -4  241.48    8.60
  -1  -3  -4  249.68    8.70
  -2  -3  -4   18.70    1.10
  -3  -3  -4  857.91   28.90
   3   3   4  853.81   28.90
  -4  -3  -4    3.90    0.70
  -4  -3  -4    5.00    1.10
   5   3   4    5.00    1.00
   6   3   4   43.70    2.40
   6   3   4   35.10    2.60
   6   3   4   40.70    2.00
   7   3   4   64.49    2.80
   8   3   4   24.30    1.50
   9   3   4    0.40    0.40
  10   3   4    4.70    0.70
   9  -4  -4   20.60    1.10
   8  -4  -4   22.20    1.40
   7  -4  -4   47.00    2.30
   6  -4  -4  135.79    5.20
  -6   4   4  130.79    5.30
  -6   4   4  135.89    5.50
  -5   4   4  104.79    4.40
  -4   4   4    1.40    0.90
  -4   4   4    0.20    0.60
  -3   4   4   53.29    2.90
  -2   4   4  878.11   30.30
  -2   4   4  900.81   30.00
   1  -4  -4 1186.38   40.10
  -1   4   4 1177.18   39.90
  -1   4   4 1219.68   40.20
   0  -4  -4  531.05   17.60
   0   4   4  489.95   17.30
  -1  -4  -4  300.07   10.50
  -1  -4  -4  302.07   10.40
   1   4   4  285.47   10.20
  -2  -4  -4  273.57    9.70
  -2  -4  -4  276.87    9.90
  -3  -4  -4 1665.03   56.39
  -3  -4  -4 1736.53   56.79
  -4  -4  -4   65.39    3.10
  -4  -4  -4   65.79    2.70
  -5  -4  -4   83.09    3.40
   5   4   4   78.89    3.40
   5   4   4   86.89    3.70
  -6  -4  -4   24.30    1.90
   6   4   4   27.30    2.30
   6   4   4   25.30    1.60
   6   4   4   31.20    3.70
   7   4   4   14.80    1.20
   8   4   4  157.18    5.90
   9   4   4    7.70    0.90
  10   4   4    1.50    0.50
   8  -5  -4   94.39    3.60
   7  -5  -4   68.29    3.10
   6  -5  -4   21.30    1.60
  -6   5   4   22.70    1.80
   5  -5  -4    7.30    1.20
  -5   5   4    5.00    1.50
  -5   5   4    4.00    1.40
   4  -5  -4   61.99    3.00
  -4   5   4   62.99    3.00
  -4   5   4   62.19    3.00
   3  -5  -4   -1.10    0.90
  -3   5   4    0.50    0.70
  -3   5   4   -0.30    0.60
  -2   5   4   14.80    1.60
  -2   5   4   17.40    1.30
  -1   5   4  122.09    4.70
   0   5   4   42.50    2.00
  -1  -5  -4    7.00    1.40
  -1  -5  -4    8.10    1.00
   1   5   4    8.60    0.90
  -2  -5  -4  133.79    5.60
  -2  -5  -4  143.39    5.40
  -3  -5  -4   50.49    2.20
  -3  -5  -4   51.19    2.60
  -4  -5  -4    4.70    1.80
  -5  -5  -4   60.99    2.60
   5   5   4   57.09    2.80
   5   5   4   56.19    2.70
  -6  -5  -4  130.09    5.00
   6   5   4  131.59    5.20
   6   5   4  130.99    5.00
  -7  -5  -4   24.90    2.00
   7   5   4   26.50    1.60
   8   5   4  105.39    4.10
   9   5   4   38.90    1.90
  10   5   4    0.40    0.40
   7  -6  -4    4.30    0.90
  -7   6   4    5.30    1.40
   6  -6  -4    0.20    0.60
  -6   6   4    1.10    0.70
   5  -6  -4   -1.00    0.70
  -5   6   4    0.90    0.70
   4  -6  -4  468.45   16.90
  -4   6   4  495.65   17.00
  -4   6   4  505.05   17.00
   3  -6  -4    3.70    1.10
  -2   6   4    7.80    1.40
  -2   6   4    7.40    1.10
  -1   6   4   98.09    4.10
  -1   6   4   94.99    3.90
  -1   6   4   98.79    3.90
   0   6   4   16.10    1.60
   0   6   4   15.70    1.20
  -1  -6  -4  799.72   27.40
  -2  -6  -4  209.28    8.00
   2   6   4  214.88    7.80
  -3  -6  -4  139.09    5.00
  -3  -6  -4  129.59    5.50
   3   6   4  134.49    5.10
  -4  -6  -4  120.59    4.70
   4   6   4  129.19    6.40
   4   6   4  124.69    4.80
  -5  -6  -4  207.98    7.70
   5   6   4  216.98    7.80
  -6  -6  -4   25.80    1.60
   6   6   4   22.80    1.90
   6   6   4   21.70    1.60
  -7  -6  -4    5.80    1.50
   7   6   4    4.10    1.10
   7   6   4    3.80    1.10
   8   6   4   15.60    1.20
   9   6   4   31.90    1.60
  10   6   4    7.20    0.80
   7  -7  -4   47.90    2.10
   6  -7  -4   30.10    1.70
  -6   7   4   27.90    1.60
   5  -7  -4   14.20    1.40
  -5   7   4   14.10    1.50
   4  -7  -4   23.20    1.90
  -4   7   4   25.10    1.70
   3  -7  -4    7.10    2.00
  -2   7   4   65.79    3.00
  -2   7   4   60.09    2.80
  -1   7   4   91.69    3.90
  -1   7   4   92.69    3.70
   0   7   4  102.69    4.00
   0   7   4  102.39    4.30
   1   7   4   71.99    2.90
   1   7   4   63.99    3.20
  -2  -7  -4   90.39    3.60
   2   7   4   81.69    3.80
   2   7   4   90.99    3.60
  -3  -7  -4   72.99    3.00
   3   7   4   62.99    3.30
   3   7   4   74.59    3.10
  -4  -7  -4  183.68    6.50
   4   7   4  181.18    6.50
   4   7   4  161.08    6.80
  -5  -7  -4   18.60    1.40
   5   7   4   16.30    1.50
  -6  -7  -4   26.10    1.70
   6   7   4   22.60    1.80
  -7  -7  -4  299.77   10.30
   7   7   4  299.87   10.30
   7   7   4  260.87   10.20
  -8  -7  -4    9.10    1.60
   8   7   4    6.00    1.10
   9   7   4    0.70    0.60
  10   7   4    2.50    0.70
  -6   8   4    0.10    0.50
   5  -8  -4   28.70    1.90
  -5   8   4   26.90    1.60
   4  -8  -4   50.49    2.70
  -3   8   4   35.80    2.10
  -2   8   4   11.30    1.50
  -2   8   4   11.70    1.30
  -1   8   4   36.70    2.20
  -1   8   4   35.70    1.90
   0   8   4   18.40    1.40
  -1  -8  -4  128.89    5.00
   1   8   4  122.59    5.00
  -2  -8  -4   23.60    1.50
   2   8   4   22.70    1.80
   2   8   4   24.10    2.00
  -3  -8  -4  349.77   11.70
   3   8   4  327.77   11.60
   3   8   4  309.27   11.70
  -4  -8  -4    2.20    0.80
   4   8   4    1.40    0.60
   4   8   4    0.00    1.40
  -5  -8  -4   37.60    2.00
   5   8   4   36.10    2.00
  -6  -8  -4   71.59    3.20
   6   8   4   75.19    3.30
  -7  -8  -4  125.99    5.00
   7   8   4  129.39    5.00
  -8  -8  -4   10.70    1.40
  -5   9   4    0.00    0.50
  -4   9   4    9.40    1.10
  -3   9   4  107.19    4.30
   2  -9  -4  139.29    5.60
  -2   9   4  157.88    5.80
   1  -9  -4   43.60    2.30
  -1   9   4   42.60    2.40
  -1   9   4   42.40    2.20
   0  -9  -4  323.37   11.50
   0   9   4  325.77   11.40
   0   9   4  322.27   11.60
  -1  -9  -4   67.39    3.40
   1   9   4   57.39    3.00
   1   9   4   58.99    2.80
  -2  -9  -4   48.40    2.40
   2   9   4   48.50    2.40
   2   9   4   49.80    2.70
  -3  -9  -4   15.00    1.40
   3   9   4   15.60    1.30
   3   9   4   13.30    1.90
  -4  -9  -4    9.80    1.10
   4   9   4    9.40    1.10
  -5  -9  -4   90.19    3.90
   5   9   4   96.09    3.90
  -6  -9  -4   44.60    2.40
   6   9   4   49.99    2.40
  -7  -9  -4    8.80    1.30
   7   9   4    9.60    1.30
  -8  -9  -4    0.70    0.80
  -4  10   4   73.19    2.90
  -3  10   4    6.20    0.90
  -2  10   4    5.10    1.00
   1 -10  -4    9.50    1.60
  -1  10   4   12.40    1.10
  -1  10   4   10.10    1.20
   0 -10  -4   26.70    1.70
   0  10   4   30.50    1.70
   0  10   4   31.00    1.90
  -1 -10  -4   26.40    1.70
   1  10   4   29.40    1.90
   1  10   4   25.60    1.60
  -2 -10  -4   17.20    1.40
   2  10   4   15.20    1.30
   2  10   4   20.80    1.80
  -3 -10  -4   29.50    1.90
   3  10   4   29.70    1.80
   3  10   4   26.40    2.30
  -4 -10  -4    6.80    1.00
   4  10   4    6.30    1.00
  -5 -10  -4  148.89    6.00
   5  10   4  167.58    6.00
  -6 -10  -4    0.40    0.60
   6  10   4    0.30    0.50
  -7 -10  -4    0.80    1.00
   7  10   4    2.20    0.70
  -8 -10  -4   41.80    2.20
  -2  11   4   49.40    2.20
  -1  11   4    2.40    0.60
  -1  11   4    3.40    0.90
   0  11   4    0.80    0.50
   0  11   4   -0.20    0.60
   1  11   4    1.10    0.50
   1  11   4    0.60    0.70
  -2 -11  -4    9.60    1.20
   2  11   4    9.40    1.50
   2  11   4    9.60    1.00
  -3 -11  -4   -0.50    0.50
   3  11   4    0.40    0.40
  -4 -11  -4   10.90    1.10
   4  11   4   12.10    1.00
  -5 -11  -4    0.50    0.60
   5  11   4    1.70    0.50
  -6 -11  -4   73.49    3.10
   6  11   4   71.59    2.90
  -7 -11  -4    7.90    1.20
   7  11   4   10.20    1.10
   0  12   4   14.50    1.00
   0  12   4   13.10    1.20
   1  12   4    8.90    0.80
   1  12   4    7.40    1.50
   2  12   4    0.30    0.40
  -3 -12  -4    0.90    0.80
   3  12   4    1.10    0.40
  -4 -12  -4    6.20    1.10
   4  12   4    6.10    0.70
  -5 -12  -4    8.90    1.20
   5  12   4    6.30    0.70
   6  12   4   15.50    1.00
   3  10  -5   27.80    1.60
   2  10  -5    8.80    0.80
   1  10  -5    0.50    0.40
   0  10  -5   76.99    2.90
   7   9  -5   28.60    1.50
   4   9  -5   11.30    1.10
  -4  -9   5   12.70    2.10
  -4  -9   5    8.80    1.20
   3   9  -5   10.20    1.00
  -3  -9   5   12.50    1.90
  -3  -9   5   13.00    1.40
   2   9  -5   43.80    2.10
  -2  -9   5   44.20    2.20
   1   9  -5   97.79    3.90
  -1  -9   5   97.59    3.90
   0   9  -5    0.30    0.40
   0  -9   5   -0.40    0.60
   1  -9   5    3.50    0.90
  -2   9  -5   -0.30    0.40
   2  -9   5   -0.10    0.40
   8   8  -5   17.50    1.00
  -7  -8   5   59.29    2.70
  -6  -8   5    9.20    2.00
  -5  -8   5   15.50    1.60
  -5  -8   5   15.60    1.60
  -5  -8   5   16.40    1.30
   4   8  -5   45.70    2.40
  -4  -8   5   48.90    2.30
  -4  -8   5   45.40    2.40
   3   8  -5   27.20    1.70
  -3  -8   5   26.10    1.80
  -3  -8   5   26.40    1.80
   2   8  -5   17.20    1.30
  -2  -8   5   15.10    1.60
  -2  -8   5   16.00    1.60
   1   8  -5   46.50    2.40
  -1  -8   5   46.80    2.40
  -1  -8   5   50.59    2.50
   0  -8   5   11.20    1.30
   0  -8   5   10.90    1.70
   1  -8   5  249.28    9.00
  -2   8  -5    0.60    0.50
  -2   8  -5    0.50    0.80
   2  -8   5    0.10    0.50
  -3   8  -5    2.60    0.70
  -3   8  -5    2.30    0.60
   3  -8   5    3.10    0.80
  -4   8  -5   11.40    1.00
  -4   8  -5   10.80    1.00
   4  -8   5   10.10    0.80
   9   7  -5    6.50    0.60
  -8  -7   5   26.90    1.60
  -7  -7   5   65.79    3.00
  -7  -7   5   69.49    2.90
  -6  -7   5    1.20    1.00
  -6  -7   5    0.50    0.50
  -6  -7   5    0.40    0.70
  -5  -7   5    8.80    1.10
  -5  -7   5    8.60    1.50
  -5  -7   5    7.20    1.20
   4   7  -5   18.80    1.70
  -4  -7   5   20.70    1.80
  -4  -7   5   19.00    1.60
  -4  -7   5   19.70    1.70
   3   7  -5   75.19    3.30
  -3  -7   5   70.09    3.40
  -3  -7   5   76.19    3.30
  -3  -7   5   71.29    3.30
  -2  -7   5   26.80    1.90
  -2  -7   5   26.40    1.90
  -1  -7   5    2.20    1.00
  -1  -7   5    1.60    0.80
   0  -7   5    6.70    1.20
   0  -7   5    7.20    1.40
  -1   7  -5    7.70    1.60
   1  -7   5    8.10    1.20
   1  -7   5    5.60    1.10
  -2   7  -5   49.40    2.50
   2  -7   5   53.29    2.50
  -3   7  -5   34.50    1.90
   3  -7   5   35.70    1.90
  -4   7  -5  138.49    5.20
   4  -7   5  134.99    5.10
  -5   7  -5    2.40    0.60
   5  -7   5    4.10    0.70
   9   6  -5   26.20    1.30
  -9  -6   5   28.60    1.60
  -8  -6   5   42.30    2.00
  -8  -6   5   40.40    2.10
  -7  -6   5   23.60    2.50
  -6  -6   5    7.50    1.10
  -6  -6   5    8.10    1.40
  -6  -6   5    7.30    1.20
  -5  -6   5    6.70    1.10
  -5  -6   5    6.50    1.20
  -5  -6   5    7.20    1.50
  -4  -6   5   12.90    1.40
  -4  -6   5   11.50    1.60
  -4  -6   5   13.80    1.40
  -3  -6   5    2.40    0.80
  -3  -6   5    2.50    0.70
  -3  -6   5    1.40    0.80
  -2  -6   5    5.40    1.30
  -2  -6   5    5.00    1.40
  -1  -6   5   23.20    1.80
  -1  -6   5   25.00    1.80
   0  -6   5   98.59    4.20
   0  -6   5   99.69    4.20
  -1   6  -5  199.88    7.60
   1  -6   5  201.58    7.70
   1  -6   5  202.98    7.60
   1  -6   5  212.58    7.70
  -2   6  -5   63.69    3.10
   2  -6   5   59.89    3.00
   2  -6   5   61.59    3.00
  -3   6  -5    7.70    1.30
   3  -6   5    9.10    1.30
   3  -6   5   10.00    1.40
   4  -6   5    4.30    1.30
   4  -6   5    2.90    0.90
  -5   6  -5   51.29    2.30
   5  -6   5   49.10    2.30
  -6   6  -5   10.60    0.90
   6  -6   5    9.50    0.80
  10   5  -5   36.00    1.50
   9   5  -5    3.80    0.60
  -9  -5   5    2.60    0.70
  -8  -5   5   18.30    1.30
  -8  -5   5   17.30    1.40
  -7  -5   5   32.90    1.80
  -7  -5   5   33.70    2.00
  -6  -5   5   50.59    2.60
  -6  -5   5   54.99    2.50
  -6  -5   5   49.70    2.60
  -5  -5   5   80.59    3.60
  -5  -5   5   81.99    3.60
  -5  -5   5   82.89    3.60
  -4  -5   5   43.60    2.20
  -4  -5   5   42.10    2.40
  -4  -5   5   38.70    2.30
  -3  -5   5  402.16   14.00
  -3  -5   5  394.96   14.00
  -3  -5   5  401.16   13.90
  -2  -5   5  223.38    8.30
  -2  -5   5  224.88    8.10
  -2  -5   5  230.18    8.30
  -1  -5   5    7.70    1.30
  -1  -5   5    9.80    1.40
  -1  -5   5    6.50    1.40
   0  -5   5  202.88    7.30
   0  -5   5  193.98    7.20
   0  -5   5  187.28    7.20
   1  -5   5   18.50    1.50
   1  -5   5   15.20    1.60
   1  -5   5   18.60    1.50
   2  -5   5  710.53   24.30
   2  -5   5  702.93   24.30
   2  -5   5  714.13   24.20
   3  -5   5   52.09    2.60
   3  -5   5   49.50    2.60
   3  -5   5   52.49    2.60
  -4   5  -5   12.00    1.40
   4  -5   5   12.60    1.40
   4  -5   5   12.10    1.40
   4  -5   5   11.10    1.30
  -5   5  -5    4.70    1.60
   5  -5   5    5.00    1.10
  -6   5  -5   21.50    1.40
   6  -5   5   19.60    1.40
   6  -5   5   19.80    1.40
  -7   5  -5  124.19    4.60
   7  -5   5  121.19    4.40
  10   4  -5    9.70    0.80
   9   4  -5    1.70    0.60
  -9  -4   5    0.60    0.60
  -8  -4   5    1.50    0.60
  -7  -4   5  349.77   11.70
  -7  -4   5  316.17   12.00
  -6  -4   5  531.65   17.60
  -6  -4   5  489.25   17.30
  -6  -4   5  488.35   17.30
  -5  -4   5   19.90    1.50
  -5  -4   5   18.70    1.70
  -5  -4   5   19.40    1.60
  -4  -4   5    8.50    1.10
  -4  -4   5    9.50    1.50
  -4  -4   5   10.80    1.30
  -3  -4   5   47.40    2.20
  -3  -4   5   48.40    2.40
  -3  -4   5   40.10    2.40
  -2  -4   5 1065.49   35.50
  -2  -4   5 1060.39   35.30
  -2  -4   5 1035.50   35.40
  -1  -4   5    4.70    1.40
  -1  -4   5    3.20    0.80
   0  -4   5   17.60    1.60
   0  -4   5   18.30    1.50
   0  -4   5   18.10    1.60
   1  -4   5  204.08    7.80
   1  -4   5  213.78    7.80
   1  -4   5  213.58    7.70
   2  -4   5   52.89    2.60
   2  -4   5   51.29    2.50
   2  -4   5   49.40    2.60
   3  -4   5   69.19    3.10
   3  -4   5   68.09    3.10
   3  -4   5   66.89    3.40
   4  -4   5   51.19    2.60
   4  -4   5   50.39    2.60
   4  -4   5   52.49    2.70
   5  -4   5  233.58    8.60
   5  -4   5  235.48    8.40
   5  -4   5  232.48    8.60
  -6   4  -5   69.19    3.10
   6  -4   5   70.59    3.10
   6  -4   5   73.19    3.10
  -7   4  -5   10.60    1.00
   7  -4   5    9.60    1.00
   7  -4   5   10.50    1.00
  -8   4  -5    0.20    0.50
   8  -4   5    1.50    0.50
  10   3  -5    4.50    0.60
   9   3  -5   44.30    2.00
  -9  -3   5   43.90    2.30
  -8  -3   5   70.39    3.40
  -8  -3   5   77.69    3.10
  -7  -3   5    1.00    0.60
  -7  -3   5    0.80    0.60
  -6  -3   5   23.50    1.70
  -6  -3   5   26.20    1.80
  -6  -3   5   26.50    1.60
  -5  -3   5  544.25   19.80
  -5  -3   5  611.14   19.90
  -5  -3   5  583.44   19.90
  -4  -3   5    2.60    0.90
  -4  -3   5    1.20    0.80
  -4  -3   5    1.70    0.60
  -3  -3   5   30.30    1.90
  -3  -3   5   33.90    2.20
  -3  -3   5   30.30    1.70
  -2  -3   5    0.80    0.60
  -1  -3   5   54.19    2.50
   1  -3   5  348.37   13.10
   2  -3   5    4.40    1.30
   2  -3   5    3.40    0.80
   2  -3   5    0.90    0.70
   2  -3   5    1.80    0.80
   3  -3   5   96.49    4.00
   3  -3   5   98.19    4.00
   3  -3   5   95.29    4.00
   3  -3   5   97.09    4.00
   4  -3   5    9.60    1.90
   4  -3   5   10.50    1.30
   4  -3   5   10.20    1.30
   5  -3   5   79.19    3.50
   5  -3   5   79.39    3.50
   5  -3   5   84.69    3.60
   6  -3   5   44.80    2.30
   6  -3   5   46.90    2.30
   6  -3   5   43.90    2.30
  -7   3  -5   34.80    1.90
   7  -3   5   33.70    1.80
   7  -3   5   35.60    1.80
  -8   3  -5    6.50    0.90
   8  -3   5    8.80    0.90
   8  -3   5    9.50    1.00
  10   2  -5    4.00    0.70
  10   2  -5    5.50    0.80
   9   2  -5  126.69    4.80
  -9  -2   5  133.29    5.10
  -8  -2   5    5.50    1.20
  -8  -2   5    4.10    1.00
  -7  -2   5    4.30    1.30
  -7  -2   5    3.50    1.10
  -6  -2   5  144.39    6.00
  -6  -2   5  155.98    6.00
  -6  -2   5  147.59    5.70
  -5  -2   5  326.07   11.80
  -5  -2   5  338.07   11.80
  -5  -2   5  345.17   11.90
  -4  -2   5   22.40    1.70
  -4  -2   5   24.30    1.50
  -4  -2   5   22.90    1.60
   3   2  -5   41.90    2.10
  -3  -2   5   40.60    1.90
  -2  -2   5  959.00   32.10
   0   2  -5   78.39    2.80
   0   2  -5   78.99    2.90
  -1   2  -5    4.10    0.80
  -2   2  -5    7.80    1.30
   2  -2   5    5.80    1.40
  -3   2  -5  148.99    6.20
   3  -2   5  154.68    5.80
   3  -2   5  150.78    5.80
   3  -2   5  145.29    5.70
   3  -2   5  157.18    5.80
   4  -2   5   22.00    1.60
   4  -2   5   20.40    1.70
   4  -2   5   24.00    1.70
   4  -2   5   20.40    1.60
   5  -2   5    7.70    1.10
   5  -2   5    5.40    1.10
   5  -2   5    7.00    1.30
   5  -2   5    6.70    1.40
   6  -2   5  222.58    8.20
   6  -2   5  230.48    8.40
   6  -2   5  232.28    8.40
   7  -2   5   10.70    1.30
   7  -2   5    9.80    1.10
  -8   2  -5   18.80    1.30
   8  -2   5   19.90    1.40
   8  -2   5   18.90    1.20
   9  -2   5   15.80    1.00
  10   1  -5   40.00    1.70
   9   1  -5   13.00    1.00
  -9  -1   5    8.90    2.20
   8   1  -5    3.70    0.90
  -8  -1   5    4.90    1.30
  -8  -1   5    5.60    0.90
  -7  -1   5    1.60    0.70
  -7  -1   5    1.60    0.60
  -6  -1   5   84.29    3.70
  -5  -1   5    5.80    1.00
  -5  -1   5    6.20    1.20
  -5  -1   5    3.50    0.80
   4   1  -5   20.70    2.00
  -4  -1   5   19.80    1.80
  -4  -1   5   18.80    1.30
   3   1  -5  140.09    5.20
  -3  -1   5  144.69    5.30
  -3  -1   5  140.99    5.20
   2   1  -5   13.70    0.90
  -2  -1   5   14.10    1.20
   1   1  -5  543.55   18.70
   1   1  -5  576.34   18.70
   0   1  -5   17.20    0.90
   0   1  -5   18.10    1.00
  -1   1  -5  183.78    6.50
  -2   1  -5  929.91   36.00
   2  -1   5 1176.08   35.40
  -3   1  -5   36.30    2.20
   4  -1   5    4.20    1.30
   4  -1   5    7.80    1.10
   4  -1   5    9.00    1.60
   4  -1   5    7.00    1.20
   5  -1   5    0.50    0.80
   5  -1   5   -0.10    0.90
   5  -1   5    1.10    0.70
   5  -1   5   -0.20    0.60
   6  -1   5   94.19    4.00
   6  -1   5   95.89    4.00
   6  -1   5   98.29    4.10
   6  -1   5   97.99    4.00
   7  -1   5    3.50    0.90
   7  -1   5    4.10    1.20
   8  -1   5   12.50    1.20
   8  -1   5   12.20    1.00
  -9   1  -5    5.40    1.20
   9  -1   5    6.20    0.70
  10   0  -5    6.20    0.70
   9   0  -5   -0.40    0.50
  -9   0   5   -0.10    1.10
   8   0  -5    1.40    0.60
  -8   0   5    2.00    0.80
   7   0  -5    0.80    0.60
  -7   0   5   -0.50    0.50
  -7   0   5    0.80    0.80
  -6   0   5   22.40    1.80
  -5   0   5   37.00    2.00
  -5   0   5   35.80    1.90
  -5   0   5   36.60    2.00
  -4   0   5  236.58    9.00
  -4   0   5  239.68    8.80
   3   0  -5  117.89    4.70
  -3   0   5  122.29    4.60
  -3   0   5  125.69    4.70
   2   0  -5  416.46   14.10
  -2   0   5  408.36   14.10
   1   0  -5 1320.17   43.90
   0   0  -5    0.60    0.40
   0   0  -5    0.80    0.30
  -1   0  -5   25.20    1.30
  -2   0  -5 1896.11   62.09
   2   0   5 1837.82   62.09
  -3   0  -5  278.87    9.90
  -4   0  -5  331.07   11.90
   4   0   5  324.77   11.40
   4   0   5  326.07   11.50
   5   0   5    3.50    1.00
   5   0   5    2.20    1.00
   5   0   5    3.20    1.20
   6   0   5  115.69    4.70
   6   0   5  120.59    4.60
   6   0   5  111.09    5.00
   6   0   5  114.09    4.60
   7   0   5  440.76   15.40
   7   0   5  444.06   15.30
   8   0   5   47.70    2.30
   8   0   5   50.59    2.40
  -9   0  -5    7.60    1.60
   9   0   5    6.70    0.80
  10  -1  -5    9.00    0.80
   9  -1  -5   13.80    1.00
   8  -1  -5   12.00    1.40
   7  -1  -5   17.10    1.50
  -7   1   5   16.90    1.60
  -6   1   5    3.10    1.00
  -6   1   5    0.70    0.70
  -5   1   5  922.01   30.70
  -5   1   5  905.11   30.90
  -4   1   5  486.65   18.00
  -4   1   5  545.95   17.80
   3  -1  -5   47.30    2.50
  -3   1   5   48.50    2.20
  -3   1   5   46.90    2.40
   2  -1  -5  180.28    6.50
  -2   1   5  177.48    6.50
  -2   1   5  176.08    6.40
   1  -1  -5  317.77   11.00
   0  -1  -5 1995.70   64.69
   0  -1  -5 1901.81   64.59
  -1  -1  -5  173.88    6.30
   2   1   5   88.09    3.50
  -3  -1  -5    8.90    1.10
   3   1   5    6.90    1.20
   5   1   5    3.20    1.00
   5   1   5    3.60    0.80
   5   1   5    6.40    1.60
   6   1   5   42.60    2.30
   6   1   5   44.40    2.40
   6   1   5   34.50    2.70
   7   1   5  265.97    9.60
   7   1   5  269.07    9.60
   8   1   5   42.90    2.20
   9   1   5    4.50    0.80
  10   1   5    2.50    0.70
   9  -2  -5   55.79    2.40
  -8   2   5  140.79    5.50
  -7   2   5    7.20    1.40
  -6   2   5   96.79    4.20
  -5   2   5  258.87    9.50
  -5   2   5  261.47    9.20
  -4   2   5    1.40    0.60
  -4   2   5    3.60    1.20
  -3   2   5    5.60    0.90
  -3   2   5    3.80    1.40
   2  -2  -5   10.50    1.10
  -2   2   5    9.10    1.10
  -2   2   5   10.50    1.00
   1  -2  -5  177.18    6.40
  -1   2   5  172.78    6.30
   0  -2  -5  719.73   25.60
   0  -2  -5  806.62   25.80
  -1  -2  -5   24.40    1.30
  -2  -2  -5  125.79    4.80
  -3  -2  -5  474.95   15.40
   3   2   5  414.86   15.50
  -4  -2  -5   80.79    3.70
   5   2   5    7.50    1.60
   5   2   5    6.80    1.10
   5   2   5    9.70    1.60
   6   2   5  324.97   11.30
   6   2   5  309.27   11.20
   6   2   5  317.47   11.20
   7   2   5  205.48    7.50
   7   2   5  204.38    7.50
   8   2   5   86.99    3.80
   9   2   5    2.00    0.70
  10   2   5   11.50    0.80
   9  -3  -5   28.80    1.40
   8  -3  -5   11.50    1.00
  -7   3   5  158.08    6.10
  -6   3   5   51.29    2.70
  -5   3   5    3.20    1.10
  -4   3   5    1.60    0.80
  -4   3   5    2.90    0.70
  -3   3   5  516.35   18.40
  -3   3   5  526.45   18.10
  -2   3   5    8.40    1.30
  -2   3   5    6.20    1.00
   1  -3  -5   36.40    2.00
  -1   3   5   37.00    1.90
   0  -3  -5  923.31   31.20
   0   3   5  927.51   31.00
  -1  -3  -5  178.28    6.60
  -1  -3  -5  180.78    6.70
  -2  -3  -5   59.59    2.70
  -3  -3  -5  405.66   14.20
  -4  -3  -5    0.40    0.80
   5   3   5  199.98    7.60
   5   3   5  208.18    7.40
   5   3   5  207.58    7.60
   6   3   5   28.00    2.10
   6   3   5   27.20    1.60
   6   3   5   25.20    2.00
   7   3   5    0.60    0.50
   7   3   5    0.50    0.80
   7   3   5    1.20    1.20
   8   3   5    4.80    1.50
   9   3   5    5.00    0.80
  10   3   5    0.20    0.40
   9  -4  -5   -0.70    0.40
   8  -4  -5   36.00    2.00
   7  -4  -5    6.80    1.10
  -6   4   5    0.10    0.80
  -5   4   5   12.90    1.80
  -5   4   5   11.80    1.40
  -4   4   5  350.26   12.30
  -4   4   5  339.47   12.20
  -3   4   5  136.79    5.40
  -3   4   5  141.29    5.40
  -2   4   5  432.56   16.10
  -2   4   5  471.15   15.60
   0  -4  -5   42.80    2.30
   0   4   5   43.50    2.00
  -1  -4  -5  162.68    5.90
  -1  -4  -5  147.09    6.00
   1   4   5  155.58    5.60
  -2  -4  -5  360.66   12.50
  -2  -4  -5  348.47   12.70
  -3  -4  -5  397.56   14.00
  -4  -4  -5   66.29    3.30
  -4  -4  -5   65.49    2.70
  -5  -4  -5    6.30    1.30
   5   4   5    6.70    1.20
   5   4   5    5.80    1.80
   5   4   5    7.50    1.50
   6   4   5   -1.30    1.00
   6   4   5    0.40    0.60
   6   4   5    1.00    0.80
   7   4   5   51.69    2.80
   7   4   5   53.59    2.50
   7   4   5   56.79    2.90
   8   4   5  138.69    5.30
   9   4   5   27.70    1.60
  10   4   5    1.20    0.40
   8  -5  -5   38.30    1.80
   7  -5  -5   10.40    1.10
   6  -5  -5   69.79    3.00
  -6   5   5   65.29    3.30
  -6   5   5   67.69    3.10
   5  -5  -5    5.60    1.30
  -5   5   5    9.50    2.20
  -5   5   5    6.10    1.50
  -4   5   5  120.99    4.90
  -4   5   5  117.79    4.90
  -3   5   5    0.20    0.80
  -3   5   5    0.70    0.60
  -2   5   5    5.10    1.50
  -2   5   5    7.30    1.00
   0   5   5   45.90    2.20
   1   5   5    2.80    0.80
  -2  -5  -5   66.69    3.20
  -3  -5  -5    1.50    0.90
  -3  -5  -5    1.10    0.50
  -4  -5  -5  198.58    7.70
   4   5   5  195.88    8.20
   4   5   5  190.68    7.10
  -5  -5  -5   44.10    2.10
   5   5   5   41.50    2.30
   5   5   5   39.90    2.60
  -6  -5  -5    6.70    1.30
   6   5   5    3.90    0.80
   6   5   5    6.60    2.00
   6   5   5    5.80    1.40
   7   5   5    0.60    1.00
   7   5   5    1.00    0.60
   8   5   5  296.97   10.50
   9   5   5   45.40    2.10
  10   5   5    1.30    0.50
   7  -6  -5   31.70    1.60
   6  -6  -5   37.10    2.00
  -6   6   5   38.00    2.10
   5  -6  -5   35.60    2.00
  -5   6   5   34.70    2.10
  -5   6   5   33.30    2.30
   4  -6  -5    0.40    0.90
  -4   6   5   -0.10    0.70
  -4   6   5    0.30    0.80
   3  -6  -5    2.20    1.10
  -3   6   5    1.00    0.70
  -3   6   5    0.90    0.70
  -2   6   5  115.79    4.80
  -2   6   5  120.49    4.80
  -1   6   5    0.00    0.70
  -1   6   5    0.70    0.60
  -1   6   5    0.10    0.90
   0   6   5  204.38    7.30
   0   6   5  196.98    7.20
   0   6   5  197.38    7.30
   1   6   5    1.50    0.70
   1   6   5    3.70    1.30
  -2  -6  -5   49.99    3.00
   2   6   5   47.20    2.20
   2   6   5   43.40    2.60
  -3  -6  -5   10.90    1.00
   3   6   5    9.50    1.70
   3   6   5    9.50    1.20
  -4  -6  -5  302.97   10.10
   4   6   5  291.47   10.10
   4   6   5  258.97   10.20
  -5  -6  -5  350.66   11.60
   5   6   5  335.07   11.60
   5   6   5  301.37   11.70
  -6  -6  -5   25.30    1.70
   6   6   5   21.50    1.80
  -7  -6  -5    0.80    1.50
   7   6   5   -0.80    0.70
   7   6   5   -0.90    0.90
   8   6   5    3.20    0.70
   9   6   5    7.00    0.90
  10   6   5   15.40    1.00
   7  -7  -5   74.79    3.10
   6  -7  -5  193.78    6.90
  -6   7   5  191.48    6.90
   5  -7  -5    1.60    0.90
  -5   7   5    1.60    0.60
   4  -7  -5    3.40    1.00
  -4   7   5    5.20    1.20
  -3   7   5  370.96   12.80
  -3   7   5  352.36   12.90
  -2   7   5  101.69    4.30
  -2   7   5  105.49    4.40
  -1   7   5   51.99    2.60
  -1   7   5   51.39    2.50
  -1   7   5   47.60    2.50
   0   7   5    7.40    1.30
   0   7   5    9.00    1.40
   1   7   5  335.57   12.10
   1   7   5  346.67   11.90
   2   7   5   49.90    2.70
   2   7   5   52.19    2.40
  -3  -7  -5   87.69    3.60
   3   7   5   86.09    3.60
   3   7   5   85.29    3.90
  -4  -7  -5    1.20    0.50
   4   7   5    2.80    1.10
   4   7   5    1.40    0.60
  -5  -7  -5    0.40    0.60
   5   7   5    0.50    0.70
   5   7   5    1.10    1.30
  -6  -7  -5   45.90    2.30
   6   7   5   42.70    2.40
  -7  -7  -5    1.20    0.80
   7   7   5   -1.40    0.80
   8   7   5    2.10    0.90
   9   7   5   30.90    1.60
  -6   8   5    1.40    0.60
  -5   8   5    2.80    0.90
  -4   8   5   -0.50    0.50
  -3   8   5   25.40    1.80
  -2   8   5  109.89    4.60
  -1   8   5   53.19    2.70
  -1   8   5   56.09    2.60
   0   8   5   72.09    3.30
   0   8   5   73.39    3.20
   1   8   5   17.10    1.40
   1   8   5   20.10    1.70
  -2  -8  -5  149.59    5.50
   2   8   5  128.49    5.80
   2   8   5  146.89    5.40
  -3  -8  -5    3.50    0.80
   3   8   5    3.70    1.10
   3   8   5    5.10    1.00
  -4  -8  -5    0.60    0.60
   4   8   5    1.80    1.10
   4   8   5    1.10    0.60
  -5  -8  -5  306.17   10.80
   5   8   5  295.57   10.80
  -6  -8  -5   60.39    2.90
   6   8   5   65.39    2.90
  -7  -8  -5   22.70    1.80
   7   8   5   29.70    1.80
  -5   9   5   46.20    2.00
  -4   9   5    2.30    0.80
  -3   9   5   23.30    1.50
   2  -9  -5  109.39    4.50
  -2   9   5  118.19    4.70
   1  -9  -5  132.69    5.40
  -1   9   5  141.69    5.50
  -1   9   5  143.69    5.30
   0  -9  -5    9.40    1.20
   0   9   5   11.70    1.60
   0   9   5   10.20    1.20
  -1  -9  -5   96.29    4.70
   1   9   5   94.89    4.90
   1   9   5   86.39    3.80
  -2  -9  -5    5.80    1.20
   2   9   5    7.20    1.50
   2   9   5    6.20    1.00
   3   9   5    1.70    0.90
   3   9   5    3.80    1.00
  -4  -9  -5   26.30    1.70
   4   9   5   27.00    2.30
   4   9   5   26.90    1.70
  -5  -9  -5    1.50    0.90
   5   9   5    0.90    0.60
  -6  -9  -5    4.30    1.00
  -7  -9  -5    0.20    0.70
   7   9   5    1.00    0.70
  -8  -9  -5    4.80    1.60
  -4  10   5    1.10    0.40
  -3  10   5    1.00    0.50
  -2  10   5  171.08    6.40
   1 -10  -5    4.20    1.20
  -1  10   5    3.60    1.00
  -1  10   5    4.30    1.00
   0 -10  -5    8.20    1.10
   0  10   5    9.40    1.10
   0  10   5   11.40    1.30
  -1 -10  -5   14.30    1.30
   1  10   5   11.40    1.20
   1  10   5   12.80    1.40
  -2 -10  -5   30.90    1.90
   2  10   5   33.10    1.80
   2  10   5   34.20    2.00
  -3 -10  -5   40.10    2.20
   3  10   5   42.00    2.10
   3  10   5   43.50    2.50
  -4 -10  -5   35.80    2.20
   4  10   5   32.00    1.80
   4  10   5   31.90    2.50
  -5 -10  -5    5.30    1.10
   5  10   5    4.10    0.90
  -6 -10  -5    0.50    0.70
   6  10   5   -0.70    0.50
  -7 -10  -5    6.30    1.20
   7  10   5    5.30    1.00
  -2  11   5    8.80    0.90
  -1  11   5   17.30    1.20
  -1  11   5   15.60    1.20
   0 -11  -5   57.69    2.60
   0  11   5   53.19    2.40
   0  11   5   55.29    2.50
  -1 -11  -5   15.50    1.40
   1  11   5   16.90    1.40
   1  11   5   16.70    1.10
  -2 -11  -5   39.40    2.10
   2  11   5   39.10    2.10
   2  11   5   39.60    1.90
  -3 -11  -5    3.10    1.00
   3  11   5    2.70    1.00
  -4 -11  -5    1.10    0.60
   4  11   5    0.50    0.40
  -5 -11  -5   49.60    2.40
   5  11   5   47.70    2.20
  -6 -11  -5   36.00    1.80
   6  11   5   32.30    1.70
  -7 -11  -5    4.20    1.20
   7  11   5    5.00    1.00
   0  12   5   38.60    1.80
   0  12   5   36.20    1.70
   1  12   5   18.20    1.10
   1  12   5   18.60    1.50
  -2 -12  -5   10.40    1.30
   2  12   5    9.40    1.60
   2  12   5   10.60    0.90
  -3 -12  -5    3.90    1.10
   3  12   5    4.00    0.70
  -4 -12  -5   12.80    1.30
   4  12   5   11.10    0.90
  -5 -12  -5   -0.20    0.60
   5  12   5   -0.30    0.40
   6  12   5   -0.50    0.50
   2  10  -6  116.49    4.10
  -4  -9   6    3.40    0.90
  -4  -9   6    1.80    1.00
   3   9  -6   51.09    2.20
  -3  -9   6   52.29    2.30
  -3  -9   6   50.59    2.40
   2   9  -6    0.60    0.40
  -2  -9   6    0.40    0.70
   1   9  -6    0.00    0.40
  -1  -9   6   -0.60    0.60
   0   9  -6    3.00    0.60
   0  -9   6    1.90    0.60
  -1   9  -6   98.39    3.80
   1  -9   6  109.49    3.90
  -6  -8   6   41.10    2.00
  -6  -8   6   45.60    2.30
  -5  -8   6   12.00    1.00
  -5  -8   6   13.70    1.30
  -5  -8   6   10.00    1.90
  -4  -8   6    3.40    0.90
  -4  -8   6    4.20    1.10
   3   8  -6   30.10    1.70
  -3  -8   6   28.60    1.70
  -3  -8   6   31.40    1.80
   2   8  -6   25.80    1.50
  -2  -8   6   23.80    1.60
  -2  -8   6   25.90    1.70
   1   8  -6    4.90    0.90
  -1  -8   6    3.50    1.20
  -1  -8   6    5.80    1.10
   0  -8   6   -0.10    0.50
   0  -8   6    0.10    0.80
   1  -8   6    7.60    0.90
  -2   8  -6   51.69    2.30
   2  -8   6   54.89    2.30
  -3   8  -6   33.10    1.80
  -3   8  -6   35.50    1.60
   3  -8   6   37.70    1.80
  -8  -7   6    5.30    1.20
  -7  -7   6   14.70    1.30
  -7  -7   6   14.60    1.20
  -6  -7   6  110.49    4.10
  -6  -7   6  106.29    4.10
  -6  -7   6  103.89    4.30
  -5  -7   6  161.58    6.10
  -5  -7   6  144.19    6.20
  -5  -7   6  184.88    6.80
  -4  -7   6   68.09    3.00
  -4  -7   6   66.39    3.20
  -4  -7   6   71.19    3.10
   3   7  -6    2.70    0.80
  -3  -7   6    3.70    1.20
  -3  -7   6    4.30    1.10
  -2  -7   6   19.10    1.60
  -2  -7   6   20.70    1.60
  -1  -7   6  291.17   10.20
  -1  -7   6  277.77   10.20
   0  -7   6   45.70    2.40
   0  -7   6   43.10    2.30
   1  -7   6    2.00    0.60
   1  -7   6    3.80    0.90
  -2   7  -6   45.40    2.30
   2  -7   6   45.70    2.30
   2  -7   6   47.10    2.30
  -3   7  -6    5.80    1.10
   3  -7   6    7.20    1.30
   3  -7   6    7.80    0.90
  -4   7  -6   16.00    1.20
  -4   7  -6   17.20    1.10
   4  -7   6   17.10    1.10
   9   6  -6   22.20    1.20
  -8  -6   6    0.00    0.60
  -8  -6   6   -0.70    0.60
  -7  -6   6   17.90    1.30
  -6  -6   6   50.89    2.40
  -6  -6   6   45.10    2.50
  -6  -6   6   50.59    2.40
  -5  -6   6   72.79    3.20
  -5  -6   6   65.19    3.20
  -5  -6   6   74.29    3.20
  -4  -6   6    4.70    1.30
  -4  -6   6    4.80    1.20
  -3  -6   6    1.20    0.70
  -3  -6   6    1.10    0.90
  -3  -6   6    1.70    0.70
  -2  -6   6  138.69    5.50
  -2  -6   6  137.19    5.40
  -1  -6   6   13.10    1.40
  -1  -6   6   13.60    1.40
   0  -6   6  246.38    9.00
   0  -6   6  244.08    9.00
  -1   6  -6    9.10    1.80
   1  -6   6   10.40    1.30
   1  -6   6   11.20    2.10
  -2   6  -6   88.79    3.80
   2  -6   6   85.69    3.80
   2  -6   6   91.49    3.90
  -3   6  -6   59.99    2.90
   3  -6   6   48.00    3.00
   3  -6   6   57.79    2.70
  -4   6  -6   29.60    1.70
   4  -6   6   30.40    1.70
   4  -6   6   31.80    2.30
  -5   6  -6   54.99    2.60
   5  -6   6   48.40    2.20
   9   5  -6    5.60    0.60
  -9  -5   6    7.20    1.10
  -8  -5   6    0.70    0.60
  -8  -5   6    1.10    0.50
  -7  -5   6   44.90    2.40
  -7  -5   6   46.40    2.20
  -6  -5   6   11.80    1.10
  -6  -5   6   12.40    1.40
  -6  -5   6   10.60    1.30
  -5  -5   6    2.20    0.70
  -5  -5   6    2.40    0.80
  -4  -5   6    3.80    0.90
  -4  -5   6    3.30    0.80
  -3  -5   6    4.20    1.10
  -3  -5   6    4.10    1.30
  -3  -5   6    3.20    0.80
  -2  -5   6    1.20    0.80
  -1  -5   6   76.59    3.40
  -1  -5   6   76.59    3.40
   0  -5   6  493.35   17.50
   0  -5   6  498.95   17.50
   0  -5   6  526.85   17.60
   1  -5   6    3.90    1.20
   1  -5   6    2.60    0.70
   2  -5   6    9.20    1.40
   2  -5   6   11.10    1.20
   2  -5   6   10.80    1.40
   3  -5   6   22.00    1.60
   3  -5   6   19.60    1.60
   3  -5   6   20.10    1.60
  -4   5  -6   27.10    1.80
   4  -5   6   28.90    1.70
   4  -5   6   29.30    1.80
   4  -5   6   26.20    1.70
  -5   5  -6    5.40    0.90
   5  -5   6    7.80    1.10
   5  -5   6    4.50    1.10
  -6   5  -6   77.39    3.00
   6  -5   6   79.39    3.00
   6  -5   6   66.89    3.00
  10   4  -6    4.40    0.50
   9   4  -6   19.10    1.10
  -9  -4   6   18.70    1.40
  -8  -4   6   18.00    1.20
  -8  -4   6   16.50    1.40
  -7  -4   6    6.00    1.10
  -7  -4   6    6.60    1.00
  -6  -4   6  262.07    9.80
  -6  -4   6  278.27    9.70
  -6  -4   6  269.27    9.70
  -5  -4   6  200.18    7.50
  -5  -4   6  192.98    7.40
  -5  -4   6  213.78    7.60
  -4  -4   6  237.88    8.60
  -4  -4   6  235.48    8.60
  -4  -4   6  238.68    8.70
  -3  -4   6    9.90    1.40
  -3  -4   6    9.10    1.10
  -3  -4   6    8.50    1.30
  -2  -4   6  244.48    8.60
  -2  -4   6  230.98    8.40
  -2  -4   6  236.88    8.60
  -2  -4   6  232.78    8.50
  -1  -4   6    7.50    1.20
  -1  -4   6    7.40    1.30
  -1  -4   6    6.50    1.40
   0  -4   6  224.68    8.10
   0  -4   6  216.48    8.10
   0  -4   6  221.28    8.10
   1  -4   6    7.10    1.30
   1  -4   6    8.20    1.30
   1  -4   6    9.60    1.30
   2  -4   6    1.00    0.60
   2  -4   6    1.80    1.10
   2  -4   6    1.10    0.60
   3  -4   6  128.79    5.10
   3  -4   6  125.59    5.10
   3  -4   6  126.09    5.00
   4  -4   6   66.79    3.10
   4  -4   6   66.69    3.20
   4  -4   6   72.39    3.10
   5  -4   6   12.80    1.20
   5  -4   6   11.40    1.20
   5  -4   6   11.60    1.30
  -6   4  -6   20.50    1.30
   6  -4   6   18.90    1.30
   6  -4   6   19.30    1.30
  -7   4  -6   30.70    1.50
   7  -4   6   32.30    1.50
   7  -4   6   30.40    1.50
  10   3  -6    3.80    0.50
   9   3  -6   53.79    2.30
  -9  -3   6   60.59    2.70
  -8  -3   6   26.80    1.80
  -7  -3   6    1.00    0.60
  -7  -3   6    1.20    0.60
  -6  -3   6  209.28    7.70
  -6  -3   6  214.08    7.90
  -6  -3   6  211.78    7.70
  -5  -3   6  334.97   11.80
  -5  -3   6  325.87   11.80
  -4  -3   6   54.69    2.60
  -4  -3   6   55.29    2.60
  -4  -3   6   54.59    2.70
  -3  -3   6   14.70    1.20
  -3  -3   6   14.80    1.40
  -3  -3   6   13.30    1.50
  -2  -3   6    8.30    1.30
  -2  -3   6    5.50    1.10
  -2  -3   6    5.20    1.00
  -1  -3   6  907.51   30.60
   0  -3   6   17.00    1.70
   0  -3   6   20.70    1.60
   0  -3   6   19.50    1.60
   1  -3   6    1.40    1.00
   1  -3   6    1.30    0.70
   1  -3   6    2.20    0.80
   1  -3   6    1.20    0.80
   2  -3   6    8.80    1.40
   2  -3   6    7.60    1.20
   2  -3   6    8.50    1.30
   2  -3   6    8.20    1.50
   3  -3   6  336.47   11.90
   3  -3   6  338.97   11.90
   3  -3   6  322.27   11.90
   3  -3   6  343.57   11.90
   4  -3   6  215.08    8.10
   4  -3   6  220.68    8.10
   4  -3   6  212.58    7.90
   5  -3   6  146.29    5.70
   5  -3   6  140.69    5.50
   5  -3   6  144.59    5.60
   6  -3   6   14.80    1.60
   6  -3   6   18.00    1.40
   6  -3   6   16.50    1.30
  -7   3  -6   28.60    1.60
   7  -3   6   26.20    1.50
   7  -3   6   31.50    1.70
  -8   3  -6   39.00    1.70
   8  -3   6   38.20    1.70
   8  -3   6   39.60    1.80
  10   2  -6   -0.20    0.40
  10   2  -6    0.30    0.40
   9   2  -6    3.30    0.70
  -9  -2   6    4.20    1.10
  -8  -2   6    0.30    0.70
  -8  -2   6    0.90    0.50
  -7  -2   6   11.20    1.30
  -7  -2   6   11.80    1.20
  -6  -2   6  106.89    4.40
  -6  -2   6  114.79    4.50
  -6  -2   6  116.99    4.70
  -5  -2   6  226.58    8.30
  -5  -2   6  232.68    8.30
  -5  -2   6  224.58    8.30
  -4  -2   6   -0.20    0.50
  -4  -2   6    0.60    0.70
  -4  -2   6    2.30    0.90
  -3  -2   6   55.99    2.80
  -3  -2   6   65.39    2.70
  -3  -2   6   58.79    2.80
  -2  -2   6   45.00    2.20
  -1  -2   6  257.77    9.00
   0   2  -6    7.30    0.80
  -1   2  -6  121.79    4.70
   2  -2   6  118.39    4.80
   2  -2   6  120.29    4.70
   2  -2   6  118.29    4.70
   2  -2   6  122.79    4.70
   3  -2   6    5.20    1.20
   3  -2   6    4.40    1.40
   3  -2   6    6.00    1.20
   3  -2   6    3.30    1.20
   4  -2   6   53.59    2.70
   4  -2   6   57.79    2.70
   5  -2   6    8.80    1.20
   5  -2   6    8.90    1.30
   5  -2   6    6.20    1.20
   6  -2   6   13.40    1.40
   6  -2   6    9.50    1.10
   6  -2   6   11.00    1.40
   7  -2   6   33.60    1.90
   7  -2   6   35.20    1.80
  -8   2  -6    0.10    0.50
   8  -2   6    0.90    0.40
  10   1  -6   21.20    1.10
   9   1  -6    0.70    0.50
  -9  -1   6   -0.20    0.80
   8   1  -6   64.09    2.70
  -8  -1   6   55.99    2.90
  -8  -1   6   65.49    2.70
  -7  -1   6  130.99    5.00
  -7  -1   6  124.09    5.10
  -6  -1   6   15.30    1.40
  -6  -1   6   16.30    1.30
  -5  -1   6    0.70    0.70
  -5  -1   6    0.50    0.50
  -4  -1   6  138.39    5.20
  -4  -1   6  135.19    5.20
  -4  -1   6  128.49    5.10
  -3  -1   6 1466.35   48.90
   2   1  -6   55.59    2.30
  -2  -1   6   55.89    2.40
   1   1  -6  235.28    8.00
   1   1  -6  235.48    8.10
  -1  -1   6  225.88    8.20
   0   1  -6   10.40    0.90
   0   1  -6   10.00    1.20
  -1   1  -6   61.29    2.60
  -2   1  -6 1635.84   54.59
  -3   1  -6    9.00    2.00
   3  -1   6   10.40    1.30
   3  -1   6    8.80    1.70
   3  -1   6    9.90    1.30
   3  -1   6    7.80    1.30
   4  -1   6  245.08    8.90
   4  -1   6  244.08    8.90
   4  -1   6  259.27    9.00
   4  -1   6  239.88    8.90
   5  -1   6    4.10    1.10
   5  -1   6    3.40    1.10
   5  -1   6    6.40    1.30
   5  -1   6    5.60    1.40
   6  -1   6   10.00    1.20
   6  -1   6   12.40    1.40
   6  -1   6   11.00    1.50
   6  -1   6   12.40    1.30
   7  -1   6   15.30    1.60
   7  -1   6   14.90    1.30
   8  -1   6   35.10    1.80
   8  -1   6   36.80    2.00
  -9   1  -6   60.59    2.40
   9  -1   6   57.79    2.40
  10   0  -6    5.60    0.70
   9   0  -6   -0.10    0.60
  -9   0   6   -1.60    0.90
   8   0  -6   19.20    1.30
  -8   0   6   16.80    1.60
  -7   0   6   23.80    1.50
  -7   0   6   22.40    1.70
  -6   0   6   13.00    1.30
  -6   0   6   12.50    1.30
  -5   0   6   28.50    1.90
  -5   0   6   34.50    1.90
  -5   0   6   31.10    1.80
  -4   0   6   13.70    1.50
  -4   0   6   13.30    1.20
  -4   0   6   13.30    2.60
  -4   0   6   12.20    1.50
   3   0  -6  341.87   12.50
  -3   0   6  370.46   12.40
   2   0  -6   11.80    1.20
  -2   0   6   13.60    1.20
   1   0  -6  430.26   14.30
   1   0  -6  423.66   14.30
  -1   0   6  399.86   14.20
   0   0  -6  914.01   30.30
   0   0  -6  886.61   30.20
  -1   0  -6   20.40    1.30
  -2   0  -6    7.80    1.20
  -3   0  -6  305.27   11.00
   4   0   6  156.18    5.60
   4   0   6  150.68    5.60
   4   0   6  144.49    5.60
   4   0   6  140.39    5.70
   5   0   6  163.68    6.10
   5   0   6  157.18    6.00
   5   0   6  161.38    6.10
   5   0   6  153.98    6.10
   6   0   6   23.10    1.60
   6   0   6   21.70    1.60
   6   0   6   17.50    1.90
   6   0   6   20.20    1.70
   7   0   6   26.20    1.70
   7   0   6   26.30    1.80
   7   0   6   23.00    1.90
   8   0   6   82.29    3.40
  -9   0  -6   12.70    1.20
   9   0   6   11.70    0.90
   8  -1  -6    0.40    0.90
  -8   1   6    0.40    0.70
   7  -1  -6   37.50    2.00
  -7   1   6   38.60    1.90
  -7   1   6   34.30    2.20
  -6   1   6   46.00    2.50
  -6   1   6   52.39    2.40
  -5   1   6   32.70    1.90
  -5   1   6   34.60    2.00
  -4   1   6  218.18    8.00
  -4   1   6  223.38    7.90
  -3   1   6  526.35   18.60
  -3   1   6  562.64   19.00
   2  -1  -6    0.60    0.60
  -2   1   6    1.10    0.60
   1  -1  -6   22.70    1.50
  -1   1   6   21.90    1.40
   0  -1  -6  185.58    6.70
   0  -1  -6  187.08    6.80
  -1  -1  -6  102.19    4.20
  -2  -1  -6  417.56   14.50
  -3  -1  -6  309.57   11.10
   4   1   6   57.59    2.80
   4   1   6   61.39    2.70
   4   1   6   61.79    2.80
   5   1   6    0.60    0.70
   5   1   6    1.40    0.80
   5   1   6    0.40    0.70
   6   1   6  142.99    5.60
   6   1   6  147.09    5.60
   6   1   6  148.49    5.60
   7   1   6   21.10    1.50
   7   1   6   21.80    1.80
   7   1   6   22.40    1.50
   8   1   6  131.19    5.10
  -9  -1  -6   15.30    1.50
   9   1   6   16.50    1.10
   9  -2  -6   62.59    2.80
  -8   2   6    1.20    0.90
  -7   2   6   32.80    2.10
  -6   2   6  141.99    5.60
  -6   2   6  138.79    5.30
  -5   2   6  126.49    5.00
  -5   2   6  122.09    4.80
  -4   2   6   20.30    1.60
  -4   2   6   17.50    1.60
  -3   2   6   99.89    4.00
  -3   2   6   98.49    4.50
  -2   2   6  554.94   18.90
   1  -2  -6  521.35   18.00
  -1   2   6  522.35   17.70
   0  -2  -6    4.70    0.70
   0  -2  -6    4.60    1.10
   0   2   6    3.10    0.60
  -1  -2  -6 1052.59   35.30
  -1  -2  -6 1040.10   35.10
  -2  -2  -6   43.40    2.10
  -3  -2  -6   10.10    1.40
   4   2   6   63.89    2.80
   4   2   6   64.29    3.00
   4   2   6   59.89    3.00
   5   2   6   23.90    1.80
   5   2   6   18.10    1.50
   5   2   6   23.20    1.80
   6   2   6   22.90    1.70
   6   2   6   21.80    2.00
   6   2   6   26.30    1.60
   7   2   6  133.79    5.20
   7   2   6  128.99    5.10
   7   2   6  132.09    5.10
   8   2   6    1.40    0.50
   8   2   6    0.10    0.60
   9   2   6    2.10    0.70
   8  -3  -6    0.50    0.50
  -7   3   6  141.59    5.60
  -6   3   6    6.10    1.30
  -5   3   6   39.20    2.30
  -5   3   6   37.70    2.00
  -4   3   6   42.30    2.20
  -4   3   6   36.60    2.00
  -3   3   6  393.06   13.70
  -2   3   6  103.79    4.10
  -1   3   6    3.70    0.90
   0  -3  -6  397.96   14.00
   0  -3  -6  416.76   13.80
   0   3   6  371.66   13.60
  -1  -3  -6 1370.96   43.80
  -1  -3  -6 1253.67   43.90
   1   3   6 1287.27   43.40
  -2  -3  -6   37.50    2.00
   2   3   6   34.20    1.90
  -3  -3  -6   39.20    2.20
  -3  -3  -6   33.80    2.00
   4   3   6    1.40    0.70
   4   3   6    0.80    0.90
   5   3   6  136.79    5.10
   5   3   6  135.19    5.30
   5   3   6  134.09    5.30
   6   3   6  567.34   18.20
   6   3   6  555.44   18.30
   6   3   6  462.75   18.90
   7   3   6   17.90    1.50
   7   3   6   19.20    1.60
   7   3   6   16.20    1.40
   8   3   6    0.20    0.70
   8   3   6    2.60    0.90
   9   3   6   14.80    1.10
  10   3   6    0.30    0.40
   8  -4  -6   72.59    2.90
   7  -4  -6    7.70    1.00
  -6   4   6  152.18    6.00
  -5   4   6   41.40    2.30
  -4   4   6    0.80    0.60
  -4   4   6    1.70    1.00
  -3   4   6  220.68    8.10
  -3   4   6  214.28    8.00
  -2   4   6  937.41   31.90
  -1   4   6  161.28    6.00
   0  -4  -6  135.99    5.40
   0   4   6  138.49    5.20
  -1  -4  -6    8.60    1.20
   1   4   6    6.60    1.00
  -4  -4  -6  105.09    4.00
   4   4   6  101.69    4.30
   4   4   6  102.39    4.20
   5   4   6    5.30    1.00
   5   4   6    5.10    1.40
   5   4   6    6.50    1.40
   6   4   6    8.00    1.80
   6   4   6   12.20    2.40
   6   4   6    8.80    2.30
   7   4   6    9.20    1.60
   7   4   6   12.10    1.20
   7   4   6   11.40    1.60
   8   4   6   48.10    2.30
   8   4   6   48.70    2.50
   9   4   6   31.40    1.60
  10   4   6    0.20    0.40
   8  -5  -6    3.00    0.70
   7  -5  -6   -0.60    0.50
   6  -5  -6   72.49    3.00
  -6   5   6   65.79    3.20
   5  -5  -6   15.40    1.50
  -5   5   6   11.30    1.60
  -5   5   6   12.20    1.50
  -4   5   6    0.10    0.60
  -4   5   6   -0.50    0.80
  -3   5   6  153.88    6.00
  -3   5   6  154.38    6.00
  -2   5   6  231.68    8.50
  -2   5   6  231.28    8.40
  -1   5   6  728.73   24.80
  -1   5   6  725.33   24.70
   0  -5  -6    1.00    0.90
   0   5   6    2.60    0.80
  -1  -5  -6  537.05   18.90
   1   5   6  543.95   18.50
   3   5   6    9.40    1.30
   3   5   6   12.70    1.70
  -4  -5  -6   27.80    1.60
   4   5   6   26.00    1.80
   4   5   6   28.70    2.10
  -5  -5  -6    2.10    0.80
   5   5   6    3.20    1.00
   5   5   6    1.60    0.80
   6   5   6  140.59    5.60
   6   5   6  142.09    5.40
   6   5   6  142.89    5.60
   7   5   6   10.40    1.50
   7   5   6   10.70    1.70
   7   5   6   11.80    1.30
   8   5   6   15.50    1.30
   9   5   6   23.00    1.40
  10   5   6   11.80    0.90
   7  -6  -6   -0.70    0.60
   6  -6  -6    1.40    0.70
  -6   6   6   -1.40    0.80
   5  -6  -6    5.00    1.30
  -5   6   6    5.40    1.20
  -5   6   6    3.60    1.00
   4  -6  -6   12.30    1.80
  -4   6   6    9.00    1.40
  -4   6   6    9.40    1.50
  -3   6   6  100.09    4.20
  -3   6   6   95.99    4.10
  -2   6   6   41.20    2.30
  -2   6   6   43.30    2.30
  -1   6   6   22.10    1.80
  -1   6   6   17.80    1.90
  -1   6   6   22.50    1.70
   0   6   6  420.76   14.50
   0   6   6  404.96   14.60
   0   6   6  434.86   14.70
   1   6   6  121.99    4.90
   1   6   6  125.49    4.80
   1   6   6  126.49    4.90
   2   6   6  371.96   12.70
   2   6   6  357.96   12.90
  -3  -6  -6   22.00    1.50
   3   6   6   22.40    1.50
   3   6   6   17.80    1.90
  -4  -6  -6  186.48    6.80
   4   6   6  176.18    6.90
   4   6   6  190.48    6.90
  -5  -6  -6   40.60    2.10
   5   6   6   35.70    2.30
   5   6   6   42.10    2.20
  -6  -6  -6   44.10    2.40
   6   6   6   45.50    2.40
   6   6   6   44.20    2.70
   7   6   6   19.60    1.60
   7   6   6   22.30    1.70
   8   6   6   25.10    1.60
   8   6   6   27.10    2.10
   9   6   6   12.80    1.10
  10   6   6   13.70    1.10
   6  -7  -6    0.70    0.80
  -6   7   6    0.80    0.90
   5  -7  -6   34.20    2.20
  -5   7   6   35.90    1.90
   4  -7  -6   24.80    2.10
  -4   7   6   23.50    1.80
  -4   7   6   22.50    1.70
  -3   7   6    0.90    0.70
  -3   7   6   -1.00    0.60
  -2   7   6   89.09    3.90
  -2   7   6   91.99    3.90
  -1   7   6  101.89    4.40
  -1   7   6  110.59    4.40
  -1   7   6  102.09    4.20
   0   7   6  111.69    4.60
   0   7   6  113.89    4.50
   1   7   6  123.39    4.80
   1   7   6  120.29    4.90
   2   7   6   41.50    2.10
   2   7   6   37.70    2.30
  -3  -7  -6   43.80    2.30
   3   7   6   43.30    2.50
   3   7   6   44.90    2.20
  -4  -7  -6  224.38    7.60
   4   7   6  187.98    8.60
   4   7   6  205.38    7.80
  -5  -7  -6    3.60    1.10
   5   7   6    5.00    1.80
   6   7   6   30.90    2.40
   6   7   6   31.30    1.90
  -7  -7  -6    3.30    1.00
   7   7   6    4.70    1.30
   8   7   6   -1.20    0.90
  -5   8   6  181.48    6.60
  -4   8   6    4.60    1.00
  -3   8   6    3.70    1.10
  -2   8   6   37.20    2.20
  -1   8   6   41.50    2.20
  -1   8   6   41.60    2.30
   0   8   6   94.69    3.80
   0   8   6   90.49    4.00
   1   8   6    1.20    0.80
   1   8   6    1.10    0.60
  -2  -8  -6  434.26   14.50
   2   8   6  408.06   14.40
   2   8   6  397.16   14.50
  -3  -8  -6  206.58    7.30
   3   8   6  187.68    7.20
   3   8   6  185.88    7.30
  -4  -8  -6    0.40    0.60
   4   8   6    1.10    0.90
   4   8   6    0.10    0.50
  -5  -8  -6   49.00    3.30
   5   8   6   51.49    2.50
   5   8   6   47.20    2.80
  -6  -8  -6    6.00    1.20
   6   8   6    6.50    1.20
  -7  -8  -6   70.39    3.30
   7   8   6   81.19    3.30
   8   8   6   15.20    1.50
  -5   9   6   12.90    1.00
  -4   9   6    8.20    1.00
   3  -9  -6   15.40    1.70
  -3   9   6   17.90    1.30
  -2   9   6  113.29    4.60
  -1   9   6  254.07    9.00
  -1   9   6  249.48    9.30
   0   9   6   52.39    2.70
   0   9   6   45.00    2.30
  -1  -9  -6    4.60    1.00
   1   9   6    4.70    1.00
   1   9   6    4.00    1.30
  -2  -9  -6    1.10    0.60
   2   9   6    0.50    0.60
   2   9   6   -0.60    0.70
  -3  -9  -6  338.27   12.60
   3   9   6  364.36   12.60
   3   9   6  364.96   12.70
  -4  -9  -6   45.10    2.30
   4   9   6   40.10    2.40
   4   9   6   42.00    2.60
  -5  -9  -6    7.90    1.20
   5   9   6    5.20    1.90
   5   9   6   11.00    1.10
  -6  -9  -6   28.30    1.80
   6   9   6   30.90    1.80
  -7  -9  -6   15.40    1.50
   7   9   6   17.60    1.30
   8   9   6    0.30    0.90
  -4  10   6   39.60    1.70
  -3  10   6    3.60    0.80
   2 -10  -6    0.30    0.90
  -2  10   6    3.10    0.80
   1 -10  -6    6.10    1.20
  -1  10   6    4.20    1.10
  -1  10   6    5.90    1.70
   0 -10  -6   46.10    2.40
   0  10   6   44.80    2.20
   0  10   6   47.90    2.40
  -1 -10  -6   12.80    1.30
   1  10   6   16.00    1.40
   1  10   6   13.70    1.20
  -2 -10  -6   10.20    1.20
   2  10   6    8.20    1.00
   2  10   6   10.50    1.40
  -3 -10  -6    1.40    0.70
   3  10   6    3.20    0.80
   3  10   6    1.70    0.90
  -4 -10  -6  182.98    7.20
   4  10   6  207.58    8.10
   4  10   6  191.48    7.20
  -5 -10  -6   43.00    2.60
  -6 -10  -6   15.90    1.40
   6  10   6   16.10    1.20
  -7 -10  -6    0.70    0.80
   7  10   6    0.70    0.60
  -2  11   6    3.30    0.70
  -1  11   6   58.29    2.60
   0 -11  -6   15.50    1.40
   0  11   6   13.50    1.10
   0  11   6   14.80    1.20
  -1 -11  -6   27.20    1.70
   1  11   6   27.40    1.70
   1  11   6   27.00    1.50
  -2 -11  -6    6.10    1.00
   2  11   6    5.40    0.80
   2  11   6    6.20    1.20
  -3 -11  -6   18.30    1.40
   3  11   6   18.30    1.20
   3  11   6   18.30    1.60
  -4 -11  -6   23.20    1.50
   4  11   6   22.70    1.40
  -5 -11  -6    1.90    0.70
   5  11   6    0.50    0.50
  -6 -11  -6    1.60    0.60
   6  11   6    2.60    0.70
   7  11   6   -0.60    0.50
   0  12   6   78.89    3.10
   1  12   6    6.90    0.70
   1  12   6    6.60    1.10
  -2 -12  -6   -0.40    0.70
   2  12   6    0.50    0.80
   2  12   6   -0.50    0.40
  -3 -12  -6    0.10    0.60
   3  12   6    0.40    0.40
  -4 -12  -6   12.60    1.20
   4  12   6    9.80    0.80
  -5 -12  -6    0.40    0.60
   5  12   6    2.50    0.60
   6  12   6    6.60    0.70
  -4  -9   7   63.49    2.80
   3   9  -7   -0.30    0.90
  -3  -9   7    1.40    0.60
   2   9  -7    6.80    0.70
  -2  -9   7    6.00    1.00
   1   9  -7   90.99    3.50
  -1  -9   7   85.09    3.30
   0   9  -7    4.90    0.60
   0  -9   7    4.70    0.80
  -6  -8   7   10.10    1.10
  -5  -8   7   32.60    1.70
  -5  -8   7   35.00    1.60
  -4  -8   7    1.50    0.50
  -4  -8   7    2.70    1.00
   3   8  -7    4.90    1.00
  -3  -8   7    7.00    0.90
  -3  -8   7    6.90    1.00
   2   8  -7   56.49    2.40
  -2  -8   7   57.99    2.50
  -2  -8   7   55.79    2.50
   1   8  -7   86.99    3.50
  -1  -8   7   87.79    3.50
  -1  -8   7   86.09    3.50
   0   8  -7   28.30    1.50
   0  -8   7   28.60    1.60
   0  -8   7   30.40    1.70
  -1   8  -7   40.00    1.90
   1  -8   7   40.60    1.90
  -2   8  -7   33.80    1.50
   2  -8   7   33.60    1.60
  -7  -7   7    5.10    1.00
  -7  -7   7    5.40    1.40
  -6  -7   7    5.10    0.90
  -6  -7   7    5.20    1.40
  -6  -7   7    5.00    0.70
  -5  -7   7   61.19    2.60
  -5  -7   7   60.69    2.60
  -5  -7   7   60.49    2.90
  -4  -7   7    0.70    0.60
  -4  -7   7    0.40    0.60
   3   7  -7   11.20    1.30
  -3  -7   7   16.00    1.30
  -3  -7   7   14.80    1.30
  -2  -7   7   71.19    3.10
  -2  -7   7   70.29    3.10
  -1  -7   7   24.90    1.60
  -1  -7   7   24.60    1.60
   0  -7   7   63.79    2.90
   1  -7   7   18.30    1.40
   1  -7   7   18.20    1.30
  -2   7  -7    1.00    1.00
   2  -7   7    1.60    0.70
   2  -7   7    1.00    0.50
   3  -7   7  107.49    4.00
   3  -7   7  100.89    4.00
  -4   7  -7    5.40    1.00
  -4   7  -7    4.40    0.70
   4  -7   7    5.30    0.70
  -8  -6   7   15.00    1.30
  -8  -6   7   14.20    1.00
  -7  -6   7    9.40    1.20
  -7  -6   7   10.20    1.00
  -6  -6   7   15.20    1.40
  -6  -6   7   15.50    1.20
  -6  -6   7   15.80    1.10
  -5  -6   7    3.40    0.90
  -5  -6   7    5.00    1.10
  -4  -6   7  138.49    5.30
  -4  -6   7  135.89    5.20
  -4  -6   7  127.29    5.20
  -3  -6   7   81.59    3.60
  -3  -6   7   83.89    3.60
  -2  -6   7    0.50    0.70
  -2  -6   7    0.60    0.70
  -1  -6   7   -0.10    0.70
  -1  -6   7    0.60    0.60
   0  -6   7  176.68    6.60
   0  -6   7  166.18    6.50
   1  -6   7    6.50    1.10
   1  -6   7    3.60    1.10
  -2   6  -7   27.20    1.90
   2  -6   7   31.50    1.90
   2  -6   7   28.20    1.70
  -3   6  -7    0.30    0.60
   3  -6   7    0.70    0.50
   3  -6   7    0.60    0.60
  -4   6  -7   32.10    1.70
   4  -6   7   31.70    1.60
   4  -6   7   30.30    1.60
  -5   6  -7  146.39    5.40
  -5   6  -7  160.88    5.50
   9   5  -7    3.40    0.50
  -8  -5   7   11.00    1.10
  -8  -5   7   12.40    0.90
  -7  -5   7    4.30    1.10
  -6  -5   7    9.50    1.20
  -6  -5   7   10.90    1.30
  -6  -5   7   11.40    1.10
  -5  -5   7   21.30    1.70
  -5  -5   7   25.00    1.70
  -5  -5   7   21.80    1.90
  -4  -5   7  310.77   10.80
  -4  -5   7  282.17   10.90
  -4  -5   7  304.17   10.70
  -3  -5   7    4.40    1.60
  -3  -5   7    1.90    0.70
  -2  -5   7   40.60    2.30
  -2  -5   7   40.80    2.30
  -1  -5   7   64.19    3.10
  -1  -5   7   65.09    3.00
  -1  -5   7   69.29    3.10
   0  -5   7  367.76   12.90
   0  -5   7  367.66   13.00
   0  -5   7  366.86   13.00
   1  -5   7  612.24   20.50
   1  -5   7  574.74   20.40
   1  -5   7  593.64   20.50
   2  -5   7   32.80    2.00
   2  -5   7   31.00    1.90
   2  -5   7   31.20    1.90
  -3   5  -7   50.89    2.50
   3  -5   7   49.00    2.40
   3  -5   7   47.80    2.50
   3  -5   7   48.60    2.40
  -4   5  -7   22.40    1.50
   4  -5   7   20.80    1.40
   4  -5   7   23.20    1.50
   4  -5   7   23.20    1.40
  -5   5  -7   14.20    1.10
   5  -5   7   15.80    1.20
   5  -5   7   14.70    1.20
   6  -5   7    0.90    0.40
   6  -5   7    1.30    0.70
   9   4  -7   12.30    0.80
  -9  -4   7   14.00    1.20
  -8  -4   7   13.80    1.00
  -8  -4   7   13.60    1.30
  -7  -4   7    7.90    0.90
  -6  -4   7   97.79    4.30
  -6  -4   7  107.39    4.20
  -6  -4   7  105.99    4.20
  -5  -4   7    1.10    0.60
  -5  -4   7    0.80    0.90
  -4  -4   7   49.70    2.50
  -4  -4   7   47.10    2.80
  -4  -4   7   46.80    2.40
  -3  -4   7    3.10    0.80
  -3  -4   7    3.50    0.90
  -3  -4   7    2.20    0.70
  -2  -4   7  189.08    7.20
  -2  -4   7  195.58    7.20
  -2  -4   7  193.88    7.10
  -1  -4   7   63.79    2.90
  -1  -4   7   55.89    2.80
  -1  -4   7   60.99    2.80
   0  -4   7   24.20    1.70
   0  -4   7   21.80    1.90
   1  -4   7   16.30    1.50
   1  -4   7   19.00    1.50
   1  -4   7   17.20    1.60
   2  -4   7   19.60    1.60
   2  -4   7   19.60    1.50
   2  -4   7   18.60    1.60
   3  -4   7    0.40    0.70
   3  -4   7    0.70    0.70
   3  -4   7    0.50    0.60
   4  -4   7   75.79    3.40
   4  -4   7   76.99    3.40
   4  -4   7   77.79    3.30
   5  -4   7   40.00    2.10
   5  -4   7   42.00    2.00
   5  -4   7   40.80    2.10
  -6   4  -7   11.40    1.50
   6  -4   7    9.80    0.90
   6  -4   7   10.10    1.00
  -7   4  -7   17.40    1.00
   7  -4   7   14.90    1.10
   7  -4   7   16.80    1.10
   9   3  -7    0.30    0.40
  -9  -3   7    0.70    0.60
  -8  -3   7    4.80    1.00
  -8  -3   7    4.60    1.10
  -7  -3   7   31.10    2.00
  -7  -3   7   36.00    1.90
  -6  -3   7    4.30    1.10
  -6  -3   7    6.70    1.00
  -6  -3   7    8.00    1.10
  -5  -3   7    4.40    1.10
  -5  -3   7    3.70    1.10
  -5  -3   7    5.20    1.10
  -4  -3   7  105.39    4.30
  -3  -3   7   50.19    2.50
  -3  -3   7   48.10    2.50
  -3  -3   7   49.90    2.50
  -2  -3   7  155.78    5.90
  -2  -3   7  153.78    5.80
  -2  -3   7  149.79    5.70
  -1  -3   7   14.60    1.50
  -1  -3   7    8.90    1.30
  -1  -3   7   12.50    1.50
   0  -3   7  103.79    4.30
   0  -3   7  104.49    4.30
   0  -3   7  110.09    4.30
   1  -3   7  777.32   26.00
   1  -3   7  731.23   25.80
   1  -3   7  772.72   25.90
   1  -3   7  767.32   25.90
   2  -3   7   18.80    1.70
   2  -3   7   19.20    1.60
   2  -3   7   18.10    2.00
   2  -3   7   18.20    2.00
   3  -3   7    4.10    1.20
   3  -3   7    3.30    1.10
   3  -3   7    3.00    0.70
   4  -3   7  146.19    6.00
   4  -3   7  150.88    5.90
   4  -3   7  152.48    5.80
   5  -3   7  119.39    4.80
   5  -3   7  120.19    4.70
   5  -3   7  124.09    4.90
   6  -3   7   47.40    2.20
   6  -3   7   50.69    2.30
   6  -3   7   48.50    2.30
  -7   3  -7   59.99    2.50
   7  -3   7   60.79    2.50
   7  -3   7   61.49    2.50
   9   2  -7   11.40    0.80
  -9  -2   7   14.40    1.30
  -8  -2   7    5.70    1.10
  -8  -2   7    6.40    0.90
  -7  -2   7    1.20    0.60
  -7  -2   7    1.20    0.50
  -6  -2   7   78.39    4.00
  -6  -2   7   73.79    3.20
  -5  -2   7    5.30    1.00
  -5  -2   7    3.20    1.00
  -5  -2   7    3.90    1.20
  -4  -2   7    3.10    0.80
  -4  -2   7    4.80    1.30
  -4  -2   7    4.70    1.00
  -3  -2   7  480.75   16.90
  -3  -2   7  505.05   17.00
  -3  -2   7  492.25   16.90
  -2  -2   7  102.19    4.10
  -2  -2   7  100.89    4.30
  -2  -2   7  101.39    4.20
  -1  -2   7   31.50    1.90
  -1  -2   7   29.10    2.00
   0  -2   7  594.74   20.80
   0  -2   7  622.44   20.90
   0  -2   7  613.64   20.80
   1  -2   7    8.10    1.30
   1  -2   7    9.20    1.50
   1  -2   7    7.30    1.90
   1  -2   7    4.70    1.20
   2  -2   7   99.19    4.10
   2  -2   7   99.39    4.10
   2  -2   7   98.19    4.00
   2  -2   7   99.49    4.10
   3  -2   7   81.69    3.50
   3  -2   7   79.79    3.50
   3  -2   7   83.49    3.60
   3  -2   7   79.69    3.50
   4  -2   7   84.69    3.70
   4  -2   7   86.69    3.70
   4  -2   7   81.99    3.70
   4  -2   7   87.79    3.70
   5  -2   7  109.29    4.40
   5  -2   7  106.89    4.40
   5  -2   7  109.29    4.60
   6  -2   7    9.30    1.30
   6  -2   7    8.00    1.10
   6  -2   7    7.40    1.00
   7  -2   7    2.30    0.70
   7  -2   7    1.90    0.50
   7  -2   7    4.10    1.10
  -8   2  -7    7.60    1.10
   8  -2   7    7.30    0.70
   9   1  -7   31.10    1.50
  -9  -1   7   35.50    1.90
   8   1  -7   67.79    2.80
  -8  -1   7   71.19    3.30
  -8  -1   7   67.29    2.90
  -7  -1   7   45.40    3.00
  -7  -1   7   48.10    2.30
  -6  -1   7  121.39    4.80
  -6  -1   7  111.29    4.60
  -5  -1   7    2.20    0.70
  -5  -1   7    0.70    0.70
  -4  -1   7  173.08    6.50
  -4  -1   7  178.38    6.50
  -4  -1   7  172.28    6.60
  -3  -1   7   13.80    1.20
  -3  -1   7   16.50    1.60
  -3  -1   7   13.10    1.50
  -2  -1   7   -0.50    0.80
  -2  -1   7    1.10    0.60
   1   1  -7  101.89    3.90
  -1  -1   7   91.59    3.80
   0   1  -7  104.89    4.00
  -1   1  -7   16.40    1.50
   1  -1   7   18.10    1.50
   1  -1   7   16.70    1.50
   2  -1   7    4.70    1.30
   2  -1   7    5.70    1.10
   2  -1   7    2.80    1.00
   2  -1   7    4.20    1.20
   3  -1   7   13.10    1.80
   3  -1   7   17.60    1.40
   3  -1   7   16.60    1.40
   3  -1   7   15.10    1.50
   4  -1   7   10.40    2.00
   4  -1   7   13.30    1.80
   4  -1   7   11.30    1.60
   4  -1   7   11.50    1.70
   5  -1   7  101.39    4.20
   5  -1   7  105.89    4.20
   5  -1   7  102.89    4.40
   5  -1   7  104.59    4.30
   6  -1   7   24.80    1.60
   6  -1   7   25.10    1.60
   6  -1   7   22.20    1.90
   6  -1   7   23.30    1.60
   7  -1   7    5.50    1.20
   7  -1   7    2.90    0.80
   7  -1   7    2.00    0.80
   8  -1   7   33.10    1.70
  -9   0   7    1.20    0.90
   8   0  -7    8.30    1.00
  -8   0   7    7.40    1.20
  -7   0   7   82.29    3.80
  -7   0   7   89.39    3.60
  -6   0   7    0.60    0.60
  -6   0   7   -0.10    0.60
  -5   0   7   32.40    1.90
  -5   0   7   27.00    1.90
  -4   0   7   13.60    1.30
  -4   0   7   14.20    1.40
  -4   0   7   10.80    1.60
  -3   0   7    4.00    0.90
  -3   0   7    2.90    0.90
   2   0  -7   23.20    1.60
   2   0  -7   19.40    1.80
  -2   0   7   20.90    1.40
   1   0  -7    1.30    0.60
   1   0  -7    0.80    0.80
  -1   0   7    0.60    0.70
   0   0  -7   72.49    3.20
  -1   0  -7    7.60    1.30
  -1   0  -7    5.30    1.20
  -2   0  -7 1652.03   53.99
   2   0   7 1571.74   53.79
   3   0   7    1.30    0.80
   3   0   7    1.40    0.80
   3   0   7    1.30    0.70
   4   0   7   82.69    3.90
   4   0   7   90.99    3.70
   4   0   7   86.99    3.70
   4   0   7   87.49    3.70
   5   0   7   33.90    3.30
   5   0   7   37.00    2.00
   5   0   7   38.90    2.10
   5   0   7   35.70    2.10
   6   0   7    1.80    0.60
   6   0   7    2.60    1.10
   6   0   7    4.70    1.20
   6   0   7    3.10    1.00
   7   0   7   99.39    4.20
   7   0   7  108.69    4.30
   8   0   7   -0.20    0.40
  -9   0  -7   -0.40    0.60
   9   0   7    0.10    0.30
  -8   1   7   -1.00    0.70
   7  -1  -7   95.39    3.90
  -7   1   7   92.99    4.10
  -7   1   7  102.59    4.00
  -6   1   7    9.70    1.50
  -6   1   7    9.40    1.20
  -5   1   7    1.00    0.60
  -5   1   7    1.70    0.80
  -4   1   7   40.10    2.10
  -4   1   7   40.90    2.20
  -3   1   7   -1.00    0.90
  -3   1   7    0.80    0.60
  -2   1   7  392.26   13.60
   1  -1  -7  249.38    8.90
   1  -1  -7  243.98    9.00
  -1   1   7  247.18    8.70
   0  -1  -7   23.40    1.50
   0  -1  -7   20.80    1.80
   0   1   7   21.10    1.50
  -1  -1  -7   61.49    2.70
  -1  -1  -7   57.19    3.10
  -2  -1  -7   54.89    2.80
  -3  -1  -7    4.60    1.30
   3   1   7    2.90    0.80
   3   1   7    5.90    1.50
   3   1   7    5.40    1.20
   4   1   7   49.80    2.40
   4   1   7   44.40    2.40
   4   1   7   50.49    2.40
   5   1   7   15.40    1.80
   5   1   7   17.60    1.50
   6   1   7  257.17    9.40
   6   1   7  257.27    9.40
   6   1   7  266.37    9.40
   7   1   7    0.70    0.60
   7   1   7    0.30    0.50
   7   1   7    0.10    0.80
   8   1   7    0.10    0.50
  -9  -1  -7   20.30    1.30
   9   1   7   18.80    1.10
   9  -2  -7   67.89    2.60
  -8   2   7   13.10    1.40
  -7   2   7   -0.10    0.70
  -6   2   7    3.90    1.00
  -5   2   7  296.97   10.70
  -5   2   7  309.97   11.00
  -4   2   7  126.89    4.90
  -4   2   7  125.89    5.00
  -3   2   7   46.50    2.40
  -3   2   7   49.50    2.40
  -2   2   7    3.20    0.90
   1  -2  -7   54.99    2.60
  -1   2   7   44.50    2.20
   0  -2  -7  540.15   18.30
   0  -2  -7  540.15   19.00
   0   2   7  508.95   18.00
  -1  -2  -7  166.38    6.00
   1   2   7  143.89    5.70
  -2  -2  -7   26.40    1.80
   3   2   7  192.18    7.10
   4   2   7   -1.20    0.70
   4   2   7    1.50    0.80
   4   2   7   -0.60    0.80
   5   2   7  211.68    7.70
   5   2   7  202.18    7.70
   5   2   7  213.38    7.70
   6   2   7    2.90    0.70
   6   2   7    4.10    1.00
   6   2   7    3.60    1.10
   7   2   7  247.48    8.70
   7   2   7  240.28    8.70
   7   2   7  236.68    8.80
   8   2   7    8.70    1.00
   8   2   7    9.20    1.00
   9   2   7   35.40    1.80
   9  -3  -7   31.90    1.40
   8  -3  -7   60.89    2.50
  -8   3   7   56.79    2.90
  -7   3   7    9.80    1.40
  -6   3   7    5.50    1.20
  -5   3   7   93.49    3.80
  -5   3   7   97.69    4.40
  -4   3   7   22.20    1.50
  -4   3   7   19.90    1.60
  -3   3   7    0.60    0.60
  -3   3   7    0.20    0.90
  -2   3   7  214.68    7.80
  -1   3   7  795.12   26.80
   0  -3  -7  728.73   24.80
   0   3   7  723.23   24.50
  -1  -3  -7   51.89    2.70
   1   3   7   51.99    2.40
  -2  -3  -7   44.70    2.40
   2   3   7   38.60    2.10
   3   3   7  595.44   19.90
   3   3   7  566.54   19.80
   4   3   7   97.29    4.00
   4   3   7   94.59    3.90
   4   3   7   93.29    4.00
   5   3   7  121.79    4.90
   5   3   7  126.89    4.90
   5   3   7  121.09    4.80
   6   3   7   34.30    2.00
   6   3   7   33.10    1.90
   6   3   7   31.60    1.90
   7   3   7    0.90    0.70
   7   3   7   -0.10    0.60
   7   3   7    0.10    0.60
   8   3   7   28.80    1.60
   9   3   7    6.70    0.80
  10   3   7    0.10    0.40
   8  -4  -7   49.30    2.10
   7  -4  -7   51.29    2.40
  -7   4   7   55.89    3.10
  -6   4   7  162.08    6.30
  -4   4   7   21.30    2.20
  -4   4   7   19.20    1.60
  -3   4   7  158.18    6.20
  -3   4   7  152.38    5.90
  -3   4   7  166.38    6.20
  -2   4   7   74.79    3.50
  -2   4   7   73.89    3.30
  -1   4   7  150.58    5.70
   0  -4  -7    1.40    1.00
   0   4   7    1.30    0.50
  -1  -4  -7   67.39    3.30
   1   4   7   67.09    2.90
   3   4   7   48.30    2.50
   3   4   7   50.19    2.50
   4   4   7    1.40    0.70
   4   4   7    0.10    0.60
   5   4   7    1.90    1.00
   5   4   7    1.90    0.70
   5   4   7    1.20    0.80
   6   4   7   65.69    3.00
   6   4   7   64.09    3.00
   6   4   7   64.59    3.00
   7   4   7   70.59    3.10
   7   4   7   68.19    3.10
   7   4   7   70.09    3.10
   8   4   7   67.09    3.50
   8   4   7   68.09    2.90
   8   4   7   66.59    3.00
   9   4   7    3.90    0.80
  10   4   7   -0.20    0.40
   8  -5  -7   72.09    2.70
   7  -5  -7    3.30    0.90
   6  -5  -7    5.00    1.00
  -6   5   7    3.00    0.90
  -5   5   7    0.40    0.90
  -5   5   7    0.00    0.70
  -4   5   7  119.19    4.90
  -4   5   7  116.59    4.80
  -3   5   7    2.20    0.90
  -2   5   7    1.50    0.60
  -2   5   7    2.50    0.90
  -1   5   7   11.60    1.50
  -1   5   7    9.70    1.20
   0   5   7   45.80    2.30
   0   5   7   42.30    2.40
   1   5   7   11.90    1.50
   1   5   7   16.60    1.30
   2   5   7   22.10    1.80
   2   5   7   22.30    1.60
   3   5   7    5.20    1.50
   3   5   7    6.50    1.20
  -4  -5  -7   37.50    2.00
   4   5   7   40.70    2.10
   4   5   7   36.40    2.30
   5   5   7    9.60    1.50
   5   5   7    8.00    1.50
   6   5   7    0.20    0.70
   6   5   7   -0.10    0.80
   6   5   7    2.40    1.00
   7   5   7   -0.30    0.80
   7   5   7   -0.60    0.80
   7   5   7   -0.50    0.80
   8   5   7    4.40    1.00
   8   5   7    5.20    1.30
   8   5   7    2.70    0.80
   9   5   7   61.49    2.60
  10   5   7    3.40    0.80
   7  -6  -7   11.70    1.20
   6  -6  -7    1.30    0.70
  -6   6   7   -0.60    1.10
   5  -6  -7  119.39    4.80
  -5   6   7   91.89    5.00
  -5   6   7  112.09    4.50
   4  -6  -7   53.09    2.90
  -4   6   7   58.29    2.90
  -4   6   7   61.19    2.90
  -3   6   7    9.60    1.30
  -3   6   7    8.60    1.40
  -2   6   7    9.60    1.90
  -2   6   7    8.40    1.20
  -1   6   7  421.66   15.10
  -1   6   7  443.56   15.50
   0   6   7  903.41   31.50
   0   6   7  947.61   31.40
   0   6   7  942.11   31.60
   1   6   7   13.40    1.30
   1   6   7   13.70    1.30
   1   6   7   14.10    1.50
   2   6   7   52.49    2.50
   2   6   7   54.59    2.70
   3   6   7   19.60    1.80
   3   6   7   20.70    1.50
  -4  -6  -7  168.08    6.10
   4   6   7  158.48    6.10
   4   6   7  158.38    6.20
  -5  -6  -7   41.00    2.20
   5   6   7   39.00    2.40
   5   6   7   39.80    2.30
   6   6   7   14.40    1.70
   6   6   7   18.60    1.60
   7   6   7    4.50    1.20
   7   6   7    5.40    1.60
   8   6   7   83.79    3.50
   8   6   7   82.59    3.40
   9   6   7   36.40    2.00
  -5   7   7   12.70    1.30
  -4   7   7   30.00    1.90
  -4   7   7   28.50    2.00
  -3   7   7   24.70    1.70
  -3   7   7   19.70    1.70
  -2   7   7    1.30    0.70
  -2   7   7   -0.10    0.60
  -1   7   7   41.70    2.30
  -1   7   7   37.00    3.40
  -1   7   7   40.50    2.30
   0   7   7  400.56   13.60
   0   7   7  355.46   14.70
   0   7   7  409.96   13.90
   1   7   7  159.98    6.00
   1   7   7  144.59    5.70
   2   7   7   75.69    3.30
  -3  -7  -7  284.57    9.10
   3   7   7  237.68    9.20
   3   7   7  226.28    9.80
  -4  -7  -7    6.60    1.00
   4   7   7    6.10    1.40
   4   7   7    7.40    1.10
  -5  -7  -7    1.60    0.70
   5   7   7    2.00    0.70
   5   7   7    1.30    0.80
  -6  -7  -7    0.40    0.80
   6   7   7   -0.30    0.90
   6   7   7    0.60    0.60
   7   7   7   13.40    1.30
   8   7   7    0.60    0.80
  -5   8   7    1.30    0.60
  -4   8   7    7.10    1.10
  -3   8   7   56.59    2.70
  -2   8   7   55.89    2.80
  -1   8   7    4.90    1.20
  -1   8   7    6.50    1.40
   0   8   7   11.20    1.30
   0   8   7   10.10    1.40
   1   8   7   16.90    1.50
   1   8   7   13.80    1.30
   2   8   7  204.38    7.60
   2   8   7  192.08    7.30
  -3  -8  -7    6.80    1.10
   3   8   7    5.20    1.50
   3   8   7    6.60    1.00
  -4  -8  -7   -0.20    0.60
   4   8   7    0.40    0.50
   4   8   7   -0.40    0.70
  -5  -8  -7  284.87   10.20
   5   8   7  283.17   10.20
   5   8   7  281.07   10.20
  -6  -8  -7   17.30    1.50
   6   8   7   18.20    1.40
  -7  -8  -7   31.40    3.10
   7   8   7   28.60    1.70
   8   8   7    0.00    0.70
  -5   9   7    5.50    1.10
  -4   9   7   97.49    3.80
  -3   9   7   41.40    2.50
  -2   9   7    4.60    1.40
  -1   9   7   48.50    2.40
  -1   9   7   42.90    2.40
   0   9   7   49.60    2.40
   0   9   7   49.90    2.80
  -1  -9  -7  162.88    6.40
   1   9   7  168.08    6.40
   1   9   7  166.68    6.20
  -2  -9  -7    6.10    1.10
   2   9   7    7.50    1.10
   2   9   7    7.30    1.30
  -3  -9  -7    6.90    1.00
   3   9   7    7.20    1.00
   3   9   7    7.00    1.50
  -4  -9  -7   90.69    3.90
   4   9   7   93.99    4.00
   4   9   7   93.19    3.90
  -5  -9  -7   76.79    3.40
   5   9   7   78.19    3.50
   5   9   7   82.79    3.40
  -6  -9  -7   -0.10    0.70
   6   9   7   -1.10    1.00
  -7  -9  -7    5.00    1.50
   7   9   7    3.20    0.90
   8   9   7   -0.10    1.00
  -3  10   7   20.00    1.30
   2 -10  -7   79.79    3.40
  -2  10   7   81.69    3.30
   1 -10  -7   25.70    1.70
  -1  10   7   27.30    1.60
   0 -10  -7   57.09    2.80
   0  10   7   54.99    2.50
  -1 -10  -7   11.70    1.30
   1  10   7   13.10    1.20
   1  10   7   11.10    1.20
   2  10   7    1.10    0.60
   2  10   7    0.10    0.50
  -3 -10  -7   25.70    1.70
   3  10   7   26.50    1.60
   3  10   7   25.10    1.80
  -4 -10  -7  223.48    8.20
   4  10   7  216.88    8.10
   4  10   7  229.38    8.10
  -5 -10  -7    0.60    0.60
   5  10   7    0.80    0.50
   5  10   7    1.60    1.00
  -6 -10  -7    0.10    1.30
   6  10   7    1.60    0.50
  -7 -10  -7    6.10    1.60
   7  10   7    6.70    0.80
  -1  11   7    1.70    0.50
   0 -11  -7    5.60    1.10
   0  11   7    4.90    1.00
   0  11   7    3.60    1.00
  -1 -11  -7   13.60    1.90
   1  11   7   13.70    1.10
   1  11   7   16.50    1.20
  -2 -11  -7   34.10    1.90
   2  11   7   31.80    1.80
   2  11   7   32.10    1.70
  -3 -11  -7    0.30    0.60
   3  11   7    1.00    0.40
  -4 -11  -7   12.80    1.30
   4  11   7   12.70    1.00
   4  11   7   10.80    1.70
  -5 -11  -7   30.70    1.70
   5  11   7   30.00    1.60
  -6 -11  -7   93.89    3.70
   6  11   7   94.09    3.60
   0  12   7    1.20    0.50
   1  12   7    2.60    0.80
  -2 -12  -7   56.19    2.50
   2  12   7   54.69    2.30
   2  12   7   57.49    2.40
  -3 -12  -7    7.20    1.10
   3  12   7    6.10    0.70
   3  12   7    3.70    1.00
  -4 -12  -7    0.50    0.70
   4  12   7    0.70    0.40
  -5  -8   8    7.20    0.90
  -5  -8   8    6.40    0.60
  -4  -8   8    0.30    0.40
  -4  -8   8    0.70    0.50
  -3  -8   8   75.09    2.90
  -3  -8   8   73.89    2.90
   2   8  -8   20.70    1.20
  -2  -8   8   19.60    1.70
  -2  -8   8   19.80    1.20
   1   8  -8    9.40    0.80
  -1  -8   8   10.20    0.90
  -1  -8   8    8.50    1.00
   0   8  -8    9.70    0.80
   0  -8   8    8.90    1.10
   0  -8   8   11.00    0.90
  -1   8  -8   13.40    0.90
   1  -8   8   13.60    0.90
  -7  -7   8   10.20    1.00
  -6  -7   8   10.30    0.80
  -6  -7   8    9.10    0.70
  -5  -7   8    5.70    0.70
  -4  -7   8   48.80    2.20
  -4  -7   8   48.80    2.20
   3   7  -8   14.50    1.40
  -3  -7   8   14.50    1.20
  -3  -7   8   16.70    1.20
   2   7  -8   37.60    1.80
  -2  -7   8   36.80    1.90
  -2  -7   8   36.40    1.90
  -1  -7   8   13.50    1.10
  -1  -7   8   13.20    1.10
   0  -7   8  127.79    5.00
   0  -7   8  139.09    5.00
   1  -7   8   67.29    2.80
   1  -7   8   67.09    2.80
   2  -7   8    2.40    0.80
  -3   7  -8   25.40    1.20
   3  -7   8   22.80    1.20
  -8  -6   8    0.20    0.50
  -7  -6   8    0.90    0.80
  -7  -6   8    3.30    0.70
  -6  -6   8   20.60    1.20
  -6  -6   8   18.20    1.20
  -6  -6   8   19.50    1.70
  -5  -6   8   29.30    1.60
  -5  -6   8   26.00    2.40
  -5  -6   8   30.50    1.60
  -4  -6   8    0.70    0.70
  -4  -6   8    0.70    0.60
   3   6  -8    0.40    1.30
  -3  -6   8    0.70    0.60
  -3  -6   8    0.90    0.60
  -2  -6   8   21.00    1.40
  -2  -6   8   17.60    1.50
  -1  -6   8   37.90    2.10
  -1  -6   8   37.30    2.00
   0  -6   8    0.70    0.60
   0  -6   8    0.30    0.50
   1  -6   8    1.70    0.60
  -2   6  -8   41.50    2.30
   2  -6   8   43.30    2.10
   2  -6   8   43.20    2.10
  -3   6  -8   11.10    1.20
   3  -6   8    9.80    1.00
   3  -6   8   10.30    0.90
  -4   6  -8   71.39    2.80
   4  -6   8   79.79    3.10
   4  -6   8   68.79    2.80
  -8  -5   8    0.60    0.40
  -8  -5   8    0.90    0.80
  -7  -5   8   94.79    3.80
  -7  -5   8   93.09    3.60
  -6  -5   8   15.80    1.10
  -6  -5   8   15.00    1.20
  -6  -5   8   16.00    1.50
  -5  -5   8    1.70    0.60
  -5  -5   8    0.80    0.80
  -5  -5   8    1.90    0.60
  -4  -5   8    1.00    0.90
  -4  -5   8    1.00    0.70
  -4  -5   8    2.40    0.70
  -3  -5   8   73.19    3.20
  -3  -5   8   68.39    3.10
  -2  -5   8  112.79    4.60
  -2  -5   8  112.59    4.60
  -1  -5   8    1.30    0.60
   0  -5   8   73.79    3.20
   0  -5   8   73.89    3.30
   0  -5   8   69.59    3.20
   1  -5   8    6.30    1.10
   1  -5   8    8.90    1.20
   1  -5   8    6.80    1.10
  -2   5  -8  105.59    4.10
   2  -5   8   98.19    4.10
   2  -5   8  100.99    4.20
   2  -5   8   96.89    4.10
  -3   5  -8  121.69    4.70
   3  -5   8  117.09    4.70
   3  -5   8  118.19    4.60
   3  -5   8  119.59    4.70
  -4   5  -8    8.40    1.00
   4  -5   8    9.80    1.10
   4  -5   8   10.70    1.00
  -5   5  -8    0.50    0.40
   5  -5   8   -0.40    0.60
   5  -5   8   -0.10    0.40
   9   4  -8   20.50    1.00
  -8  -4   8    3.20    1.10
  -8  -4   8    1.30    0.40
  -7  -4   8   13.70    1.10
  -7  -4   8   15.50    1.30
  -6  -4   8   84.39    3.50
  -6  -4   8   78.99    3.60
  -6  -4   8   81.69    3.40
  -5  -4   8   -0.70    0.50
  -5  -4   8    1.20    0.60
  -5  -4   8   -0.30    0.60
  -4  -4   8   17.10    1.50
  -4  -4   8   16.20    1.50
  -4  -4   8   16.90    1.40
  -3  -4   8   58.09    2.90
  -3  -4   8   56.59    2.80
  -3  -4   8   65.69    2.90
  -2  -4   8   73.19    3.30
  -2  -4   8   72.49    3.30
  -2  -4   8   74.89    3.30
  -1  -4   8    9.10    1.30
  -1  -4   8    8.60    1.20
  -1  -4   8   10.00    1.20
   0  -4   8  167.48    6.40
   0  -4   8  169.08    6.40
   0  -4   8  166.38    6.30
   1  -4   8  101.79    4.20
   1  -4   8  100.29    4.20
   1  -4   8   94.99    4.10
   2  -4   8  309.77   11.10
   2  -4   8  316.97   11.20
   2  -4   8  305.37   11.10
   3  -4   8    6.30    1.00
   3  -4   8    6.80    1.00
   3  -4   8    4.30    1.20
   4  -4   8   13.80    1.60
   4  -4   8   15.20    1.50
   4  -4   8   15.30    1.60
  -5   4  -8    4.10    0.80
   5  -4   8    3.20    0.90
   5  -4   8    3.80    0.80
   5  -4   8    4.70    0.70
  -6   4  -8   58.19    2.40
   6  -4   8   54.19    2.30
   9   3  -8   18.30    0.90
  -8  -3   8   20.70    1.40
  -8  -3   8   17.50    1.30
  -7  -3   8   32.60    2.00
  -7  -3   8   35.00    2.10
  -6  -3   8   15.00    1.40
  -6  -3   8   13.60    1.20
  -6  -3   8   12.60    1.20
  -5  -3   8   86.79    3.90
  -5  -3   8   90.79    3.80
  -5  -3   8   95.99    3.80
  -4  -3   8   38.60    2.10
  -4  -3   8   40.20    2.20
  -4  -3   8   37.00    2.10
  -3  -3   8   14.60    1.40
  -3  -3   8   12.10    1.30
  -3  -3   8   13.70    1.50
  -2  -3   8   10.40    1.80
  -1  -3   8   99.69    4.10
  -1  -3   8   99.09    4.10
  -1  -3   8   97.69    4.00
   0  -3   8  228.28    9.50
   0  -3   8  256.77    9.70
   0  -3   8  259.77    9.00
   1  -3   8   44.80    2.40
   1  -3   8   46.00    2.50
   1  -3   8   47.20    2.40
   1  -3   8   47.00    2.50
   2  -3   8   55.69    2.70
   2  -3   8   52.99    2.70
   2  -3   8   55.29    2.60
   2  -3   8   54.09    2.70
   3  -3   8   13.30    1.20
   3  -3   8   12.90    1.30
   3  -3   8    9.70    1.40
   4  -3   8    4.90    1.20
   4  -3   8    8.60    1.10
   4  -3   8    8.60    1.10
   5  -3   8  162.88    6.60
   5  -3   8  165.58    6.20
   5  -3   8  167.88    6.10
   6  -3   8    1.50    0.50
   6  -3   8    2.30    0.70
   6  -3   8    1.50    0.50
  -7   3  -8   13.60    0.90
   7  -3   8   13.80    1.20
   7  -3   8   14.50    0.90
   9   2  -8   54.69    2.20
  -9  -2   8   62.99    2.60
  -8  -2   8   38.70    1.80
  -8  -2   8   36.10    2.00
  -7  -2   8    2.60    0.80
  -6  -2   8  144.89    5.40
  -6  -2   8  138.69    5.40
  -6  -2   8  136.39    5.50
  -5  -2   8  163.38    6.20
  -5  -2   8  161.48    6.20
  -5  -2   8  166.68    6.40
  -4  -2   8    0.40    0.60
  -4  -2   8    0.30    0.80
  -4  -2   8    0.10    0.60
  -3  -2   8    1.10    0.70
  -3  -2   8    0.50    0.70
  -3  -2   8   -0.30    0.80
  -2  -2   8   47.70    2.40
  -2  -2   8   46.40    2.50
  -2  -2   8   46.30    2.40
  -1  -2   8  770.42   26.50
  -1  -2   8  797.02   26.60
  -1  -2   8  781.22   26.60
   0  -2   8  185.68    7.00
   0  -2   8  194.48    7.10
   0  -2   8  187.58    7.00
   1  -2   8  219.88    7.90
   1  -2   8  222.38    7.90
   1  -2   8  213.98    7.90
   1  -2   8  201.68    7.80
   2  -2   8  130.59    5.10
   2  -2   8  123.69    5.00
   3  -2   8    4.10    1.20
   3  -2   8    2.70    0.70
   3  -2   8    3.70    1.30
   3  -2   8    5.00    1.00
   4  -2   8    5.80    1.10
   4  -2   8    6.00    1.10
   4  -2   8    4.50    1.10
   4  -2   8    6.60    1.40
   5  -2   8    0.90    0.50
   5  -2   8    0.30    0.60
   5  -2   8    0.00    0.70
   6  -2   8   14.90    1.40
   6  -2   8   14.00    1.20
   6  -2   8   17.50    1.20
   7  -2   8   46.30    2.20
   7  -2   8   38.90    2.10
   7  -2   8   52.69    2.10
  -9  -1   8   27.50    1.70
   8   1  -8  230.38    8.10
  -8  -1   8  238.78    8.80
  -8  -1   8  224.08    8.10
  -7  -1   8   20.00    1.50
  -7  -1   8   22.30    1.40
  -6  -1   8   17.60    1.30
  -6  -1   8   17.20    1.50
  -5  -1   8   22.70    1.60
  -5  -1   8   25.70    1.70
  -5  -1   8   22.90    1.60
  -4  -1   8   93.09    4.00
  -4  -1   8  102.59    4.10
  -3  -1   8    4.50    1.10
  -3  -1   8    4.10    1.30
  -3  -1   8    5.50    1.30
  -2  -1   8  300.87   10.40
  -2  -1   8  285.27   10.40
  -2  -1   8  292.47   10.30
  -1  -1   8    2.40    0.80
  -1  -1   8    5.00    1.30
  -1  -1   8    2.20    0.90
   0  -1   8  117.69    4.70
   0  -1   8  121.19    4.70
   0  -1   8  118.49    4.70
   1  -1   8  300.87   10.70
   1  -1   8  310.17   10.80
   1  -1   8  284.27   10.70
   1  -1   8  311.97   10.70
   2  -1   8   20.20    1.70
   2  -1   8   22.60    1.60
   2  -1   8   22.70    1.60
   2  -1   8   24.60    2.00
   3  -1   8  153.68    6.90
   3  -1   8  187.18    6.50
   3  -1   8  150.98    6.90
   3  -1   8  173.98    6.40
   4  -1   8    4.90    1.10
   4  -1   8    7.20    1.20
   4  -1   8    5.70    1.10
   4  -1   8    6.30    1.60
   5  -1   8   44.40    2.50
   5  -1   8   43.30    2.30
   5  -1   8   48.20    2.30
   5  -1   8   45.90    2.40
   6  -1   8   56.59    2.50
   6  -1   8   49.10    2.90
   6  -1   8   59.29    2.60
   7  -1   8   27.70    1.50
   7  -1   8   25.30    1.50
  -8   1  -8    2.40    0.70
   8  -1   8    1.00    0.40
   8   0  -8  132.39    4.90
  -8   0   8  136.99    5.30
  -7   0   8   29.80    1.60
  -7   0   8   27.30    1.80
  -6   0   8   37.80    2.20
  -5   0   8  225.98    8.40
  -5   0   8  240.48    8.60
  -5   0   8  232.08    8.40
  -4   0   8   72.99    3.20
  -4   0   8   67.79    3.20
  -4   0   8   70.69    3.10
  -3   0   8   12.30    1.30
  -3   0   8   15.90    1.60
  -3   0   8   12.20    1.50
  -2   0   8   -0.70    1.10
  -2   0   8    0.10    0.90
  -2   0   8    0.50    0.60
  -1   0   8   40.90    2.00
  -1   0   8   33.40    2.70
  -1   0   8   36.90    2.70
   0   0  -8  334.27   11.80
   0   0   8  335.57   11.80
  -1   0  -8   36.70    2.70
   1   0   8   37.10    2.50
   1   0   8   41.90    2.10
   1   0   8   39.70    2.20
   2   0   8   40.70    2.10
   2   0   8   39.10    2.70
   2   0   8   41.10    2.30
   2   0   8   41.00    2.20
   3   0   8    2.40    0.80
   3   0   8    1.60    1.10
   4   0   8   84.59    4.00
   4   0   8   92.49    3.80
   4   0   8   90.19    3.80
   4   0   8   92.29    3.80
   5   0   8   43.80    2.40
   5   0   8   45.30    2.30
   5   0   8   46.80    2.90
   5   0   8   45.30    2.30
   6   0   8   45.90    2.30
   6   0   8   45.90    2.30
   6   0   8   45.80    2.30
   7   0   8    3.80    0.80
   7   0   8    6.30    1.00
   8   0   8    7.80    0.80
  -8   1   8   26.60    1.70
  -7   1   8   66.89    3.00
  -7   1   8   55.49    2.90
  -6   1   8    5.60    1.00
  -5   1   8   12.00    1.30
  -5   1   8    9.90    1.20
  -4   1   8  321.87   11.10
  -4   1   8  308.77   11.30
  -3   1   8   19.30    1.40
  -3   1   8   15.00    1.80
   2  -1  -8    1.70    1.20
  -2   1   8    1.00    0.60
  -2   1   8    1.10    1.00
   1  -1  -8   59.29    3.10
  -1   1   8   57.79    2.60
   0  -1  -8  183.58    6.80
   0   1   8  168.98    6.40
  -1  -1  -8   59.09    3.20
   1   1   8   69.09    3.20
  -2  -1  -8  124.29    5.40
   2   1   8  123.49    4.90
   2   1   8  121.29    5.00
   2   1   8  131.79    4.90
   3   1   8  444.46   15.50
   3   1   8  443.96   15.50
   3   1   8  457.45   15.60
   4   1   8   14.50    1.30
   4   1   8   14.80    1.40
   4   1   8   15.10    1.40
   5   1   8   11.10    1.30
   5   1   8   12.30    1.30
   5   1   8   11.80    1.30
   6   1   8   16.50    1.40
   6   1   8   17.40    1.40
   6   1   8   14.30    1.30
   7   1   8   45.40    2.30
   7   1   8   46.30    2.20
   8   1   8   35.40    1.80
  -9  -1  -8    4.40    1.00
   9   1   8    3.60    0.60
   9  -2  -8   26.30    1.20
  -8   2   8    0.70    0.70
  -7   2   8    0.70    0.70
  -6   2   8   10.20    1.20
  -6   2   8    8.60    1.30
  -5   2   8  288.37   10.10
  -5   2   8  283.57   11.10
  -4   2   8   28.70    1.80
  -4   2   8   26.90    1.80
  -3   2   8   46.50    2.40
  -3   2   8   44.00    2.40
  -2   2   8  211.48    7.70
   1  -2  -8    2.70    1.10
   0  -2  -8  243.08    8.90
   0   2   8  233.98    8.50
  -1  -2  -8  112.49    5.00
   1   2   8  125.99    4.80
   2   2   8   46.10    2.30
   2   2   8   43.40    2.40
   3   2   8  166.68    6.30
   3   2   8  161.88    6.30
   3   2   8  173.78    6.30
   4   2   8  576.24   19.60
   4   2   8  563.14   19.50
   4   2   8  567.24   19.50
   5   2   8  293.87   10.60
   5   2   8  301.67   10.60
   5   2   8  294.17   10.60
   6   2   8    0.80    0.60
   6   2   8   -0.20    0.60
   6   2   8    1.10    0.90
   7   2   8  224.38    7.90
   7   2   8  210.28    8.00
   7   2   8  219.98    7.90
   8   2   8    5.70    1.30
   9   2   8    1.20    0.40
   8  -3  -8    5.90    0.80
  -8   3   8    1.70    1.10
  -7   3   8   37.20    2.00
  -6   3   8    4.90    1.10
  -5   3   8   47.20    2.30
  -4   3   8  873.61   29.30
  -4   3   8  846.02   29.00
  -3   3   8   73.59    3.30
  -3   3   8   68.79    3.40
  -2   3   8   16.90    1.30
  -2   3   8   13.70    2.40
  -1   3   8   63.29    2.80
   0  -3  -8  102.49    4.90
   0   3   8   91.09    3.80
   1   3   8  926.51   30.40
   1   3   8  879.01   30.40
   2   3   8   60.39    2.70
   2   3   8   54.69    2.80
   3   3   8   20.70    1.70
   3   3   8   19.50    1.60
   4   3   8   24.80    1.80
   4   3   8   28.50    1.90
   4   3   8   25.10    1.90
   5   3   8  295.77   10.60
   5   3   8  299.67   10.60
   5   3   8  293.57   10.60
   6   3   8    0.00    0.60
   6   3   8    0.00    0.70
   6   3   8    0.40    0.60
   7   3   8   34.80    1.90
   7   3   8   31.90    1.90
   7   3   8   34.50    1.90
   8   3   8    1.60    0.50
   8   3   8    3.50    0.80
   8   3   8    0.70    0.80
   9   3   8    7.30    0.80
   8  -4  -8   95.99    3.50
   7  -4  -8  101.69    3.90
  -7   4   8   99.69    4.10
  -6   4   8   19.50    1.60
  -5   4   8    6.20    1.10
  -4   4   8  200.28    7.60
  -3   4   8  736.83   24.70
  -3   4   8  757.22   25.00
  -3   4   8  686.63   24.60
  -2   4   8    1.00    0.90
  -2   4   8    1.40    1.00
  -1   4   8   54.39    2.80
  -1   4   8   54.19    2.60
   0   4   8  304.17   10.60
   0   4   8  293.77   10.60
   1   4   8   30.00    2.10
   1   4   8   32.30    1.80
   1   4   8   33.30    2.10
   2   4   8   55.79    2.70
   3   4   8   38.50    2.30
   3   4   8   38.60    2.10
   4   4   8  375.46   13.40
   4   4   8  386.96   13.40
   5   4   8  109.89    4.40
   5   4   8  101.89    4.40
   6   4   8   71.89    3.20
   6   4   8   67.49    3.10
   6   4   8   69.99    3.10
   7   4   8  226.18    8.40
   7   4   8  232.28    8.40
   7   4   8  234.48    8.40
   8   4   8   25.40    1.60
   8   4   8   25.00    1.50
   8   4   8   24.50    1.50
   9   4   8   20.80    1.20
   7  -5  -8    0.70    0.60
  -7   5   8   -0.90    1.90
   6  -5  -8   10.30    1.10
  -6   5   8    9.40    1.40
  -5   5   8    0.20    0.70
  -4   5   8   13.20    1.90
  -4   5   8   14.50    1.40
  -3   5   8   96.49    4.10
  -3   5   8   97.19    4.20
  -2   5   8   42.30    2.40
  -2   5   8   36.50    2.20
  -1   5   8   45.90    2.40
  -1   5   8   45.40    2.50
   0   5   8   40.00    2.30
   0   5   8   39.50    2.40
   0   5   8   40.70    2.10
   1   5   8    6.80    1.40
   1   5   8    9.70    1.40
   1   5   8    7.30    1.10
   2   5   8   28.30    1.90
   2   5   8   30.60    1.90
   3   5   8   23.40    1.80
   3   5   8   26.40    1.70
  -4  -5  -8   37.80    2.10
   4   5   8   41.50    2.20
   4   5   8   42.90    2.30
   5   5   8    7.70    1.40
   5   5   8   10.60    1.30
   6   5   8   12.60    1.30
   6   5   8   12.50    1.50
   6   5   8   11.60    1.60
   7   5   8    3.90    0.90
   7   5   8    4.70    1.10
   7   5   8    4.60    1.30
   8   5   8   35.80    1.90
   8   5   8   37.80    1.80
   8   5   8   35.80    1.90
   9   5   8   -0.10    0.70
   6  -6  -8   31.00    1.80
  -6   6   8   30.40    2.10
   5  -6  -8    2.80    0.90
  -5   6   8    3.80    1.30
  -5   6   8    1.40    0.90
  -4   6   8    5.70    1.20
  -4   6   8    5.80    1.50
  -3   6   8  121.69    4.90
  -2   6   8   43.00    2.40
  -2   6   8   43.40    2.40
  -1   6   8  242.78    9.00
   0   6   8  133.39    5.20
   0   6   8  133.59    5.30
   0   6   8  133.79    5.30
   1   6   8    8.90    1.40
   1   6   8   10.00    1.30
   1   6   8    9.90    1.20
   2   6   8  268.67    9.40
   2   6   8  250.77    9.40
   3   6   8   13.40    1.40
   3   6   8   10.40    1.40
  -4  -6  -8   34.50    1.90
   4   6   8   32.90    2.00
   4   6   8   32.80    2.10
  -5  -6  -8    0.40    0.90
   5   6   8    1.20    0.60
   5   6   8    0.40    0.60
   6   6   8   34.60    2.10
   6   6   8   33.70    2.00
   7   6   8   18.30    1.50
   7   6   8   22.20    1.50
   8   6   8   90.49    3.60
   8   6   8   93.29    3.60
  -5   7   8    0.80    0.80
  -5   7   8    0.60    0.70
  -4   7   8   13.80    1.40
  -4   7   8   13.80    1.50
  -3   7   8   36.20    2.30
  -3   7   8   43.80    2.30
  -2   7   8  114.19    4.70
  -2   7   8  114.79    4.80
  -1   7   8   72.59    3.40
  -1   7   8   72.59    3.40
   0   7   8   56.59    2.90
   0   7   8   53.19    2.70
   0   7   8   62.79    2.90
   1   7   8   58.69    2.80
   2   7   8   40.70    2.30
   2   7   8   40.60    2.20
  -3  -7  -8   10.80    1.30
   3   7   8   13.10    1.50
   3   7   8    9.70    1.20
  -4  -7  -8    9.60    1.20
   4   7   8    8.60    1.20
   4   7   8    9.60    1.50
   5   7   8   45.70    2.40
   5   7   8   47.00    2.50
   6   7   8   11.40    1.50
   6   7   8    7.90    1.20
   7   7   8    1.90    0.80
   7   7   8    0.00    0.90
   8   7   8    5.70    1.00
  -5   8   8    9.00    1.20
  -4   8   8    0.70    0.60
  -3   8   8   44.40    2.40
  -2   8   8    7.60    1.20
  -1   8   8    0.90    0.70
   0   8   8   -0.20    0.60
   1   8   8  707.43   23.50
   1   8   8  667.23   23.60
   2   8   8    9.10    1.20
   2   8   8    8.70    1.30
  -3  -8  -8   31.70    2.10
   3   8   8   28.90    2.00
   3   8   8   29.50    1.80
  -4  -8  -8   23.90    1.60
   4   8   8   23.90    1.60
   4   8   8   23.50    1.80
  -5  -8  -8   63.99    2.90
   5   8   8   65.59    3.00
   5   8   8   63.29    3.00
  -6  -8  -8   53.99    2.70
   6   8   8   54.99    2.70
   6   8   8   51.69    2.50
   7   8   8   29.60    1.70
   8   8   8    1.50    0.60
  -4   9   8    0.50    0.50
  -3   9   8    7.60    1.00
  -2   9   8   91.39    3.80
  -1   9   8  105.99    4.30
   0   9   8    0.20    0.60
   0   9   8   -0.50    0.70
   1   9   8   16.80    1.50
   1   9   8   18.20    1.40
  -2  -9  -8    4.20    1.10
   2   9   8    4.80    1.10
   2   9   8    4.50    1.00
  -3  -9  -8    5.70    1.00
   3   9   8    7.30    1.30
   3   9   8    8.70    1.10
  -4  -9  -8   -0.70    0.60
   4   9   8   -0.60    0.60
   4   9   8   -0.90    0.70
  -5  -9  -8   71.29    3.20
   5   9   8   79.79    3.40
   5   9   8   71.09    3.20
  -6  -9  -8   35.20    2.00
   6   9   8   35.20    1.90
   6   9   8   34.00    2.10
   7   9   8   39.50    1.90
   8   9   8    0.40    0.60
  -3  10   8   18.70    1.10
   2 -10  -8  130.49    5.00
  -2  10   8  130.89    5.20
   1 -10  -8   42.00    2.40
  -1  10   8   38.20    2.00
   0 -10  -8   26.30    1.70
   0  10   8   26.80    1.70
   0  10   8   26.90    1.60
  -1 -10  -8    0.90    0.60
   1  10   8    1.20    1.00
   1  10   8    1.30    0.50
  -2 -10  -8    0.00    0.50
   2  10   8    0.80    0.70
   2  10   8    0.20    0.80
  -3 -10  -8   18.40    1.40
   3  10   8   18.50    1.70
  -4 -10  -8  124.89    4.90
   4  10   8  121.09    4.70
   4  10   8  119.09    4.80
  -5 -10  -8   37.20    2.00
   5  10   8   37.20    2.00
   5  10   8   37.40    1.90
  -6 -10  -8    9.20    1.30
   6  10   8    7.10    0.90
   7  10   8    0.80    0.50
  -2  11   8    4.90    0.70
  -1  11   8   25.00    1.40
   0 -11  -8    4.60    1.10
   0  11   8    4.70    0.80
  -1 -11  -8    1.80    0.60
   1  11   8    1.00    0.60
   1  11   8    1.10    0.60
  -2 -11  -8   42.40    2.70
   2  11   8   42.90    2.20
   2  11   8   42.40    2.00
  -3 -11  -8   11.90    1.90
   3  11   8   13.30    1.00
   3  11   8   11.70    1.20
  -4 -11  -8    6.30    1.10
   4  11   8    7.20    1.20
   4  11   8    5.90    0.80
  -5 -11  -8   24.40    1.50
   5  11   8   24.10    1.40
   6  11   8   22.00    1.20
   7  11   8    6.90    0.80
   0  12   8   40.40    1.80
   1  12   8    6.70    0.90
   2  12   8    0.20    0.40
   2  12   8   -0.60    0.50
  -3 -12  -8    1.00    0.60
   3  12   8    1.60    0.70
   3  12   8    0.30    0.40
   4  12   8    4.50    0.70
   5  12   8   49.80    2.00
  -4  -8   9   -0.70    0.50
  -4  -8   9    0.10    0.40
  -3  -8   9    6.20    0.80
  -3  -8   9    5.80    0.70
  -2  -8   9    0.30    0.50
  -2  -8   9    0.70    0.40
   1   8  -9   43.80    1.80
  -1  -8   9   46.80    1.90
  -1  -8   9   48.40    1.90
   0   8  -9    0.60    0.40
  -6  -7   9   47.30    1.90
  -5  -7   9    5.50    0.60
  -5  -7   9    4.30    0.70
  -4  -7   9    4.30    0.60
  -4  -7   9    4.10    0.70
  -3  -7   9    6.90    0.80
  -3  -7   9    7.00    0.80
   2   7  -9   32.30    1.60
  -2  -7   9   34.60    1.70
  -2  -7   9   36.80    1.70
   1   7  -9   20.50    1.20
  -1  -7   9   23.30    1.30
  -1  -7   9   21.70    1.30
   0  -7   9   31.50    1.50
   0  -7   9   32.50    1.80
   1  -7   9    4.10    0.80
   1  -7   9    4.60    0.80
  -2   7  -9    2.60    0.50
   2  -7   9    1.50    0.40
  -7  -6   9    0.00    0.40
  -6  -6   9   34.80    1.60
  -6  -6   9   32.90    1.50
  -5  -6   9    6.40    0.90
  -5  -6   9    6.00    0.70
  -4  -6   9   13.60    1.10
  -4  -6   9   14.50    1.10
  -3  -6   9    1.50    0.50
  -3  -6   9    2.20    0.60
  -2  -6   9    6.00    0.90
  -2  -6   9    6.60    0.90
  -1  -6   9   24.40    1.50
  -1  -6   9   28.70    1.60
   0  -6   9    4.10    0.90
   0  -6   9    3.70    0.90
   1  -6   9   78.39    3.30
   1  -6   9   78.29    3.20
   2  -6   9   13.90    1.00
   2  -6   9   13.10    1.00
   3  -6   9   25.80    1.40
   3  -6   9   27.90    1.50
  -8  -5   9    4.50    0.70
  -7  -5   9    5.80    1.20
  -7  -5   9    3.50    0.70
  -6  -5   9    0.90    0.90
  -6  -5   9    0.10    0.40
  -6  -5   9    0.20    0.40
  -5  -5   9   56.59    2.50
  -5  -5   9   56.79    3.10
  -5  -5   9   55.79    2.50
  -4  -5   9  229.88    8.20
  -4  -5   9  224.18    8.20
  -3  -5   9    8.70    1.10
  -3  -5   9   10.40    1.10
  -2  -5   9    6.90    1.10
  -2  -5   9    8.80    1.10
  -1  -5   9    4.30    1.00
  -1  -5   9    4.30    1.00
   0  -5   9    0.30    0.60
   0  -5   9    1.00    0.60
   0  -5   9   -0.50    0.50
   1  -5   9   57.69    2.80
   1  -5   9   56.29    2.60
   1  -5   9   57.09    2.70
  -2   5  -9   74.39    3.20
   2  -5   9   72.49    3.20
   2  -5   9   76.09    3.20
   2  -5   9   78.39    3.20
  -3   5  -9   15.10    1.30
   3  -5   9   16.60    1.20
   3  -5   9   18.50    1.30
  -4   5  -9    1.90    0.50
   4  -5   9    2.70    0.70
   4  -5   9    2.40    0.80
  -5   5  -9    3.10    0.80
   5  -5   9    3.50    0.70
   5  -5   9    3.50    0.80
  -8  -4   9    7.10    0.70
  -7  -4   9   14.60    1.40
  -7  -4   9   13.70    1.00
  -6  -4   9    8.40    0.90
  -6  -4   9    8.70    1.30
  -6  -4   9    8.60    0.90
  -5  -4   9   10.00    1.00
  -5  -4   9    7.40    1.40
  -5  -4   9    8.60    1.10
  -4  -4   9  183.08    6.70
  -4  -4   9  173.68    6.70
  -4  -4   9  182.28    6.70
  -3  -4   9   10.90    1.20
  -3  -4   9   12.30    1.30
  -2  -4   9   -0.60    0.60
  -2  -4   9   -0.90    0.60
  -1  -4   9  138.19    5.30
  -1  -4   9  132.99    5.10
  -1  -4   9  129.39    5.40
   0  -4   9  183.48    6.80
   0  -4   9  180.88    6.90
   0  -4   9  181.78    6.90
   1  -4   9   12.00    1.20
   1  -4   9   10.60    1.30
   1  -4   9   10.80    1.20
   2  -4   9    6.10    1.00
   2  -4   9    4.90    1.10
   2  -4   9    5.10    0.90
   3  -4   9    3.80    1.20
   3  -4   9    4.00    1.10
   4  -4   9  112.49    4.40
   4  -4   9  111.79    4.30
   4  -4   9  110.39    4.30
  -5   4  -9    0.40    0.40
   5  -4   9    0.90    0.40
   5  -4   9    0.20    0.50
  -8  -3   9   10.60    0.80
  -8  -3   9   10.40    1.20
  -7  -3   9   16.20    1.20
  -7  -3   9   17.80    1.40
  -6  -3   9   69.59    3.00
  -6  -3   9   72.09    3.00
  -6  -3   9   65.89    3.10
  -5  -3   9  156.78    5.90
  -5  -3   9  150.88    5.70
  -5  -3   9  144.29    5.80
  -4  -3   9   11.80    1.40
  -4  -3   9   14.80    1.30
  -4  -3   9   10.00    1.20
  -3  -3   9   32.70    2.00
  -3  -3   9   39.50    2.20
  -3  -3   9   32.80    2.00
  -2  -3   9    8.60    1.20
  -2  -3   9    9.10    1.30
  -1  -3   9  269.77    9.70
  -1  -3   9  275.57    9.90
  -1  -3   9  272.57    9.80
   0  -3   9    0.90    0.60
   0  -3   9    1.20    0.70
   0  -3   9    1.10    0.60
   1  -3   9  251.27    9.30
   1  -3   9  255.67    9.30
   1  -3   9  264.67    9.40
   2  -3   9   14.90    1.30
   2  -3   9   15.00    1.60
   2  -3   9   15.70    1.40
   3  -3   9   59.89    2.90
   3  -3   9   64.59    3.00
   3  -3   9   64.89    3.00
   4  -3   9   29.20    1.60
   4  -3   9   31.10    1.80
   4  -3   9   23.90    1.80
   5  -3   9    2.90    1.00
   5  -3   9    0.80    0.50
   5  -3   9    1.10    0.50
  -6   3  -9   28.60    1.40
   6  -3   9   28.10    1.40
   6  -3   9   27.90    1.50
   6  -3   9   26.60    1.40
   8   2  -9    8.20    0.70
  -8  -2   9   11.70    1.20
  -8  -2   9    8.40    1.20
  -7  -2   9   41.90    2.60
  -7  -2   9   36.30    1.90
  -6  -2   9   22.00    1.40
  -6  -2   9   22.50    1.70
  -6  -2   9   25.40    1.50
  -5  -2   9   25.80    1.80
  -5  -2   9   27.80    1.60
  -5  -2   9   25.10    1.80
  -4  -2   9   44.70    2.30
  -4  -2   9   41.30    2.20
  -4  -2   9   45.20    2.30
  -3  -2   9  238.18    8.70
  -3  -2   9  244.48    8.70
  -3  -2   9  233.48    8.60
  -2  -2   9   15.70    1.40
  -2  -2   9   11.70    2.20
  -2  -2   9   16.40    1.50
  -1  -2   9    4.80    1.20
  -1  -2   9    6.20    1.40
  -1  -2   9    6.30    1.50
   0  -2   9   60.29    3.00
   0  -2   9   72.39    3.00
   0  -2   9   55.99    3.70
   1  -2   9   91.19    3.90
   1  -2   9   91.59    3.90
   1  -2   9   92.19    3.80
   2  -2   9   71.79    3.30
   2  -2   9   68.99    3.10
   2  -2   9   67.39    3.10
   3  -2   9  126.09    5.30
   3  -2   9  125.89    4.90
   3  -2   9  124.69    5.00
   4  -2   9   27.70    1.70
   4  -2   9   29.40    1.70
   4  -2   9   29.90    1.80
   4  -2   9   29.60    1.90
   5  -2   9    7.80    1.10
   5  -2   9   10.80    1.30
   6  -2   9    6.80    0.80
   6  -2   9    6.70    0.90
   6  -2   9    6.40    1.30
  -7   2  -9    0.20    0.40
   7  -2   9    0.00    0.40
   8   1  -9   66.09    2.70
  -8  -1   9   73.29    3.00
  -8  -1   9   69.59    2.80
  -7  -1   9   52.19    2.60
  -7  -1   9   53.39    2.30
  -6  -1   9    1.10    0.50
  -6  -1   9    0.20    0.60
  -5  -1   9    5.80    1.30
  -5  -1   9    3.80    1.10
  -5  -1   9    5.20    1.10
  -4  -1   9   77.49    3.40
  -4  -1   9   80.69    3.50
  -4  -1   9   83.89    3.60
  -3  -1   9  190.28    6.90
  -3  -1   9  183.78    6.80
  -3  -1   9  172.58    7.10
  -2  -1   9    6.40    1.30
  -2  -1   9    5.00    1.30
  -2  -1   9    5.90    1.40
  -1  -1   9    5.70    1.40
  -1  -1   9    5.70    1.60
   0  -1   9  515.15   18.10
   0  -1   9  538.25   18.20
   0  -1   9  527.25   18.10
   1  -1   9   19.30    1.90
   1  -1   9   20.30    1.60
   1  -1   9   21.20    1.60
   1  -1   9   21.60    1.80
   2  -1   9   37.00    2.10
   2  -1   9   38.90    2.60
   2  -1   9   36.00    2.10
   3  -1   9   37.80    2.10
   3  -1   9   38.70    2.10
   3  -1   9   36.50    2.10
   3  -1   9   41.00    2.40
   4  -1   9    0.10    0.60
   4  -1   9    0.30    0.60
   4  -1   9    0.60    0.60
   4  -1   9   -0.70    0.90
   5  -1   9   41.90    2.30
   5  -1   9   41.20    2.10
   5  -1   9   41.50    2.30
   5  -1   9   41.80    2.10
   6  -1   9   13.80    1.10
   6  -1   9   14.80    1.20
   7  -1   9    3.60    0.70
   7  -1   9    3.40    0.80
  -8   1  -9   19.90    1.00
   8  -1   9   18.80    1.00
  -8   0   9   46.70    2.20
  -7   0   9   55.39    2.90
  -7   0   9   54.09    2.40
  -6   0   9    7.00    1.00
  -6   0   9    6.00    1.10
  -5   0   9   20.90    1.40
  -5   0   9   17.80    1.50
  -5   0   9   17.70    1.50
  -4   0   9  114.29    4.50
  -4   0   9  113.29    4.60
  -4   0   9  109.99    4.50
  -3   0   9    3.40    1.00
  -3   0   9    5.40    1.40
  -3   0   9    3.40    0.80
  -2   0   9   14.00    1.60
  -2   0   9   15.10    1.40
  -2   0   9   15.60    1.70
  -1   0   9   59.49    3.00
  -1   0   9   64.19    2.90
  -1   0   9   59.19    2.80
   0   0   9   28.30    1.80
   0   0   9   26.30    2.00
   0   0   9   26.60    1.90
   1   0   9  302.17   10.90
   1   0   9  308.37   10.90
   1   0   9  319.77   10.90
   1   0   9  303.17   10.90
   2   0   9    1.30    0.60
   2   0   9    1.70    1.00
   2   0   9    1.20    0.80
   2   0   9    0.90    0.70
   3   0   9   49.90    3.00
   3   0   9   49.99    2.50
   3   0   9   54.59    2.60
   3   0   9   53.39    2.60
   4   0   9   67.49    3.10
   4   0   9   70.19    3.10
   4   0   9   68.59    3.10
   5   0   9    5.70    1.00
   5   0   9    6.50    1.10
   5   0   9    4.80    1.10
   6   0   9    1.20    0.50
   6   0   9    1.30    0.50
   6   0   9    1.60    0.50
   7   0   9   -0.70    0.50
   7   0   9    0.60    0.50
   8   0   9   57.09    2.40
  -8   1   9    5.70    1.10
  -7   1   9   30.00    1.50
  -7   1   9   28.00    1.80
  -6   1   9  244.78    9.20
  -6   1   9  257.27    9.00
  -5   1   9   22.20    1.70
  -5   1   9   24.40    1.60
  -4   1   9    4.60    1.10
  -4   1   9    4.90    1.10
  -3   1   9   51.69    2.50
  -3   1   9   48.40    2.60
  -2   1   9  356.86   12.10
  -2   1   9  331.37   12.00
  -1   1   9   40.70    2.70
  -1   1   9   48.00    2.60
  -1   1   9   44.70    2.20
   0   1   9   -1.00    1.10
   0   1   9   -0.10    0.80
   0   1   9    2.00    1.20
   1   1   9   41.00    2.20
   1   1   9   37.10    2.20
   1   1   9   35.40    2.40
   2   1   9   65.19    3.00
   2   1   9   64.39    3.10
   2   1   9   69.99    3.10
   3   1   9  794.62   27.60
   3   1   9  836.52   27.70
   4   1   9   40.70    2.20
   4   1   9   41.80    2.30
   5   1   9    4.00    1.10
   5   1   9    3.50    1.10
   5   1   9    4.20    1.10
   6   1   9   19.40    1.50
   6   1   9   22.10    1.50
   6   1   9   21.60    1.50
   7   1   9   16.50    1.20
   7   1   9   16.00    1.20
   7   1   9   16.80    1.20
   8   1   9    0.50    0.40
  -8   2   9    0.00    0.70
  -7   2   9   37.80    2.00
  -6   2   9  270.97    9.20
  -6   2   9  246.08    9.40
  -5   2   9    7.20    1.10
  -5   2   9    8.10    1.20
  -4   2   9   32.60    2.00
  -4   2   9   31.90    1.90
  -3   2   9  427.06   14.60
  -3   2   9  404.26   14.40
  -2   2   9  180.38    7.00
  -2   2   9  196.38    7.00
  -1   2   9  345.87   12.10
   0   2   9   53.99    2.90
   0   2   9   57.69    2.60
   0   2   9   56.69    3.00
   1   2   9  145.39    5.80
   1   2   9  154.58    5.70
   2   2   9    5.00    1.20
   2   2   9    4.90    1.10
   2   2   9    4.30    1.40
   3   2   9   16.50    1.70
   3   2   9   15.30    1.40
   3   2   9   16.50    1.50
   4   2   9  129.79    5.10
   4   2   9  125.89    5.10
   4   2   9  129.29    5.10
   5   2   9   73.49    3.30
   5   2   9   75.69    3.40
   6   2   9  109.89    4.50
   6   2   9  115.59    4.50
   6   2   9  107.39    4.40
   7   2   9   70.49    3.00
   7   2   9   73.39    3.10
   7   2   9   70.29    3.00
   8   2   9    4.40    0.70
   8   2   9    4.80    1.00
   9   2   9   15.60    0.90
   8  -3  -9    1.00    0.50
  -7   3   9    0.50    0.70
  -6   3   9   46.90    2.80
  -5   3   9  112.19    4.30
  -5   3   9  104.59    5.10
  -4   3   9    4.70    1.40
  -3   3   9   49.80    2.50
  -3   3   9   47.10    2.60
  -2   3   9    1.10    0.60
  -1   3   9  134.69    5.00
  -1   3   9  122.09    5.20
   0   3   9   61.29    3.00
   0   3   9   61.89    2.70
   0   3   9   56.89    2.90
   1   3   9  152.58    5.80
   1   3   9  150.18    5.70
   1   3   9  151.38    5.80
   2   3   9   52.29    2.60
   2   3   9   51.39    2.60
   3   3   9   88.29    3.80
   4   3   9   41.50    2.30
   4   3   9   43.10    2.40
   4   3   9   42.40    2.30
   5   3   9  177.28    6.70
   5   3   9  170.28    6.60
   5   3   9  180.18    6.70
   6   3   9   74.09    3.20
   6   3   9   66.59    3.10
   6   3   9   72.99    3.20
   7   3   9   39.10    2.10
   7   3   9   34.60    2.00
   7   3   9   30.70    2.40
   8   3   9   -0.10    0.60
   8   3   9    0.00    0.50
   8   3   9    0.00    0.50
   9   3   9   10.50    0.80
   8  -4  -9    1.40    0.50
   7  -4  -9   47.30    2.10
  -7   4   9   46.10    2.30
  -6   4   9  112.09    4.50
  -5   4   9   18.30    1.50
  -3   4   9   44.50    2.40
  -2   4   9   98.49    4.10
  -2   4   9   93.19    4.10
  -1   4   9  293.27   10.50
  -1   4   9  290.27   10.50
   0   4   9   55.09    2.90
   0   4   9   59.09    2.70
   0   4   9   55.99    2.90
   1   4   9    9.30    1.50
   1   4   9   12.70    1.50
   1   4   9   11.90    1.30
   2   4   9   17.00    1.50
   2   4   9   12.70    1.60
   3   4   9    8.20    1.20
   3   4   9    6.20    1.20
   4   4   9    0.30    0.60
   4   4   9    1.60    0.60
   5   4   9  228.58    8.50
   5   4   9  233.38    8.50
   5   4   9  229.48    8.40
   6   4   9  121.39    4.70
   6   4   9  118.49    4.70
   6   4   9  116.69    4.70
   7   4   9   77.49    3.40
   7   4   9   66.69    3.10
   7   4   9   70.09    3.10
   8   4   9    0.20    0.60
   8   4   9    0.70    0.50
   8   4   9    0.60    0.60
   9   4   9    0.20    0.50
   7  -5  -9   21.70    1.40
   6  -5  -9   97.99    3.40
  -6   5   9   72.59    4.30
  -4   5   9   53.99    2.80
  -3   5   9   -0.40    0.60
  -3   5   9   -1.00    0.90
  -2   5   9 1114.69   38.30
  -2   5   9 1147.29   38.20
  -1   5   9  109.89    4.50
  -1   5   9  106.79    4.50
   0   5   9  202.98    7.50
   0   5   9  200.88    7.60
   0   5   9  210.28    7.70
   1   5   9   34.50    2.00
   1   5   9   31.50    2.10
   1   5   9   33.50    2.10
   2   5   9  196.98    7.30
   3   5   9   45.00    2.90
   4   5   9   41.70    2.30
   4   5   9   40.50    2.20
   5   5   9   64.69    3.10
   5   5   9   69.39    3.10
   6   5   9   11.00    1.20
   6   5   9   11.10    1.30
   7   5   9  154.08    6.40
   7   5   9  151.78    5.70
   8   5   9    3.20    1.10
   8   5   9    3.50    1.00
   8   5   9    3.20    0.90
  -6   6   9    0.40    0.90
  -5   6   9    8.10    1.20
  -4   6   9    3.30    1.60
  -3   6   9    4.20    1.10
  -3   6   9    4.30    1.40
  -2   6   9  161.38    6.50
  -2   6   9  166.38    6.30
  -1   6   9   36.50    2.20
  -1   6   9   39.70    2.30
   0   6   9   24.40    1.80
   0   6   9   24.50    2.00
   0   6   9   25.30    1.70
   1   6   9  108.89    4.40
   1   6   9  109.09    4.70
   2   6   9   32.90    2.00
   2   6   9   29.90    2.00
   3   6   9   13.90    1.50
   3   6   9   12.30    1.30
  -4  -6  -9   17.40    1.60
   4   6   9   20.80    1.70
   4   6   9   18.50    1.50
   5   6   9    4.60    1.20
   5   6   9    1.60    0.60
   6   6   9   98.19    4.00
   6   6   9   94.89    4.10
   7   6   9   12.70    1.20
   7   6   9   12.70    1.20
   8   6   9   21.60    1.40
  -5   7   9   35.90    2.00
  -4   7   9   43.70    2.40
  -4   7   9   46.40    2.30
  -3   7   9    2.20    0.70
  -3   7   9    3.60    1.20
  -2   7   9   39.50    2.40
  -2   7   9   43.70    2.40
  -1   7   9    9.10    1.50
  -1   7   9    8.50    1.30
   0   7   9  340.27   12.10
   0   7   9  352.16   12.30
   0   7   9  339.27   12.30
   1   7   9   84.69    3.90
   1   7   9   92.59    3.80
   2   7   9    3.60    1.10
   2   7   9    4.00    1.40
  -3  -7  -9   54.29    2.60
   3   7   9   52.79    2.70
   3   7   9   52.69    2.60
   4   7   9    5.10    1.10
   4   7   9    4.30    1.40
  -5  -7  -9   34.90    2.20
   5   7   9   38.30    2.10
   5   7   9   36.70    2.20
   6   7   9    4.80    1.00
   6   7   9    5.60    1.20
   7   7   9    5.50    0.90
   7   7   9    5.40    1.10
   8   7   9   -0.20    0.60
  -4   8   9   83.39    3.30
  -3   8   9   17.20    1.40
  -2   8   9    1.00    0.60
  -1   8   9   68.09    3.20
   0   8   9   43.80    2.90
   0   8   9   40.50    2.30
   1   8   9   66.69    3.20
   1   8   9   70.79    3.10
   2   8   9  110.29    4.40
   2   8   9  105.49    4.50
  -3  -8  -9  156.48    6.00
   3   8   9  157.08    6.00
   3   8   9  152.98    6.10
  -4  -8  -9   40.40    2.20
   4   8   9   43.50    2.40
   4   8   9   44.40    2.30
  -5  -8  -9    1.00    0.80
   5   8   9    0.20    0.60
   5   8   9    0.20    0.60
   6   8   9   13.20    1.20
   6   8   9   16.70    1.40
   7   8   9   17.70    1.20
   7   8   9   15.80    1.40
   8   8   9    1.20    0.60
  -4   9   9   10.30    1.10
  -3   9   9    1.50    0.50
  -2   9   9    1.10    0.50
  -1   9   9   43.50    2.40
   0   9   9   29.30    1.90
   0   9   9   33.90    1.90
   1   9   9  114.19    4.70
   1   9   9  115.59    4.50
  -2  -9  -9  219.98    8.40
   2   9   9  233.28    8.50
   2   9   9  233.18    8.30
  -3  -9  -9   13.70    1.30
   3   9   9   14.70    1.40
   3   9   9   17.30    1.30
  -4  -9  -9    9.90    1.30
   4   9   9   12.50    1.40
   4   9   9   12.60    1.20
  -5  -9  -9   91.49    3.70
   5   9   9   88.39    3.60
   5   9   9   85.69    3.70
   6   9   9    7.50    0.90
   6   9   9    7.10    1.30
   7   9   9   69.29    2.80
   8   9   9   -0.70    0.60
  -3  10   9   23.80    1.30
   2 -10  -9    9.80    1.30
  -2  10   9    7.50    0.90
   1 -10  -9    1.50    0.60
  -1  10   9    0.20    0.50
   0 -10  -9   42.20    2.10
   0  10   9   39.20    2.00
   0  10   9   39.50    2.10
  -1 -10  -9   64.49    2.90
   1  10   9   64.69    2.90
   1  10   9   62.29    2.80
  -2 -10  -9    6.60    1.00
   2  10   9    4.80    1.00
   2  10   9    6.10    1.00
  -3 -10  -9   92.59    3.80
   3  10   9   87.09    3.70
   3  10   9   90.29    3.70
  -4 -10  -9   19.60    1.50
   4  10   9   20.60    1.50
   4  10   9   20.00    1.30
  -5 -10  -9    2.20    0.70
   5  10   9    3.50    0.70
   5  10   9    3.90    1.00
  -6 -10  -9    0.60    1.00
   6  10   9    1.50    0.50
   7  10   9   14.50    1.10
  -1  11   9   36.40    2.00
   0 -11  -9   89.39    3.60
   0  11   9   92.09    3.60
   1  11   9    0.90    0.50
   1  11   9    1.00    0.60
  -2 -11  -9    0.00    0.60
   2  11   9    1.20    0.50
   2  11   9   -0.30    0.50
  -3 -11  -9    0.20    0.50
   3  11   9    0.60    0.40
   3  11   9    0.40    0.60
  -4 -11  -9   16.80    1.30
   4  11   9   16.40    1.30
   4  11   9   18.40    1.10
  -5 -11  -9    0.60    0.80
   5  11   9    1.10    0.40
   6  11   9    0.40    0.40
   1  12   9   15.70    1.00
   2  12   9   33.20    1.50
   2  12   9   36.30    1.60
   3  12   9    7.30    1.10
   3  12   9    7.30    0.70
   4  12   9   10.60    0.80
  -4  -7  10   14.60    0.80
  -4  -7  10   15.60    0.90
  -3  -7  10    8.40    0.70
  -3  -7  10    6.80    0.70
  -2  -7  10    3.40    0.80
  -2  -7  10    1.90    0.50
   1   7 -10   29.00    1.40
  -1  -7  10   30.20    1.40
  -1  -7  10   30.20    1.40
   0   7 -10   27.00    1.20
   0  -7  10   27.30    1.30
   0  -7  10   28.30    1.30
  -6  -6  10   13.20    0.80
  -5  -6  10    2.30    0.50
  -5  -6  10    2.60    0.60
  -4  -6  10   13.70    0.90
  -4  -6  10   11.90    0.90
  -3  -6  10   21.40    1.30
  -3  -6  10   22.90    1.30
   2   6 -10    2.60    1.30
  -2  -6  10    4.60    0.80
  -2  -6  10    3.80    0.70
  -1  -6  10   11.80    1.10
  -1  -6  10   13.00    1.20
   0  -6  10   31.50    1.70
   0  -6  10   31.20    1.60
   1  -6  10   46.70    2.00
   1  -6  10   45.20    2.00
   2  -6  10    9.90    0.80
   2  -6  10   10.40    0.90
  -7  -5  10    3.80    0.60
  -6  -5  10    0.40    0.30
  -6  -5  10    0.30    0.30
  -5  -5  10   46.30    2.00
  -5  -5  10   45.20    2.00
  -4  -5  10   67.29    2.80
  -4  -5  10   64.99    2.80
  -3  -5  10    5.00    0.90
  -3  -5  10    3.60    0.70
  -2  -5  10   44.90    2.20
  -2  -5  10   46.80    2.20
  -1  -5  10   23.30    1.50
  -1  -5  10   24.40    1.50
   0  -5  10   13.40    1.20
   0  -5  10   12.30    1.20
   1  -5  10    0.00    0.50
   1  -5  10    0.50    0.60
   2  -5  10   12.30    1.00
   2  -5  10   12.00    1.10
   3  -5  10   16.90    1.10
   3  -5  10   16.40    1.00
   4  -5  10   63.99    2.40
   4  -5  10   61.09    2.40
  -7  -4  10    7.60    0.70
  -6  -4  10    1.70    0.40
  -6  -4  10    2.10    0.60
  -6  -4  10    1.70    0.90
  -5  -4  10   15.60    1.10
  -5  -4  10   16.00    1.10
  -5  -4  10   14.90    1.70
  -4  -4  10   12.40    1.10
  -4  -4  10   12.60    1.20
  -3  -4  10  337.97   12.30
  -3  -4  10  364.36   12.40
  -2  -4  10    8.30    1.20
  -2  -4  10   11.20    1.20
  -1  -4  10    9.50    1.20
  -1  -4  10   11.40    1.20
  -1  -4  10   10.10    1.10
   0  -4  10  101.69    4.30
   0  -4  10  111.99    4.20
   0  -4  10  101.79    4.20
   1  -4  10    0.90    0.90
   1  -4  10    0.90    0.50
   1  -4  10    1.60    0.50
   2  -4  10   77.99    3.40
   2  -4  10   82.59    3.40
   2  -4  10   81.79    3.30
  -3   4 -10   24.50    1.50
   3  -4  10   24.30    1.50
   3  -4  10   23.80    1.40
   3  -4  10   23.30    1.30
  -4   4 -10   12.10    1.00
   4  -4  10   12.50    1.00
   4  -4  10   13.50    1.00
   4  -4  10   12.30    0.90
  -5   4 -10    5.30    0.80
   5  -4  10    6.30    0.90
   5  -4  10    6.40    0.60
   8   3 -10    0.10    0.40
  -8  -3  10    0.20    0.30
  -7  -3  10    8.00    1.20
  -7  -3  10    7.00    0.80
  -6  -3  10  106.29    4.00
  -6  -3  10  103.19    4.00
  -6  -3  10  103.79    4.30
  -5  -3  10    8.30    1.00
  -5  -3  10    9.60    1.30
  -5  -3  10    6.90    1.30
  -4  -3  10    0.70    0.60
  -4  -3  10    1.40    0.90
  -4  -3  10    0.40    0.60
  -3  -3  10  304.57   10.90
  -3  -3  10  313.67   11.00
  -2  -3  10  327.37   11.80
  -2  -3  10  338.87   11.80
  -1  -3  10   12.00    1.20
  -1  -3  10   12.80    1.30
  -1  -3  10   11.50    1.40
   0  -3  10   67.49    3.00
   0  -3  10   68.19    3.20
   0  -3  10   69.59    3.10
   1  -3  10  115.89    4.70
   1  -3  10  115.49    4.60
   1  -3  10  115.39    4.70
   2  -3  10   69.29    3.10
   2  -3  10   67.69    3.10
   2  -3  10   69.39    3.00
   3  -3  10   14.90    1.60
   3  -3  10   15.00    1.30
   3  -3  10   14.90    1.30
   4  -3  10   -0.90    0.50
   4  -3  10    0.30    0.60
   4  -3  10   -0.20    0.40
   5  -3  10  126.49    4.80
   5  -3  10  110.79    4.30
   5  -3  10  107.59    4.20
  -6   3 -10    1.90    0.60
   6  -3  10    2.30    0.50
  -8  -2  10    3.20    0.90
  -7  -2  10   39.40    2.00
  -7  -2  10   36.60    1.80
  -6  -2  10   26.10    1.40
  -6  -2  10   24.80    1.70
  -6  -2  10   25.30    1.40
  -5  -2  10   20.30    1.40
  -5  -2  10   20.00    1.60
  -5  -2  10   20.80    1.40
  -4  -2  10   52.09    2.70
  -4  -2  10   56.19    2.70
  -4  -2  10   56.39    2.60
  -3  -2  10   37.90    2.10
  -3  -2  10   36.70    2.30
  -3  -2  10   38.50    2.10
  -2  -2  10  196.18    7.40
  -2  -2  10  199.88    7.30
  -1  -2  10   76.49    3.40
  -1  -2  10   81.19    3.50
  -1  -2  10   79.29    3.50
   0  -2  10   70.89    3.20
   0  -2  10   71.89    3.10
   0  -2  10   71.69    3.20
   1  -2  10  209.08    7.60
   1  -2  10  198.68    7.40
   1  -2  10  203.88    7.40
   1  -2  10  196.58    7.50
   2  -2  10    0.00    0.60
   2  -2  10    0.40    0.60
   2  -2  10    0.70    0.70
   2  -2  10    0.90    0.80
   3  -2  10    0.20    0.50
   3  -2  10    0.10    0.70
   3  -2  10   -0.40    0.60
   4  -2  10   10.10    1.10
   4  -2  10   10.30    1.00
   4  -2  10   10.50    1.30
   5  -2  10   97.89    4.00
   5  -2  10  103.99    3.90
   5  -2  10  100.49    3.90
   6  -2  10    5.10    0.70
   6  -2  10    4.70    0.60
  -8  -1  10    5.10    1.10
  -7  -1  10    2.50    1.00
  -7  -1  10    3.60    0.70
  -6  -1  10   70.19    3.20
  -5  -1  10   59.59    2.90
  -5  -1  10   63.59    2.70
  -5  -1  10   60.09    2.70
  -4  -1  10   14.50    1.30
  -4  -1  10   13.30    1.40
  -4  -1  10   13.00    1.40
  -3  -1  10   16.00    1.50
  -3  -1  10   14.30    1.40
  -3  -1  10   16.00    1.50
  -2  -1  10  221.98    8.10
  -2  -1  10  215.08    8.00
  -2  -1  10  224.38    8.10
  -1  -1  10    0.20    1.00
  -1  -1  10    1.80    0.80
  -1  -1  10    0.40    0.70
   0  -1  10    1.20    0.80
   0  -1  10    2.10    0.70
   0  -1  10    2.50    0.70
   1  -1  10  329.17   11.50
   1  -1  10  323.47   11.50
   1  -1  10  318.27   11.40
   1  -1  10  329.77   11.60
   2  -1  10  181.38    6.70
   2  -1  10  179.28    6.80
   2  -1  10  177.28    6.60
   2  -1  10  173.08    6.60
   3  -1  10   81.69    3.40
   3  -1  10   80.69    3.50
   3  -1  10   78.99    3.50
   3  -1  10   75.29    3.40
   4  -1  10   17.50    1.30
   4  -1  10   17.20    1.30
   4  -1  10   16.00    1.40
   4  -1  10   14.60    1.70
   5  -1  10    5.30    0.80
   5  -1  10    4.50    0.90
   5  -1  10    4.90    0.80
   6  -1  10    6.20    0.80
   6  -1  10    7.60    0.80
   7  -1  10    7.40    0.80
   7  -1  10    7.70    0.70
  -8   0  10    5.70    1.00
  -7   0  10    0.60    0.60
  -6   0  10   37.40    2.30
  -6   0  10   30.60    1.90
  -5   0  10    0.90    0.50
  -5   0  10    2.10    0.70
  -5   0  10    1.40    0.80
  -4   0  10    9.60    1.30
  -4   0  10   12.10    1.30
  -4   0  10    9.60    1.40
  -3   0  10   14.40    1.50
  -3   0  10   14.40    1.50
  -3   0  10   14.20    1.60
  -2   0  10  100.49    4.10
  -2   0  10   98.79    4.10
  -2   0  10  101.49    4.20
  -1   0  10    8.90    1.40
  -1   0  10    8.70    1.60
   0   0  10   11.10    1.40
   0   0  10    8.80    1.70
   0   0  10   10.30    1.40
   1   0  10  761.12   26.30
   1   0  10  764.12   26.30
   1   0  10  782.62   26.40
   1   0  10  796.32   26.50
   2   0  10   67.99    3.10
   2   0  10   67.79    3.20
   2   0  10   67.39    3.10
   2   0  10   74.29    3.10
   3   0  10   73.29    3.20
   3   0  10   71.79    3.30
   3   0  10   70.39    3.20
   4   0  10    0.70    0.70
   4   0  10    1.00    0.60
   4   0  10    1.50    0.60
   5   0  10    4.10    0.90
   5   0  10    5.00    1.00
   5   0  10    3.60    1.00
   6   0  10  130.19    5.10
   6   0  10  133.99    5.00
   6   0  10  139.39    5.10
   7   0  10    9.40    0.80
   7   0  10    9.20    0.80
  -8   1  10   13.70    1.40
  -6   1  10    4.70    1.10
  -5   1  10    5.90    1.10
  -5   1  10    5.50    1.10
  -4   1  10    6.50    1.10
  -4   1  10    3.70    1.20
  -3   1  10   47.10    2.40
  -3   1  10   48.70    2.50
  -2   1  10   26.30    1.80
  -2   1  10   25.20    2.00
  -2   1  10   28.40    2.10
  -1   1  10   17.00    2.00
  -1   1  10   21.00    1.80
  -1   1  10   19.70    1.70
   0   1  10   35.00    2.20
   0   1  10   34.70    2.40
   0   1  10   38.00    2.10
   1   1  10   17.70    1.40
   1   1  10   17.20    1.60
   1   1  10   15.20    1.80
   2   1  10  952.40   33.10
   2   1  10  982.80   33.30
   2   1  10 1009.90   33.10
   3   1  10    4.40    1.00
   3   1  10    7.30    1.30
   3   1  10    5.10    1.20
   4   1  10   27.00    1.80
   4   1  10   27.00    1.70
   4   1  10   26.20    1.70
   5   1  10   12.70    1.30
   5   1  10   11.90    1.20
   5   1  10   12.50    1.20
   6   1  10    0.90    0.50
   6   1  10    1.40    0.60
   6   1  10    1.00    0.50
   7   1  10   46.20    2.00
   7   1  10   46.40    2.10
   8   1  10    2.80    0.60
  -7   2  10   71.99    3.10
  -6   2  10    3.50    1.10
  -6   2  10    6.60    0.90
  -5   2  10    3.50    1.10
  -5   2  10    0.40    0.60
  -4   2  10   91.59    3.60
  -4   2  10   82.39    3.80
  -3   2  10   39.40    2.20
  -3   2  10   35.20    2.10
  -2   2  10   25.50    1.70
  -2   2  10   23.70    2.10
  -1   2  10   94.59    3.90
   0   2  10    1.60    1.00
   0   2  10    2.10    0.80
   0   2  10    0.80    1.00
   1   2  10   54.49    2.80
   1   2  10   53.09    2.60
   2   2  10    9.50    2.00
   2   2  10   14.40    1.60
   3   2  10   13.40    1.50
   3   2  10   16.40    1.40
   3   2  10   15.40    1.60
   4   2  10   20.50    1.60
   4   2  10   22.30    1.50
   4   2  10   23.00    1.60
   5   2  10    0.00    0.70
   5   2  10    2.70    0.90
   5   2  10    0.50    0.50
   6   2  10   10.70    1.20
   6   2  10   10.40    1.10
   6   2  10    9.00    1.00
   7   2  10   25.90    1.50
   7   2  10   27.00    1.40
   7   2  10   28.30    1.50
   8   2  10   49.99    2.10
   8   2  10   55.39    2.20
   8  -3 -10    9.10    0.90
  -7   3  10    0.70    0.60
  -6   3  10   -0.30    0.60
  -5   3  10   70.59    2.90
  -5   3  10   65.39    3.10
  -4   3  10   50.39    2.60
  -4   3  10   53.79    2.40
  -3   3  10   29.60    1.80
  -3   3  10   26.00    2.00
  -1   3  10  263.17    9.40
  -1   3  10  255.27    9.40
   0   3  10  126.69    5.20
   0   3  10  130.39    5.10
   0   3  10  131.59    5.10
   1   3  10  102.89    4.20
   1   3  10   99.79    4.20
   2   3  10  288.27   10.60
   3   3  10   28.40    1.80
   3   3  10   26.20    1.80
   4   3  10   20.10    1.60
   4   3  10   22.40    1.80
   4   3  10   22.40    1.60
   5   3  10  202.58    7.70
   5   3  10  209.58    8.80
   5   3  10  211.68    7.70
   6   3  10   47.00    2.30
   6   3  10   48.50    2.30
   6   3  10   45.70    2.30
   7   3  10  140.99    5.40
   7   3  10  152.18    6.00
   7   3  10  141.89    5.40
   8   3  10    0.40    0.40
   8   3  10    0.80    0.60
   8   3  10    0.40    0.50
   7  -4 -10   46.20    1.90
  -7   4  10   42.00    2.10
  -6   4  10    1.10    0.60
  -5   4  10    8.10    1.60
  -4   4  10    4.30    1.00
  -3   4  10    1.70    0.80
  -2   4  10  184.58    6.80
  -2   4  10  171.98    6.80
  -1   4  10   92.99    3.90
   0   4  10   42.00    2.50
   0   4  10   44.20    2.30
   0   4  10   45.60    2.50
   1   4  10   17.90    1.70
   1   4  10   14.70    1.60
   1   4  10   18.70    1.60
   2   4  10    0.60    0.70
   2   4  10    0.30    0.70
   3   4  10  146.19    5.70
   4   4  10   56.59    2.70
   4   4  10   53.89    2.70
   5   4  10    0.90    0.60
   5   4  10    1.90    1.10
   5   4  10    1.20    0.60
   6   4  10   17.60    1.70
   6   4  10   20.70    1.40
   6   4  10   21.50    1.50
   7   4  10    1.90    0.70
   7   4  10    1.30    0.50
   7   4  10    2.40    0.80
   8   4  10    0.40    0.40
   8   4  10    1.90    0.80
   8   4  10    0.20    0.50
  -6   5  10   44.10    2.20
  -5   5  10   17.30    1.40
  -4   5  10    1.10    0.60
  -3   5  10    4.90    1.10
  -3   5  10    8.80    1.80
  -2   5  10   14.70    1.40
  -2   5  10   18.80    1.80
  -1   5  10    1.10    0.60
  -1   5  10    1.10    0.80
   0   5  10   68.09    3.00
   0   5  10   61.09    3.00
   1   5  10   10.40    1.40
   1   5  10    7.80    1.40
   2   5  10    1.20    0.70
   2   5  10    1.90    0.70
   3   5  10   21.10    1.60
   3   5  10   19.50    1.60
   4   5  10   58.89    2.90
   4   5  10   63.49    2.90
   5   5  10   24.90    1.80
   5   5  10   22.20    1.60
   6   5  10  130.19    4.90
   6   5  10  122.39    5.00
   7   5  10    9.20    1.00
   7   5  10    7.10    0.90
   8   5  10   61.39    2.50
   8   5  10   61.19    2.50
  -5   6  10   15.00    1.60
  -4   6  10  108.69    4.50
  -3   6  10   54.29    2.90
  -3   6  10   62.99    2.90
  -2   6  10    0.00    0.60
  -2   6  10    0.70    0.70
  -1   6  10   28.30    1.90
   0   6  10   90.29    3.90
   0   6  10   86.69    3.80
   0   6  10   89.79    3.90
   1   6  10   25.90    1.80
   1   6  10   27.50    1.90
   2   6  10   36.30    2.10
   2   6  10   32.50    2.10
  -3  -6 -10  224.58    7.90
   3   6  10  214.58    8.10
   3   6  10  211.28    8.00
   4   6  10    0.10    0.60
   4   6  10    0.50    0.60
   5   6  10    1.80    0.60
   5   6  10    1.30    0.60
   6   6  10   12.70    1.30
   6   6  10   11.40    1.20
   7   6  10   51.99    2.40
   7   6  10   54.69    2.40
   8   6  10    3.10    0.80
  -4   7  10    2.50    0.70
  -3   7  10    6.60    1.20
  -3   7  10    4.90    1.20
  -2   7  10   33.90    2.10
  -2   7  10   42.60    2.20
  -1   7  10   99.69    4.10
  -1   7  10   87.99    4.20
   0   7  10  230.98    8.90
   0   7  10  253.37    8.90
   0   7  10  239.28    8.70
   1   7  10   34.90    2.10
   1   7  10   39.40    2.30
   2   7  10    0.70    0.60
   2   7  10   -0.20    0.60
  -3  -7 -10   -0.10    0.70
   3   7  10    0.00    0.60
   3   7  10    1.00    0.70
  -4  -7 -10   32.00    2.10
   4   7  10   34.80    2.00
   4   7  10   36.50    2.00
   5   7  10    0.10    0.60
   5   7  10    0.40    0.60
   6   7  10    1.00    0.50
   6   7  10    0.50    0.60
   7   7  10    0.80    0.50
   7   7  10    0.70    0.60
   8   7  10   -0.10    0.50
  -4   8  10   51.89    2.30
  -3   8  10   28.50    1.70
  -2   8  10   42.00    2.20
  -1   8  10   30.40    1.90
   0   8  10   17.20    1.70
   0   8  10   16.80    1.50
   1   8  10   30.90    2.00
   1   8  10   32.90    2.00
   2   8  10    7.10    1.20
   2   8  10    5.30    1.20
  -3  -8 -10   10.30    1.30
   3   8  10    9.60    1.10
   3   8  10   12.10    1.30
  -4  -8 -10    4.40    1.20
   4   8  10    4.70    1.00
   5   8  10   23.80    2.20
   5   8  10   29.90    1.80
   6   8  10   21.40    1.50
   6   8  10   23.40    1.40
   7   8  10   14.30    1.20
   7   8  10   14.90    1.10
   8   8  10    2.30    0.70
  -3   9  10   33.50    1.70
  -2   9  10    0.00    0.50
  -1   9  10    8.50    1.00
   0   9  10   83.39    3.60
   1   9  10   11.60    1.30
   1   9  10    8.60    1.20
  -2  -9 -10   46.60    2.40
   2   9  10   52.39    2.50
  -3  -9 -10   -0.20    0.60
   3   9  10    1.10    0.60
  -4  -9 -10   39.20    2.10
   4   9  10   40.30    2.10
   4   9  10   44.20    2.10
  -5  -9 -10   97.59    3.90
   5   9  10   94.59    3.90
   5   9  10   99.99    3.90
   6   9  10    2.90    1.00
   7   9  10    0.70    0.40
  -2  10  10   -0.10    0.50
   1 -10 -10  117.59    4.50
  -1  10  10  111.69    4.50
   0 -10 -10   31.10    1.70
   0  10  10   30.10    1.70
  -1 -10 -10    0.30    0.60
   1  10  10   -0.70    0.50
   1  10  10    0.20    0.60
  -2 -10 -10   20.10    1.40
   2  10  10   20.10    1.30
   2  10  10   18.60    1.30
  -3 -10 -10   10.70    1.10
   3  10  10   10.10    1.10
   3  10  10    9.50    0.90
  -4 -10 -10   19.10    1.50
   4  10  10   20.00    1.30
   4  10  10   20.40    1.30
  -5 -10 -10    2.60    0.90
   5  10  10    0.50    0.60
   5  10  10    1.30    0.40
   6  10  10   24.40    1.50
   6  10  10   20.30    1.20
   7  10  10   10.40    0.80
  -1  11  10    1.90    0.70
   0 -11 -10    2.00    0.80
   0  11  10    3.80    0.80
  -1 -11 -10    4.80    1.00
   1  11  10    5.80    0.80
  -2 -11 -10   79.39    3.30
   2  11  10   90.29    3.80
   2  11  10   75.29    3.10
  -3 -11 -10    5.80    1.10
   3  11  10    4.30    0.70
   3  11  10    4.90    1.10
  -4 -11 -10   16.30    1.30
   4  11  10   13.70    0.90
   4  11  10   14.90    1.40
   5  11  10   11.70    1.30
   5  11  10   10.90    0.90
  -4  -6  11    0.00    0.40
  -4  -6  11    0.30    0.30
  -3  -6  11    1.20    0.40
  -3  -6  11    1.30    0.40
  -2  -6  11    7.70    0.70
  -2  -6  11    8.90    0.90
   1   6 -11    9.70    1.00
  -1  -6  11   12.20    0.90
  -1  -6  11   12.50    0.80
   0   6 -11   35.90    1.60
   0  -6  11   37.10    1.80
   0  -6  11   41.10    2.00
   1  -6  11   14.10    0.90
   1  -6  11   15.10    0.90
  -6  -5  11   33.90    1.40
  -5  -5  11   52.59    2.10
  -5  -5  11   52.59    2.10
  -4  -5  11   15.00    1.00
  -4  -5  11   14.20    0.90
  -3  -5  11   17.60    1.20
  -3  -5  11   21.00    1.60
  -2  -5  11   16.10    1.10
  -2  -5  11   16.20    1.10
  -1  -5  11    6.50    0.80
  -1  -5  11    5.40    0.80
   0  -5  11    3.20    0.70
   0  -5  11    3.30    0.80
   1  -5  11   10.40    1.00
   1  -5  11   10.60    0.90
   2  -5  11  154.58    5.60
   2  -5  11  160.18    5.70
   3  -5  11    4.10    0.80
   3  -5  11    5.00    0.60
  -6  -4  11    0.40    0.30
  -5  -4  11    2.40    0.70
  -5  -4  11    1.60    0.50
  -4  -4  11    0.90    0.50
  -4  -4  11    1.10    0.40
  -3  -4  11    1.90    0.60
  -3  -4  11    1.60    0.50
  -2  -4  11   34.40    1.80
  -2  -4  11   36.20    1.80
  -1  -4  11    1.50    0.50
  -1  -4  11    2.40    0.60
   0  -4  11    0.20    0.50
   0  -4  11    1.10    0.60
   0  -4  11    0.20    0.50
   1  -4  11   14.40    1.10
   1  -4  11   13.70    1.20
   1  -4  11   13.70    1.10
   2  -4  11   29.80    1.60
   2  -4  11   31.50    1.60
   2  -4  11   30.90    1.50
   3  -4  11   18.00    1.20
   3  -4  11   15.60    1.00
   3  -4  11   15.70    1.00
   4  -4  11   16.80    1.00
   4  -4  11   18.90    1.20
  -7  -3  11    4.50    0.60
  -6  -3  11   13.90    1.30
  -6  -3  11   14.00    1.70
  -5  -3  11   18.50    1.80
  -5  -3  11   17.00    1.10
  -5  -3  11   17.60    1.10
  -4  -3  11    2.90    0.80
  -4  -3  11    3.80    0.80
  -3  -3  11   11.80    1.10
  -3  -3  11   11.90    1.10
  -2  -3  11    3.70    0.90
  -2  -3  11    6.30    1.00
  -1  -3  11  118.19    4.60
  -1  -3  11  116.09    4.60
  -1  -3  11  116.79    4.60
   0  -3  11   92.79    3.70
   0  -3  11   91.09    3.90
   0  -3  11   94.09    3.80
   1  -3  11  138.19    5.90
   1  -3  11  141.39    5.40
   2  -3  11   25.60    1.50
   2  -3  11   22.90    1.40
   2  -3  11   23.70    1.50
   3  -3  11    1.80    0.60
   3  -3  11    3.30    0.70
   3  -3  11    2.90    0.70
   4  -3  11    5.70    0.70
   4  -3  11    8.20    1.30
   4  -3  11    7.60    0.70
  -5   3 -11    4.10    0.80
   5  -3  11    5.60    0.60
  -7  -2  11    1.50    0.70
  -7  -2  11    1.40    0.60
  -6  -2  11    9.70    1.30
  -6  -2  11    9.00    0.80
  -5  -2  11  105.39    3.90
  -5  -2  11   99.29    3.90
  -5  -2  11   98.29    4.10
  -4  -2  11   -0.50    0.60
  -4  -2  11    0.70    0.60
  -4  -2  11    4.40    1.50
  -3  -2  11   46.20    2.30
  -3  -2  11   45.30    2.30
  -2  -2  11   48.20    2.40
  -2  -2  11   50.49    2.40
  -1  -2  11  331.37   11.90
  -1  -2  11  354.36   12.10
  -1  -2  11  344.47   12.10
   0  -2  11   -0.20    0.60
   0  -2  11    0.00    0.60
   0  -2  11    0.20    0.70
   1  -2  11    9.90    1.10
   1  -2  11    7.70    1.20
   1  -2  11    8.40    1.10
   2  -2  11    0.30    0.70
   2  -2  11    0.20    0.50
   2  -2  11    2.60    0.90
   3  -2  11  193.98    7.10
   3  -2  11  199.88    7.30
   3  -2  11  195.08    7.10
   4  -2  11    4.30    0.70
   4  -2  11    3.50    0.70
   5  -2  11    9.00    0.80
   5  -2  11    9.70    0.80
  -6   2 -11    9.80    0.80
   6  -2  11    8.10    0.70
  -7  -1  11    5.60    0.70
  -7  -1  11    8.60    1.10
  -6  -1  11   55.99    2.40
  -5  -1  11   -1.10    0.60
  -5  -1  11   -0.30    0.50
  -5  -1  11   -0.20    0.70
  -4  -1  11    4.70    1.00
  -4  -1  11    3.60    1.30
  -3  -1  11   13.30    1.30
  -3  -1  11   14.20    1.30
  -3  -1  11   12.00    1.70
  -2  -1  11   42.80    2.30
  -2  -1  11   43.90    2.30
  -1  -1  11  629.24   21.90
  -1  -1  11  654.03   21.90
   0  -1  11   77.39    3.40
   0  -1  11   77.19    3.40
   0  -1  11   78.59    3.30
   1  -1  11    5.20    1.40
   1  -1  11    9.10    1.20
   1  -1  11    7.00    1.10
   1  -1  11    6.70    1.50
   2  -1  11   21.80    1.70
   2  -1  11   20.60    1.40
   2  -1  11   22.30    1.60
   2  -1  11   19.80    1.60
   3  -1  11    9.30    1.00
   3  -1  11   10.90    1.10
   3  -1  11    8.80    1.10
   3  -1  11   10.20    1.60
   4  -1  11   10.90    1.00
   4  -1  11   10.00    1.00
   4  -1  11    9.80    1.00
   5  -1  11    8.30    0.90
   5  -1  11    6.50    0.70
   6  -1  11   57.09    2.30
   6  -1  11   56.29    2.40
  -7   0  11   25.60    1.30
  -7   0  11   28.00    1.60
  -6   0  11   -0.30    0.60
  -6   0  11    0.20    0.40
  -5   0  11    9.50    1.30
  -5   0  11   12.20    1.30
  -4   0  11  120.19    4.70
  -4   0  11  126.59    4.70
  -4   0  11  118.09    4.90
  -3   0  11   -0.20    0.80
  -3   0  11    1.40    0.90
  -3   0  11    0.40    0.70
  -2   0  11   -2.70    1.80
  -2   0  11    0.00    0.70
  -2   0  11    0.80    0.80
  -1   0  11   32.20    2.10
  -1   0  11   35.20    2.10
   0   0  11   28.00    1.70
   0   0  11   21.40    2.00
   0   0  11   21.50    1.70
   1   0  11   65.39    3.10
   1   0  11   70.39    3.20
   1   0  11   68.19    3.10
   1   0  11   70.69    3.10
   2   0  11   54.79    2.60
   2   0  11   43.90    3.30
   2   0  11   53.09    2.60
   2   0  11   55.19    2.60
   3   0  11   15.90    1.30
   3   0  11   15.00    1.30
   3   0  11   14.50    1.30
   4   0  11   12.10    1.10
   4   0  11    9.70    1.00
   4   0  11   11.00    1.10
   5   0  11    1.10    0.40
   5   0  11    0.90    0.50
   5   0  11    1.20    0.40
   6   0  11    5.80    0.70
   6   0  11    5.90    0.70
   7   0  11   10.30    0.80
   7   0  11   12.10    0.80
  -7   1  11   12.00    1.10
  -6   1  11   38.30    2.00
  -6   1  11   38.50    1.80
  -5   1  11   68.69    3.10
  -4   1  11   39.70    2.30
  -4   1  11   44.90    2.10
  -3   1  11   26.70    1.90
  -3   1  11   29.60    1.80
  -2   1  11   56.19    2.70
  -2   1  11   51.79    2.60
  -1   1  11  207.88    7.50
  -1   1  11  199.78    7.50
   0   1  11   77.49    3.50
   0   1  11   78.99    3.40
   0   1  11   78.29    3.80
   1   1  11    6.60    1.10
   1   1  11    6.80    1.40
   1   1  11    4.90    1.50
   2   1  11    1.10    0.70
   2   1  11    0.50    0.70
   2   1  11   -0.20    0.60
   3   1  11  102.39    4.30
   3   1  11  107.69    4.30
   3   1  11  109.09    4.40
   4   1  11  300.97   10.80
   4   1  11  303.37   10.80
   4   1  11  310.07   10.90
   5   1  11    1.40    0.60
   5   1  11    2.60    0.70
   6   1  11    9.30    1.00
   6   1  11   10.30    0.90
   6   1  11    9.70    0.90
   7   1  11    2.50    0.60
   7   1  11    2.00    0.60
  -7   2  11   26.80    1.60
  -6   2  11   31.50    1.80
  -5   2  11    0.40    0.60
  -5   2  11    0.40    0.50
  -4   2  11    4.70    1.20
  -4   2  11    5.90    1.10
  -3   2  11   14.50    1.50
  -3   2  11   16.00    1.40
  -2   2  11    7.20    1.80
  -2   2  11    6.00    1.20
  -1   2  11   15.90    1.50
   0   2  11   58.39    2.80
   0   2  11   58.59    3.00
   1   2  11   33.00    2.10
   2   2  11    1.50    0.90
   2   2  11    1.40    0.70
   2   2  11    0.00    0.50
   3   2  11  362.46   13.00
   3   2  11  366.36   13.00
   3   2  11  384.26   13.00
   4   2  11    8.80    1.00
   4   2  11    9.60    1.30
   4   2  11    8.60    1.10
   5   2  11    7.20    0.90
   5   2  11    7.20    1.00
   5   2  11    6.90    1.10
   6   2  11   46.00    2.10
   6   2  11   44.00    2.10
   6   2  11   43.30    2.10
   7   2  11   15.90    1.00
   7   2  11   15.00    1.10
   7   2  11   14.90    1.00
   8   2  11   14.90    0.90
  -7   3  11   20.80    1.30
  -6   3  11    1.00    0.50
  -5   3  11   69.29    3.10
  -4   3  11   19.60    1.60
  -4   3  11   20.00    1.50
  -3   3  11  196.48    7.40
  -2   3  11   17.50    1.50
  -1   3  11   12.40    2.00
  -1   3  11   10.50    1.30
   0   3  11    4.30    1.00
   0   3  11    6.40    1.60
   0   3  11    4.80    1.60
   1   3  11    7.60    1.30
   1   3  11    8.20    1.40
   2   3  11   33.30    1.90
   2   3  11   28.70    2.00
   3   3  11  126.59    5.10
   3   3  11  131.39    5.10
   4   3  11   70.09    3.10
   4   3  11   70.79    3.20
   4   3  11   68.49    3.30
   5   3  11  135.69    5.20
   5   3  11  133.89    5.20
   6   3  11    3.00    0.70
   6   3  11    2.80    0.80
   6   3  11    4.50    1.00
   7   3  11   30.80    1.60
   7   3  11   31.30    1.50
   7   3  11   30.40    1.50
   8   3  11    0.10    0.50
   8   3  11    1.10    0.60
  -6   4  11    3.60    1.00
  -5   4  11   12.20    1.20
  -4   4  11  195.88    7.40
  -3   4  11    4.10    1.00
  -2   4  11    0.40    0.60
  -2   4  11   -2.10    1.60
  -1   4  11  171.78    6.50
  -1   4  11  169.88    6.50
   0   4  11  279.57   10.10
   0   4  11  281.57   10.10
   0   4  11  285.47   10.10
   1   4  11  404.06   14.00
   1   4  11  416.36   14.10
   1   4  11  391.36   14.10
   2   4  11    9.10    1.30
   2   4  11    9.40    1.30
   3   4  11   10.80    1.30
   3   4  11   10.90    1.20
   4   4  11   12.20    1.40
   4   4  11   14.40    1.30
   5   4  11  109.89    4.40
   5   4  11  115.19    4.50
   6   4  11    1.30    0.50
   6   4  11    2.10    1.00
   6   4  11    1.30    0.40
   7   4  11   19.20    1.10
   7   4  11   14.90    1.40
   7   4  11   17.10    1.10
   8   4  11    9.20    0.80
   8   4  11    7.70    0.80
  -6   5  11   54.49    2.50
  -4   5  11    4.60    1.20
  -3   5  11    0.00    0.60
  -2   5  11    8.20    1.20
  -2   5  11   11.60    1.70
  -1   5  11   20.00    1.60
  -1   5  11   24.30    1.90
   0   5  11    0.00    0.70
   0   5  11    0.80    0.70
   0   5  11    0.10    1.00
   1   5  11    5.90    1.40
   1   5  11    8.50    1.40
   2   5  11   92.49    3.90
   2   5  11   91.39    3.90
   3   5  11    1.30    0.60
   3   5  11    1.20    0.60
   4   5  11  189.98    7.30
   4   5  11  202.38    7.70
   5   5  11    8.50    1.10
   5   5  11   11.40    1.50
   6   5  11   -0.40    0.40
   6   5  11    0.20    0.50
   7   5  11   71.39    3.00
   7   5  11   67.79    2.80
   8   5  11   42.20    1.80
   8   5  11   40.90    1.70
  -5   6  11    7.80    1.10
  -4   6  11   16.70    1.40
  -3   6  11   27.90    2.00
  -3   6  11   28.80    1.80
  -2   6  11  135.49    5.10
  -2   6  11  119.19    5.10
  -1   6  11    3.10    1.10
  -1   6  11    1.60    0.70
   0   6  11    0.10    0.70
   0   6  11    0.00    0.70
   0   6  11    0.40    1.00
   1   6  11   71.09    3.20
   1   6  11   69.49    3.20
   2   6  11   25.60    1.70
   2   6  11   27.10    1.90
   3   6  11   50.79    2.50
   3   6  11   49.20    2.50
   4   6  11    0.60    0.60
   4   6  11    1.30    0.60
   5   6  11   36.50    2.00
   5   6  11   40.00    2.00
   6   6  11   81.89    3.40
   6   6  11   88.49    3.50
   7   6  11    3.10    0.60
   7   6  11    2.80    0.80
   8   6  11    0.20    0.50
   8   6  11    0.10    0.50
  -4   7  11    0.50    0.60
  -3   7  11   87.49    3.70
  -3   7  11   87.59    3.60
  -2   7  11    1.80    0.70
  -2   7  11    1.60    0.60
  -1   7  11   39.80    2.20
  -1   7  11   36.30    2.10
   0   7  11    2.60    0.70
   1   7  11   26.50    1.80
   1   7  11   23.10    1.70
   2   7  11   65.89    3.00
   2   7  11   63.49    3.00
  -3  -7 -11    2.10    0.80
   3   7  11    2.40    0.60
   3   7  11    4.00    1.20
   4   7  11    0.70    0.50
   4   7  11    0.60    0.50
   5   7  11    1.10    0.60
   5   7  11    0.50    0.60
   6   7  11   26.90    1.50
   6   7  11   25.60    1.50
   7   7  11    7.10    0.90
   7   7  11    5.20    0.70
   8   7  11   20.60    1.10
  -3   8  11    4.30    1.10
  -2   8  11    1.10    0.60
  -1   8  11   44.10    2.30
   0   8  11    5.20    1.10
   1   8  11    5.50    1.10
  -2  -8 -11    9.30    1.20
   2   8  11    8.50    1.10
   2   8  11    7.70    1.30
  -3  -8 -11   29.70    1.80
   3   8  11   32.10    1.80
   3   8  11   34.40    1.90
  -4  -8 -11    0.40    0.90
   4   8  11    0.10    0.50
   4   8  11    0.20    0.50
   5   8  11   77.29    3.40
   5   8  11   84.49    3.40
   6   8  11   36.20    1.80
   6   8  11   37.30    1.80
   7   8  11   23.60    1.30
   7   8  11   24.10    1.20
  -3   9  11   16.30    1.20
  -2   9  11    9.70    1.00
  -1   9  11   27.60    1.60
   0   9  11    0.40    0.70
  -1  -9 -11   39.90    2.10
   1   9  11   38.80    2.00
   1   9  11   42.60    2.10
  -2  -9 -11   23.20    1.50
   2   9  11   24.50    1.50
   2   9  11   24.30    1.50
  -3  -9 -11    6.90    1.20
   3   9  11    8.20    1.00
   3   9  11    7.90    1.10
  -4  -9 -11    1.10    0.90
   4   9  11    1.20    0.50
   4   9  11    2.10    0.60
   5   9  11   19.10    1.20
   5   9  11   18.30    1.20
   6   9  11    3.40    0.60
   6   9  11    2.20    0.50
   7   9  11   37.20    1.60
  -2  10  11  155.08    5.50
   1 -10 -11   31.30    1.70
  -1  10  11   33.30    1.60
   0 -10 -11    3.30    0.90
   0  10  11    1.50    0.40
  -1 -10 -11    0.30    0.60
   1  10  11    0.50    0.40
   1  10  11    1.50    0.80
  -2 -10 -11   14.50    1.20
   2  10  11   15.40    1.10
   2  10  11   14.60    1.10
  -3 -10 -11    4.30    1.10
   3  10  11    5.90    0.80
   3  10  11    8.20    1.10
  -4 -10 -11    6.70    1.40
   4  10  11    6.20    0.70
   4  10  11    7.30    1.40
   5  10  11   -0.60    0.40
   5  10  11    0.00    0.50
   6  10  11   27.10    1.30
   0  11  11   34.60    1.50
   1  11  11   11.20    1.00
   2  11  11    5.80    0.90
   2  11  11    6.70    0.80
   3  11  11   -0.60    0.40
   3  11  11    0.10    0.50
   4  11  11   -0.50    0.50
   4  11  11    0.30    0.40
  -4  -5  12    3.00    0.50
  -4  -5  12    2.90    0.60
  -3  -5  12   26.00    1.20
  -3  -5  12   23.40    1.20
  -2  -5  12    5.00    1.00
  -2  -5  12    3.60    0.50
  -1  -5  12   41.00    1.80
  -1  -5  12   41.10    1.80
   0  -5  12   35.60    2.00
   0  -5  12   39.70    1.70
   1  -5  12   46.50    1.90
   1  -5  12   49.90    2.00
  -5  -4  12   28.10    1.30
  -5  -4  12   27.40    1.20
  -4  -4  12   70.99    2.80
  -4  -4  12   74.89    2.80
  -3  -4  12   44.80    2.00
  -3  -4  12   44.10    2.00
  -2  -4  12   -0.10    0.40
  -2  -4  12    0.30    0.40
  -1  -4  12    0.40    0.40
  -1  -4  12   -0.50    0.40
   0  -4  12   63.69    2.60
   0  -4  12   60.49    2.60
   1  -4  12   11.00    0.90
   1  -4  12    8.10    0.80
   2  -4  12   -0.10    0.40
   2  -4  12    1.00    0.50
   3  -4  12   43.90    1.80
  -6  -3  12    4.40    0.70
  -5  -3  12    1.20    0.40
  -4  -3  12   18.30    1.10
  -4  -3  12   19.80    1.20
  -3  -3  12   -0.30    0.50
  -3  -3  12    0.50    0.40
  -2  -3  12   19.00    1.20
  -2  -3  12   19.50    1.30
  -1  -3  12   18.00    1.20
  -1  -3  12   18.40    1.30
   0  -3  12    7.80    0.90
   0  -3  12    9.00    1.00
   0  -3  12    9.40    1.00
   1  -3  12    0.10    0.50
   1  -3  12   -0.50    0.60
   1  -3  12    1.00    0.50
   2  -3  12   37.30    1.80
   2  -3  12   33.40    1.70
   2  -3  12   33.70    1.60
   3  -3  12   57.89    2.40
   3  -3  12   53.99    2.30
   3  -3  12   56.49    2.30
   4  -3  12   35.90    1.50
   4  -3  12   38.10    1.60
  -6  -2  12    3.60    0.60
  -5  -2  12    9.30    0.80
  -5  -2  12    7.60    0.80
  -4  -2  12   48.10    2.10
  -4  -2  12   46.90    2.10
  -3  -2  12    2.80    0.90
  -3  -2  12    1.30    0.60
  -2  -2  12   -0.10    0.60
  -2  -2  12    0.10    0.60
  -1  -2  12   28.40    1.60
   0  -2  12  121.89    5.10
   0  -2  12  123.29    4.80
   0  -2  12  119.89    4.60
   1  -2  12  145.39    5.40
   1  -2  12  146.69    5.50
   1  -2  12  141.09    5.40
   2  -2  12   21.20    1.30
   2  -2  12   20.00    1.50
   2  -2  12   20.50    1.30
   3  -2  12   -0.70    0.80
   3  -2  12    0.50    0.40
   3  -2  12    0.70    0.40
   4  -2  12    2.20    0.50
   4  -2  12    2.50    0.60
  -5   2 -12   48.30    2.00
   5  -2  12   51.09    2.00
   5  -2  12   49.99    2.00
  -7  -1  12   28.10    1.20
  -6  -1  12    5.30    1.20
  -6  -1  12    6.10    0.70
  -5  -1  12   -0.40    0.90
  -5  -1  12    0.40    0.40
  -4  -1  12   28.00    1.50
  -4  -1  12   30.00    2.30
  -4  -1  12   25.70    1.50
  -3  -1  12   53.79    2.80
  -3  -1  12   54.09    2.60
  -2  -1  12   42.80    2.20
  -2  -1  12   44.20    2.20
  -1  -1  12    0.60    0.70
  -1  -1  12    1.60    0.70
   0  -1  12    1.20    0.80
   0  -1  12    1.60    0.60
   0  -1  12    1.50    0.60
   1  -1  12  131.39    5.00
   1  -1  12  127.09    5.00
   1  -1  12  128.39    4.90
   2  -1  12    1.30    0.90
   2  -1  12    2.00    0.60
   2  -1  12    2.10    0.90
   3  -1  12    3.10    0.90
   3  -1  12    2.60    0.70
   4  -1  12  126.59    4.80
   4  -1  12  130.69    4.90
   5  -1  12   25.60    1.30
   5  -1  12   26.60    1.30
  -6   0  12    3.40    1.10
  -6   0  12    4.60    0.70
  -5   0  12    0.70    0.50
  -4   0  12    0.10    0.80
  -4   0  12    0.10    0.50
  -4   0  12   -0.40    0.80
  -3   0  12    8.40    1.60
  -3   0  12   10.10    1.20
  -3   0  12    6.90    1.30
  -2   0  12   81.99    3.50
  -2   0  12   84.99    3.50
  -1   0  12   10.80    1.40
  -1   0  12   10.50    1.40
   0   0  12   50.89    2.50
   0   0  12   48.90    2.60
   0   0  12   51.59    2.40
   1   0  12    0.90    1.10
   1   0  12    2.10    0.70
   1   0  12    4.10    1.00
   1   0  12    1.90    0.80
   2   0  12   -0.40    0.70
   2   0  12   -0.40    0.60
   2   0  12    1.20    0.50
   3   0  12    9.70    0.90
   3   0  12    9.20    1.10
   3   0  12    8.70    1.70
   4   0  12   17.80    1.20
   4   0  12   16.10    1.10
   4   0  12   17.20    1.20
   5   0  12    5.00    0.70
   5   0  12    5.30    0.80
   6   0  12   15.30    1.00
   6   0  12   15.50    1.00
  -6   1  12   17.20    1.30
  -6   1  12   14.00    1.00
  -5   1  12    1.20    0.60
  -5   1  12    2.30    0.80
  -4   1  12    2.90    1.00
  -4   1  12    3.30    1.20
  -3   1  12  242.08    8.30
  -3   1  12  225.18    8.50
  -2   1  12    1.70    0.90
  -2   1  12    6.10    1.40
  -1   1  12    1.80    1.00
  -1   1  12    3.00    1.00
   0   1  12   29.60    1.90
   0   1  12   29.20    1.90
   1   1  12   25.20    1.70
   1   1  12   27.00    1.70
   1   1  12   23.30    1.80
   2   1  12    7.60    1.30
   2   1  12    6.30    1.10
   2   1  12    7.00    1.10
   3   1  12    0.80    0.50
   3   1  12    0.70    0.70
   3   1  12    0.80    0.50
   4   1  12    1.40    0.50
   4   1  12    1.10    0.50
   4   1  12    0.50    0.60
   5   1  12    1.10    0.40
   5   1  12    1.10    0.50
   5   1  12    1.50    0.50
   6   1  12   14.90    1.00
   6   1  12   13.70    0.90
   6   1  12   13.60    0.90
   7   1  12   -0.80    0.50
  -6   2  12   93.79    3.70
  -5   2  12   22.50    1.40
  -5   2  12   21.40    1.50
  -4   2  12    0.50    0.60
  -4   2  12    0.00    0.60
  -3   2  12  105.99    4.40
  -3   2  12  110.29    4.20
  -2   2  12   47.70    2.50
   0   2  12   56.69    2.90
   0   2  12   53.29    2.60
   1   2  12    1.00    0.70
   1   2  12    1.10    0.70
   2   2  12   15.30    1.30
   2   2  12   17.90    1.40
   2   2  12   13.90    1.60
   3   2  12   12.20    1.20
   3   2  12   10.40    1.40
   3   2  12   11.10    1.20
   4   2  12   14.20    1.10
   4   2  12   13.00    1.30
   4   2  12   15.00    1.20
   5   2  12   27.00    1.50
   5   2  12   27.40    1.60
   5   2  12   27.60    1.50
   6   2  12    0.10    0.40
   6   2  12   -0.50    0.50
   6   2  12    0.40    0.40
   7   2  12    4.00    0.60
   7   2  12    4.30    0.80
  -6   3  12    0.90    0.60
  -5   3  12   54.99    2.80
  -4   3  12    1.50    0.60
  -3   3  12   11.70    1.20
  -2   3  12   17.90    1.50
  -1   3  12    4.50    1.30
   0   3  12  125.89    5.00
   0   3  12  134.99    5.20
   1   3  12   48.10    2.50
   1   3  12   48.90    2.40
   2   3  12   90.79    3.90
   2   3  12   95.89    3.90
   3   3  12   30.70    1.80
   3   3  12   31.10    1.80
   4   3  12    0.70    0.50
   4   3  12    0.60    1.20
   4   3  12    1.10    0.50
   5   3  12  104.99    4.20
   5   3  12  111.79    4.30
   5   3  12  112.79    4.30
   6   3  12   28.10    1.50
   6   3  12   27.70    1.40
   6   3  12   25.10    1.40
   7   3  12   91.69    3.70
   7   3  12   88.99    3.40
   7   3  12   88.69    3.30
  -5   4  12   86.09    3.50
  -4   4  12   10.90    1.20
  -3   4  12    4.80    1.10
  -2   4  12  148.69    5.80
  -1   4  12  162.38    5.90
  -1   4  12  147.49    5.90
   0   4  12   24.20    1.80
   0   4  12   21.60    1.80
   1   4  12   14.10    1.40
   1   4  12   10.60    1.30
   2   4  12    1.70    0.70
   2   4  12    4.40    1.30
   3   4  12  131.79    5.10
   3   4  12  129.89    5.10
   4   4  12    1.30    0.50
   4   4  12    2.00    0.60
   5   4  12   10.20    1.00
   5   4  12    8.50    0.90
   6   4  12    7.30    0.80
   6   4  12    9.00    1.10
   7   4  12    2.40    0.60
   7   4  12    2.80    0.60
  -5   5  12   21.90    1.40
  -4   5  12    5.80    1.00
  -3   5  12   13.80    1.30
  -2   5  12   83.09    3.60
  -2   5  12   76.39    4.70
  -1   5  12   64.79    3.00
  -1   5  12   60.19    2.90
   0   5  12   23.00    1.70
   0   5  12   22.90    1.80
   1   5  12  229.88    8.40
   1   5  12  227.98    8.30
   2   5  12    0.40    0.60
   2   5  12    1.50    0.70
   3   5  12    2.90    0.80
   3   5  12    4.30    1.10
   4   5  12    9.80    1.00
   4   5  12    8.10    1.10
   5   5  12   20.40    1.30
   5   5  12   21.50    1.40
   6   5  12    0.50    0.70
   6   5  12    0.00    0.40
   7   5  12    0.40    0.40
   7   5  12   -0.20    0.40
  -5   6  12    4.10    1.60
  -4   6  12   26.80    1.60
  -3   6  12    3.70    1.00
  -2   6  12   34.70    2.10
  -2   6  12   34.30    2.00
  -1   6  12   18.20    1.50
  -1   6  12   19.80    1.70
   0   6  12    5.20    1.30
   1   6  12   -0.80    0.80
   1   6  12   -0.50    0.60
   2   6  12   77.79    3.40
   2   6  12   80.19    3.40
   3   6  12    3.40    1.00
   3   6  12    2.90    1.00
   4   6  12   21.80    1.50
   4   6  12   18.60    1.40
   5   6  12   19.00    1.30
   5   6  12   17.80    1.20
   6   6  12    6.50    0.70
   7   6  12   11.90    0.90
   7   6  12   11.70    0.80
  -3   7  12    0.70    0.60
  -2   7  12    3.10    1.00
  -2   7  12    3.10    0.80
  -1   7  12  199.48    7.30
   1   7  12    9.00    1.30
   1   7  12   10.10    1.20
  -2  -7 -12    1.10    0.80
   2   7  12    0.20    0.60
   2   7  12    0.00    0.70
   3   7  12    0.90    0.50
   4   7  12  129.79    5.10
   4   7  12  136.49    5.10
   5   7  12    0.30    0.50
   5   7  12    0.30    0.40
   6   7  12    5.60    0.90
   6   7  12    4.80    0.70
   7   7  12   -0.10    0.40
   7   7  12    0.50    0.40
  -2   8  12   15.00    1.30
  -1   8  12   29.30    1.60
   0   8  12  136.69    5.20
   1   8  12   -0.10    0.70
   1   8  12    0.90    0.60
  -2  -8 -12    7.50    1.20
   2   8  12    8.60    1.10
   2   8  12    9.10    1.10
  -3  -8 -12   16.70    2.40
   3   8  12   16.70    1.40
   3   8  12   19.00    1.30
   4   8  12    5.80    0.90
   4   8  12    4.60    0.80
   5   8  12   39.80    1.90
   5   8  12   37.60    1.80
   6   8  12    0.60    0.40
   6   8  12    0.80    0.40
   7   8  12   42.20    1.70
  -2   9  12    0.50    0.60
  -1   9  12    0.00    0.50
   0   9  12   22.90    1.40
  -1  -9 -12   73.29    3.10
   1   9  12   77.19    3.20
   1   9  12   78.49    3.20
  -2  -9 -12   -0.60    0.60
   2   9  12    0.50    0.60
   2   9  12   -0.30    0.40
  -3  -9 -12   29.60    1.80
   3   9  12   30.00    1.60
   3   9  12   32.30    1.70
   4   9  12    2.30    0.90
   4   9  12    2.30    0.70
   5   9  12    0.00    0.40
   5   9  12    0.30    0.50
   6   9  12   16.70    1.00
   6   9  12   19.30    1.10
  -1  10  12    0.90    0.50
   0 -10 -12   46.40    2.20
   0  10  12   45.90    2.00
  -1 -10 -12    7.30    1.00
   1  10  12   10.50    0.90
  -2 -10 -12   -0.10    0.60
   2  10  12    1.40    0.70
   2  10  12    0.60    0.60
   3  10  12   24.50    1.30
   3  10  12   23.70    1.30
   4  10  12   14.30    1.00
   4  10  12   16.90    1.00
   5  10  12   29.90    1.40
   5  10  12   29.10    1.30
  -4  -4  13   23.70    1.10
  -4  -4  13   23.20    1.10
  -3  -4  13   41.70    1.80
  -3  -4  13   50.49    1.90
  -2  -4  13   82.79    3.30
  -2  -4  13   87.09    3.30
  -1  -4  13    3.00    0.70
  -1  -4  13    2.20    0.60
   0  -4  13   26.70    1.30
   0  -4  13   24.90    1.30
   1  -4  13    8.70    0.60
   1  -4  13    5.60    0.90
  -5  -3  13    0.20    0.30
  -4  -3  13    0.70    0.40
  -4  -3  13   -0.40    0.30
  -3  -3  13   78.69    2.90
  -3  -3  13   73.59    2.90
  -2  -3  13   12.80    0.90
  -2  -3  13   14.10    1.00
  -1  -3  13    6.10    0.70
  -1  -3  13    7.40    0.90
   0  -3  13   12.00    0.90
   0  -3  13   14.20    1.10
   1  -3  13   63.99    2.60
   1  -3  13   62.99    2.60
   2  -3  13   13.10    1.30
   2  -3  13   13.90    0.90
  -4  -2  13    0.80    0.50
  -4  -2  13    0.80    0.40
  -3  -2  13   26.80    1.40
  -3  -2  13   27.90    1.40
  -2  -2  13    3.80    0.80
  -2  -2  13    1.50    0.50
  -1  -2  13    2.90    0.90
  -1  -2  13    4.30    0.70
   0  -2  13    2.80    0.90
   0  -2  13    2.80    0.80
   0  -2  13    2.80    0.70
   1  -2  13   47.80    2.10
   1  -2  13   52.29    2.20
   1  -2  13   48.60    2.20
   2  -2  13    5.80    0.70
   2  -2  13    6.10    0.70
   2  -2  13    7.20    1.30
   3  -2  13  107.99    4.00
   3  -2  13  109.09    4.00
   4  -2  13    7.80    0.60
   4  -2  13    5.80    0.60
  -6  -1  13  109.39    3.90
  -5  -1  13   78.09    3.00
  -4  -1  13    1.40    0.70
  -4  -1  13    1.10    0.40
  -3  -1  13   -0.40    0.60
  -3  -1  13    0.20    0.50
  -2  -1  13   20.50    1.40
  -2  -1  13   20.50    1.30
  -1  -1  13  147.29    5.40
  -1  -1  13  147.59    5.50
   0  -1  13   32.80    1.70
   0  -1  13   32.80    1.70
   0  -1  13   31.80    1.80
   1  -1  13    8.80    0.90
   1  -1  13    7.70    1.40
   1  -1  13    9.20    1.00
   2  -1  13   14.80    1.10
   2  -1  13   15.00    1.00
   3  -1  13   14.80    1.00
   3  -1  13   14.20    1.00
   4  -1  13   21.70    1.20
   4  -1  13   23.10    1.20
  -6   0  13   38.90    1.60
  -5   0  13   30.50    2.30
  -5   0  13   32.30    1.50
  -4   0  13   22.90    1.30
  -3   0  13   19.60    1.30
  -2   0  13  106.79    4.10
  -2   0  13  105.89    4.10
  -1   0  13    8.80    1.40
  -1   0  13    9.00    1.10
   0   0  13    0.80    0.70
   0   0  13   -1.20    1.00
   0   0  13    1.60    0.70
   1   0  13   91.49    3.60
   1   0  13   85.99    3.50
   2   0  13  191.58    6.90
   2   0  13  199.78    7.00
   2   0  13  188.38    6.90
   3   0  13    1.20    0.60
   3   0  13    0.50    0.40
   3   0  13    1.30    0.50
   4   0  13    1.00    0.50
   4   0  13    0.40    0.30
   5   0  13    1.90    0.60
   5   0  13    1.90    0.50
  -5   1  13    6.00    1.30
  -4   1  13    5.10    1.00
  -4   1  13    3.10    0.90
  -3   1  13    2.50    0.70
  -2   1  13    0.40    0.70
   0   1  13   24.90    1.80
   0   1  13   25.70    1.70
   1   1  13    3.10    0.90
   1   1  13    1.90    0.80
   2   1  13   14.90    1.30
   2   1  13   16.60    1.20
   2   1  13   17.10    1.40
   3   1  13   14.30    1.20
   3   1  13   16.70    1.20
   3   1  13   15.60    1.10
   4   1  13   52.69    2.30
   4   1  13   51.69    2.30
   4   1  13   54.19    2.30
   5   1  13   10.00    0.80
   5   1  13   11.60    1.00
   5   1  13   11.70    0.80
   6   1  13   11.00    1.00
   6   1  13   11.00    0.70
  -5   2  13   33.80    1.90
  -4   2  13   10.60    1.20
  -4   2  13    9.30    1.30
  -3   2  13    6.60    1.40
   1   2  13    1.50    0.70
   1   2  13    2.70    0.70
   2   2  13    1.50    0.60
   3   2  13   42.20    2.00
   3   2  13   41.10    2.00
   3   2  13   42.70    2.10
   4   2  13   15.20    1.30
   4   2  13   15.70    1.10
   4   2  13   16.00    1.10
   5   2  13   26.60    1.50
   5   2  13   26.70    1.50
   5   2  13   28.90    1.40
   6   2  13    0.20    0.30
   6   2  13    2.10    0.70
   6   2  13    0.60    0.30
  -5   3  13    4.40    1.10
  -4   3  13   18.70    1.40
  -3   3  13   12.10    1.30
  -2   3  13   73.19    3.20
   0   3  13    1.00    0.90
   1   3  13    3.20    0.80
   1   3  13    5.10    1.10
   2   3  13    0.80    0.60
   2   3  13    1.40    0.60
   3   3  13  150.48    5.90
   3   3  13  147.29    5.60
   4   3  13   10.50    0.90
   4   3  13    8.90    0.90
   5   3  13   16.10    1.20
   5   3  13   13.10    1.00
   6   3  13    0.70    0.60
   6   3  13    1.90    0.50
  -5   4  13    4.70    1.00
  -4   4  13    0.60    0.60
  -3   4  13   -0.30    0.60
  -2   4  13    4.10    1.20
  -1   4  13  177.58    6.60
   0   4  13   56.59    2.70
   1   4  13   54.69    2.50
   1   4  13   53.79    2.60
   2   4  13   21.30    1.60
   2   4  13   21.60    1.40
   3   4  13    0.40    0.50
   4   4  13    0.30    0.40
   4   4  13    0.20    0.40
   5   4  13   16.70    1.10
   5   4  13   16.30    1.10
   6   4  13    8.00    0.70
   6   4  13    7.50    0.70
  -4   5  13   45.30    2.20
  -3   5  13   33.00    2.10
  -2   5  13    0.20    0.70
  -1   5  13    4.10    1.30
  -1   5  13    3.70    1.30
   1   5  13   70.29    3.10
   2   5  13   36.10    2.00
   3   5  13   14.70    1.20
   3   5  13   14.20    1.20
   4   5  13   68.89    3.00
   4   5  13   73.69    3.20
   5   5  13   10.20    0.90
   5   5  13    8.70    0.80
   6   5  13   19.20    1.10
   6   5  13   18.70    1.10
   7   5  13    3.40    0.50
   7   5  13    3.50    0.50
  -4   6  13   22.90    1.50
  -3   6  13   47.90    2.30
  -1   6  13   69.39    3.00
   0   6  13   28.10    1.70
   1   6  13    3.90    1.20
   1   6  13    3.00    1.10
   2   6  13    6.00    1.00
   2   6  13    6.70    1.00
   3   6  13   18.10    1.30
   3   6  13   18.40    1.30
   4   6  13   58.19    2.60
   4   6  13   62.29    2.80
   5   6  13    0.60    0.40
   5   6  13    0.00    0.40
   6   6  13    6.90    0.70
   6   6  13    8.20    0.70
  -2   7  13    5.70    1.20
  -1   7  13    0.00    0.60
   0   7  13   20.90    1.40
   1   7  13   10.60    1.10
   1   7  13   10.20    1.20
   2   7  13    2.80    0.90
   2   7  13    3.60    0.90
   3   7  13  101.09    4.20
   3   7  13  100.49    3.90
   4   7  13   48.10    2.10
   4   7  13   46.30    2.10
   5   7  13    7.90    0.80
   5   7  13    8.60    1.20
   6   7  13   16.80    1.00
   6   7  13   19.20    1.00
  -2   8  13   -0.80    0.70
  -1   8  13    1.50    0.60
   0   8  13    4.90    0.90
  -1  -8 -13    3.30    1.20
   1   8  13    4.90    0.90
  -2  -8 -13   22.20    1.80
   2   8  13   21.40    1.30
   2   8  13   22.10    1.40
   3   8  13    0.50    0.50
   3   8  13    1.10    0.50
   4   8  13    4.00    0.90
   4   8  13    4.00    0.70
   5   8  13    3.10    0.70
   5   8  13    3.80    0.60
   6   8  13    0.50    0.30
   6   8  13    0.30    0.30
  -1   9  13    0.50    0.50
   0  -9 -13   24.40    1.50
   0   9  13   25.80    1.30
  -1  -9 -13  130.39    5.00
   1   9  13  139.19    5.00
   2   9  13    3.80    0.90
   2   9  13    1.80    0.70
   3   9  13    0.10    0.40
   3   9  13    0.30    0.50
   4   9  13    0.50    0.40
   4   9  13    0.40    0.30
   5   9  13   29.90    1.40
   5   9  13   29.00    1.30
   1  10  13   24.00    1.20
   2  10  13   -0.10    0.30
   3  10  13    4.50    0.70
   3  10  13    4.10    0.80
  -2  -3  14   -0.10    0.40
  -2  -3  14    0.40    0.50
  -1  -3  14    5.60    0.90
  -1  -3  14    5.90    0.60
   0  -3  14    5.70    0.60
  -4  -2  14    0.30    0.40
  -3  -2  14    2.00    0.70
  -3  -2  14    0.30    0.50
  -2  -2  14    0.10    0.50
  -2  -2  14    0.00    0.50
  -1  -2  14   91.09    3.50
  -1  -2  14   91.09    3.40
   0  -2  14    3.10    0.70
   0  -2  14    2.70    0.80
   1  -2  14   21.20    1.10
   2  -2  14   62.99    2.40
  -4  -1  14   27.30    1.30
  -3  -1  14    8.30    1.00
  -2  -1  14    1.70    0.60
  -2  -1  14    4.10    0.90
  -1  -1  14   17.80    1.10
  -1  -1  14   20.00    1.90
   0  -1  14    3.70    0.80
   1  -1  14   26.30    1.40
   1  -1  14   31.30    1.70
   2  -1  14   10.30    0.90
   2  -1  14    9.20    0.80
   3  -1  14   15.20    0.90
   3  -1  14   15.80    1.00
  -4   0  14   31.90    1.50
  -2   0  14   28.30    1.60
  -1   0  14   -1.40    0.70
   0   0  14   55.79    2.40
   1   0  14    2.70    0.90
   1   0  14    3.30    0.80
   2   0  14    1.30    0.40
   2   0  14    2.60    0.60
   3   0  14    0.50    0.50
   3   0  14    0.90    0.40
   4   0  14   46.30    1.80
   4   0  14   43.50    1.80
   1   1  14   24.20    1.40
   2   1  14    8.50    0.90
   2   1  14    9.80    1.20
   2   1  14    5.70    1.10
   3   1  14   34.80    1.90
   3   1  14   33.40    1.60
   3   1  14   35.10    1.60
   4   1  14    2.50    0.50
   4   1  14    4.50    0.90
   5   1  14   15.10    0.80
   1   2  14   27.80    1.50
   2   2  14   15.70    1.10
   2   2  14   14.30    1.20
   3   2  14   12.50    1.00
   3   2  14   13.50    1.00
   4   2  14   21.80    1.20
   4   2  14   20.60    1.10
   5   2  14    6.90    0.80
   5   2  14    5.90    0.70
  -3   3  14    9.40    1.70
   1   3  14   84.19    3.40
   1   3  14   87.19    3.40
   2   3  14    0.40    0.50
   2   3  14    0.70    0.60
   3   3  14    0.40    0.40
   3   3  14    0.50    0.50
   4   3  14   20.30    1.20
   4   3  14   21.50    1.30
   5   3  14   28.20    1.30
   5   3  14   25.60    1.30
  -3   4  14   28.60    1.90
  -2   4  14    8.40    1.70
   0   4  14    4.80    1.30
   1   4  14  104.49    4.00
   1   4  14  105.49    4.10
   2   4  14    4.10    0.90
   2   4  14    3.70    0.90
   3   4  14    2.50    0.80
   3   4  14    2.90    0.70
   4   4  14   67.79    2.80
   4   4  14   72.69    2.80
   5   4  14   43.50    1.90
   5   4  14   42.90    1.80
   6   4  14    0.40    0.30
   6   4  14    0.30    0.30
  -3   5  14    2.00    0.80
  -2   5  14   41.60    2.20
   0   5  14  136.49    5.10
   1   5  14   51.79    2.30
   1   5  14   44.80    2.20
   2   5  14    6.20    0.90
   2   5  14    4.90    1.00
   3   5  14    3.00    0.80
   3   5  14    4.50    0.70
   4   5  14    4.90    0.70
   4   5  14    4.80    0.70
   5   5  14   25.60    1.30
   5   5  14   26.30    1.40
   6   5  14   23.50    1.10
   6   5  14   24.30    1.10
   0   6  14    1.10    0.60
   1   6  14    4.20    1.00
   2   6  14  184.88    6.50
   2   6  14  175.78    6.40
   3   6  14    3.20    0.70
   3   6  14    2.50    0.80
   4   6  14    6.40    0.70
   4   6  14    7.10    0.80
   5   6  14    2.80    0.60
   5   6  14    2.40    0.50
  -1   7  14    6.10    1.20
   0   7  14    3.50    1.00
   1   7  14    4.20    0.90
   2   7  14   14.10    1.00
   2   7  14   15.10    1.10
   3   7  14   11.10    0.90
   3   7  14   12.90    1.40
   4   7  14    7.20    0.70
   4   7  14    9.10    0.80
   5   7  14   41.10    1.70
   5   7  14   41.20    2.00
  -1   8  14    1.80    0.80
   0   8  14    1.40    0.50
   1   8  14    5.60    0.80
   2   8  14    9.20    1.00
   2   8  14    6.80    0.90
   3   8  14    0.20    0.40
   3   8  14   -0.20    0.40
   4   8  14    2.80    0.60
   4   8  14    3.60    0.60
   5   8  14    1.60    0.60
   5   8  14    0.30    0.30
   0   9  14    5.30    0.90
   1   9  14    2.60    0.70
   2   9  14    1.80    0.40
   3   9  14   47.20    1.90
   2   0  15   34.60    1.50
   2   1  15   20.10    1.10
   3   1  15   11.50    0.80
   2   2  15   13.10    0.90
   3   2  15    1.30    0.60
   4   2  15   -0.20    0.30
   2   3  15   32.00    1.60
   2   3  15   36.60    1.70
   3   3  15   11.40    0.90
   3   3  15   11.10    0.90
   4   3  15    0.40    0.40
   4   3  15    0.20    0.40
   1   4  15   -0.30    0.70
   2   4  15    7.70    1.00
   2   4  15    9.60    1.20
   3   4  15    2.10    0.70
   3   4  15    2.00    0.60
   4   4  15    2.60    0.60
   4   4  15    2.80    0.50
   2   5  15   25.70    1.40
   2   5  15   30.00    1.40
   3   5  15   -0.10    0.60
   3   5  15    0.60    0.40
   4   5  15    3.50    0.60
   4   5  15    3.00    0.60
   1   6  15   34.10    1.80
   2   6  15    5.40    0.80
   3   6  15    1.00    0.40
   3   6  15    0.70    0.50
   4   6  15   48.60    1.90
   4   6  15   49.00    1.90
   1   7  15    0.90    0.50
   2   7  15    0.30    0.40
   3   7  15    1.80    0.70
   3   7  15    0.60    0.50
   4   7  15    0.00    0.30
   4   7  15    0.00    0.40
   1   8  15    4.40    0.80
   2   8  15    2.00    0.60
   0   0   0    0.00    0.00
_computing_structure_solution     'SHELXT 2014/5 (Sheldrick, 2014)'
;
_shelx_hkl_checksum     15182
_shelx_res_file
;
TITL JTM1106_0m_a.res in P-1
    JTM1106_0m_a.res
    created by SHELXL-2018/1 at 08:01:53 on 10-Aug-2019
REM Old TITL JTM1106_0m in P-1
REM SHELXT solution in P-1
REM R1 0.166,  Rweak 0.009,  Alpha 0.040,  Orientation as input
REM Formula found by SHELXT:  C24 Cl2 N O S
CELL  1.54178   8.9961  10.3755  13.2565   73.857   88.119   74.182
ZERR    2.000   0.0003   0.0003   0.0004    0.001    0.001    0.001
LATT  1
SFAC C H CL N O S
UNIT 48 54 4 2 2 2
TEMP -123
SIZE 0.084 0.136 0.201
L.S. 10
BOND $H
LIST 4
EADP C23 C23A
EADP C24 C24A
ISOR 0.006 C24 C24A
SADI 0.003 C22 C23 C22 C23A
FMAP 2
PLAN 5
CONF
EQIV $1 -x+1, -y+1, -z+1
HTAB C5 Cl1_$1
ACTA 136
MPLA C10 > C15
MPLA C1 > C6
MPLA S1 C1 C6 N1
MPLA N1 C7 C8 S1
WGHT    0.051200    0.658500
FVAR       0.64296   0.56161
CL1   3    0.493536    0.171819    0.850501    11.00000    0.05922    0.03645 =
         0.04088   -0.00805    0.01089   -0.00135
CL2   3    0.905756   -0.321660    1.009815    11.00000    0.10107    0.04408 =
         0.04588   -0.00517   -0.02288    0.01004
S1    6    0.746212    0.095247    0.497377    11.00000    0.02805    0.02507 =
         0.03609   -0.00517    0.00197   -0.00014
O1    5    0.308409    0.261565    0.470522    11.00000    0.02332    0.03932 =
         0.04272   -0.01043   -0.00226   -0.00974
N1    4    0.494779    0.359993    0.393830    11.00000    0.01997    0.02808 =
         0.03513   -0.00541   -0.00431   -0.00319
C1    1    0.773386    0.260566    0.437118    11.00000    0.02305    0.02840 =
         0.02894   -0.00738    0.00050   -0.00277
C2    1    0.922400    0.276753    0.433230    11.00000    0.02067    0.03625 =
         0.03566   -0.00761   -0.00047    0.00016
H2    2    1.004653    0.196111    0.465594    11.00000    0.04171
C3    1    0.946920    0.405657    0.388096    11.00000    0.02166    0.04210 =
         0.04727   -0.00880    0.00141   -0.00771
H3    2    1.050508    0.413730    0.386653    11.00000    0.05214
C4    1    0.822088    0.519875    0.348438    11.00000    0.02745    0.03393 =
         0.05695   -0.00486    0.00189   -0.00890
H4    2    0.837159    0.613368    0.316438    11.00000    0.05634
C5    1    0.672989    0.505266    0.352112    11.00000    0.02443    0.02756 =
         0.05020   -0.00197   -0.00275   -0.00324
H5    2    0.588648    0.587183    0.327027    11.00000    0.03878
C6    1    0.646895    0.375116    0.394856    11.00000    0.01981    0.02986 =
         0.03380   -0.00763   -0.00092   -0.00383
C7    1    0.444895    0.261786    0.468047    11.00000    0.02478    0.02817 =
         0.03360   -0.01110   -0.00155   -0.00584
C8    1    0.563297    0.153264    0.545909    11.00000    0.02479    0.02636 =
         0.03588   -0.00871   -0.00175   -0.00634
C9    1    0.520518    0.102682    0.642955    11.00000    0.02946    0.03429 =
         0.03841   -0.00814    0.00101   -0.00925
H9    2    0.407562    0.145321    0.655816    11.00000    0.05690
C10   1    0.619344   -0.001958    0.730854    11.00000    0.03125    0.03348 =
         0.03450   -0.00548    0.00211   -0.01287
C11   1    0.614089    0.018827    0.830667    11.00000    0.04028    0.02944 =
         0.03577   -0.00567    0.00665   -0.00915
C12   1    0.703404   -0.076087    0.916162    11.00000    0.05504    0.03722 =
         0.03124   -0.00770    0.00186   -0.01168
H12   2    0.699517   -0.059137    0.985956    11.00000    0.05561
C13   1    0.799953   -0.198386    0.901619    11.00000    0.05267    0.03256 =
         0.03816   -0.00455   -0.00583   -0.00779
C14   1    0.810619   -0.223310    0.804622    11.00000    0.04626    0.03195 =
         0.04344   -0.01175   -0.00257   -0.00826
H14   2    0.880435   -0.308996    0.796763    11.00000    0.05018
C15   1    0.721399   -0.125185    0.720001    11.00000    0.04015    0.03615 =
         0.03606   -0.01215    0.00088   -0.01408
H15   2    0.728779   -0.149225    0.654746    11.00000    0.04591
C16   1    0.379926    0.459221    0.311521    11.00000    0.02401    0.03121 =
         0.03262   -0.00585   -0.00534   -0.00184
H16A  2    0.315368    0.404982    0.292320    11.00000    0.03552
H16B  2    0.433633    0.491193    0.249111    11.00000    0.02783
C17   1    0.276868    0.583727    0.343028    11.00000    0.02298    0.03059 =
         0.03735   -0.00804   -0.00478   -0.00335
H17A  2    0.225396    0.547955    0.406474    11.00000    0.03593
H17B  2    0.341738    0.635656    0.363030    11.00000    0.03215
C18   1    0.161770    0.677765    0.252906    11.00000    0.02531    0.03217 =
         0.03590   -0.00674   -0.00325   -0.00333
H18A  2    0.103799    0.623403    0.231839    11.00000    0.03564
H18B  2    0.217476    0.703157    0.191559    11.00000    0.04035
C19   1    0.058105    0.806206    0.278515    11.00000    0.02948    0.03198 =
         0.03959   -0.00891   -0.00584   -0.00321
H19A  2    0.003576    0.776149    0.339013    11.00000    0.03523
H19B  2    0.122871    0.859209    0.295888    11.00000    0.04506
C20   1   -0.053084    0.904021    0.188388    11.00000    0.03320    0.03177 =
         0.04057   -0.00878   -0.00524    0.00062
H20A  2   -0.124629    0.853495    0.171405    11.00000    0.03922
H20B  2    0.009704    0.933540    0.122786    11.00000    0.04293
C21   1   -0.147865    1.037319    0.211825    11.00000    0.03501    0.03207 =
         0.04399   -0.01131   -0.00411   -0.00166
H21A  2   -0.205118    1.011321    0.273739    11.00000    0.05876
H21B  2   -0.079799    1.087479    0.226587    11.00000    0.04159
C22   1   -0.261285    1.133343    0.122855    11.00000    0.05046    0.03662 =
         0.04760   -0.00954   -0.00530    0.00791
AFIX  23
H22A  2   -0.325994    1.078902    0.104683    11.00000   -1.20000
H22B  2   -0.201418    1.161858    0.060625    11.00000   -1.20000
AFIX   0
PART 1
C23   1   -0.369726    1.266089    0.142226    21.00000    0.03323    0.03495 =
         0.05473   -0.00878    0.00058    0.00180
AFIX  23
H23A  2   -0.458686    1.305117    0.090467    21.00000   -1.20000
H23B  2   -0.409306    1.245547    0.213838    21.00000   -1.20000
AFIX   0
C24   1   -0.271669    1.368589    0.129690    21.00000    0.06448    0.04889 =
         0.06072   -0.01263   -0.00216    0.00638
AFIX  33
H24A  2   -0.335043    1.455992    0.141231    21.00000   -1.50000
H24B  2   -0.184022    1.328099    0.181244    21.00000   -1.50000
H24C  2   -0.233125    1.387336    0.058565    21.00000   -1.50000
AFIX   0
PART 2
SAME 0.004 C23 > C24
C23A  1   -0.328212    1.275098    0.145330   -21.00000    0.03323    0.03495 =
         0.05473   -0.00878    0.00058    0.00180
AFIX  23
H23C  2   -0.388048    1.262316    0.209642   -21.00000   -1.20000
H23D  2   -0.242430    1.312260    0.158121   -21.00000   -1.20000
AFIX   0
C24A  1   -0.433313    1.380058    0.053366   -21.00000    0.06448    0.04889 =
         0.06072   -0.01263   -0.00216    0.00638
AFIX  33
H24D  2   -0.474134    1.469164    0.069938   -21.00000   -1.50000
H24E  2   -0.373809    1.394060   -0.010101   -21.00000   -1.50000
H24F  2   -0.519298    1.344161    0.041374   -21.00000   -1.50000
AFIX   0
HKLF 4
REM  JTM1106_0m_a.res in P-1
REM R1 =  0.0411 for    3772 Fo > 4sig(Fo)  and  0.0461 for all    4246 data
REM    349 parameters refined using     14 restraints
END
WGHT      0.0515      0.6067
REM Highest difference peak  0.318,  deepest hole -0.500,  1-sigma level  0.059
Q1    1   0.4207  0.1485  0.8175  11.00000  0.05    0.32
Q2    1  -0.3689  1.4170  0.0422  11.00000  0.05    0.31
Q3    1   1.0036 -0.3209  0.9813  11.00000  0.05    0.25
Q4    1  -0.4919  1.3621  0.0593  11.00000  0.05    0.23
Q5    1   0.3361  0.1445  0.8045  11.00000  0.05    0.17
;
_shelx_res_checksum     57366
data_global
_journal_date_recd_electronic     2020-01-09
_journal_date_accepted     2020-01-25
_journal_name_full     'Acta Crystallographica, Section E'
_journal_year     2020
_journal_volume     76
_journal_issue      2
_journal_page_first     281
_journal_page_last     287
_journal_paper_category     GO
_journal_paper_doi     10.1107/S2056989020001036
_journal_coeditor_code     LH5943
_publ_contact_author
;
Hayani, Sonia
Laboratoire de Chimie Organique Appliqu\'ee,
Universit\'e Sidi Mohamed Ben Abdallah,
Facult\'e des Sciences et Techniques,
Route d\#8217;immouzzer,
BP 2202,
Fez,
Morocco
;
_publ_contact_author_name     'Brahim Hni'
_publ_contact_author_address
;
Laboratoire de Chimie Organique H\'et\'erocyclique URAC 21,
P\^ole de Comp\'etence Pharmacochimie,
Av. Ibn Battouta, BP 1014,
Facult\'e des Sciences,
Universit\'e Mohammed V,
Rabat,
Morocco
;
_publ_contact_author_email     brahimhni2018@gmail.com
_publ_contact_author_fax     ?
_publ_contact_author_phone     ?
_publ_section_title
;\
Crystal structure, Hirshfeld surface analysis, interaction energy and DFT
studies of
(2<i>Z</i>)-2-(2,4-dichlorobenzylidene)-4-nonyl-3,4-dihydro-2<i>H</i>-1,4-\
benzothiazin-3-one
;
_publ_section_title_footnote     .
loop_
    _publ_author_name
    _publ_author_footnote
    _publ_author_address
    'Hni, Brahim' .
;
Laboratoire de Chimie Organique H\'et\'erocyclique URAC 21,
P\^ole de Comp\'etence Pharmacochimie,
Av. Ibn Battouta, BP 1014,
Facult\'e des Sciences,
Universit\'e Mohammed V,
Rabat,
Morocco
;
    'Sebbar, Nada Kheira' .
;
Laboratoire de Chimie Appliqu\'ee et Environnement,
Equipe de Chimie Bioorganique Appliqu\'ee,
Facult\'e des Sciences,
Universit\'e Ibn Zohr,
Agadir
Morocco
Laboratoire de Chimie Organique H\'et\'erocyclique URAC 21,
P\^ole de Comp\'etence Pharmacochimie,
Av. Ibn Battouta, BP 1014,
Facult\'e des Sciences,
Universit\'e Mohammed V,
Rabat,
Morocco
;
    'H\"okelek, Tuncer' .
;
Department of Physics
Hacettepe University
06800 Beytepe
Ankara
Turkey
;
    'Redouane, Achour' .
;
Laboratoire de Chimie Organique H\'et\'erocyclique URAC 21,
P\^ole de Comp\'etence Pharmacochimie,
Av. Ibn Battouta, BP 1014,
Facult\'e des Sciences,
Universit\'e Mohammed V,
Rabat,
Morocco
;
    'Mague, Joel T.' .
;
Department of Chemistry
Tulane University
New Orleans, LA 70118
USA
;
    'Hamou Ahabchane, Noureddine' .
;
Laboratoire de Chimie Organique H\'et\'erocyclique URAC 21,
P\^ole de Comp\'etence Pharmacochimie,
Av. Ibn Battouta, BP 1014,
Facult\'e des Sciences,
Universit\'e Mohammed V,
Rabat,
Morocco
;
    'Essassi, El Mokhtar' .
;
Laboratoire de Chimie Organique H\'et\'erocyclique URAC 21,
P\^ole de Comp\'etence Pharmacochimie,
Av. Ibn Battouta, BP 1014,
Facult\'e des Sciences,
Universit\'e Mohammed V,
Rabat,
Morocco
;
_publ_section_synopsis
;
The title compound contains 1,4-benzothiazine and 2,4-dichlorophenylmethylidene
units in which the dihydrothiazine ring adopts a screw-boat conformation. In
the crystal, intermolecular C---H~Bnz~...O~Thz~ (Bnz = benzene and Thz =
thiazine) hydrogen bonds form chains of molecules extending along the
<i>a</i>-axis direction which are connected to their inversion-related
counterparts by C---H~Bnz~...Cl~Dchlphy~ (Dchlphy = 2,4-dichlorophenyl)
hydrogen bonds and C---H~Dchlphy~...\p (ring) interactions. These double
chains are further linked by C---H~Dchlphy~...O~Thz~ hydrogen bonds to form
stepped layers approximately parallel to (012).
;
