# Supplementary material for: Crystal structure, Hirshfeld surface analysis, inter­action energy and DFT studies of (2Z)-2-(2,4-di­chloro­benzyl­idene)-4-nonyl-3,4-di­hydro-2H-1,4-benzo­thia­zin-3-one
Source: Acta Crystallogr E Crystallogr Commun. 2020 Jan 31;76(Pt 2):281–7. doi: 10.1107/S2056989020001036 (PMC7001846; doi:10.1107/S2056989020001036)
Supplement: Supplementary file 2 [file e-76-00281-Isup2.hkl]

data_I                                                                          
_shelx_title ' JTM1106_0m_a.res in P-1'                                         
_shelx_refln_list_code          4                                               
_shelx_F_calc_maximum      170.09                                               
_exptl_crystal_F_000       472.00                                               
_reflns_d_resolution_high  0.8087                                               
                                                                                
loop_                                                                           
 _space_group_symop_operation_xyz                                               
 'x, y, z'                                                                      
 '-x, -y, -z'                                                                   
                                                                                
_cell_length_a     8.9961                                                       
_cell_length_b    10.3755                                                       
_cell_length_c    13.2565                                                       
_cell_angle_alpha  73.857                                                       
_cell_angle_beta   88.119                                                       
_cell_angle_gamma  74.182                                                       
                                                                                
_shelx_F_squared_multiplier     1.000                                           
                                                                                
loop_                                                                           
 _refln_index_h                                                                 
 _refln_index_k                                                                 
 _refln_index_l                                                                 
 _refln_F_squared_calc                                                          
 _refln_F_squared_meas                                                          
 _refln_F_squared_sigma                                                         
 _refln_observed_status                                                         
   1   0   0       1737.89       1618.25       129.76 o                         
   2   0   0        385.36        383.35        13.30 o                         
   3   0   0        153.93        141.38         4.23 o                         
   4   0   0        801.69        795.52        19.58 o                         
   5   0   0       1019.98        991.98        24.37 o                         
   6   0   0         17.99         13.55         2.42 o                         
   7   0   0        222.92        235.10         9.43 o                         
   8   0   0         38.63         47.85         2.48 o                         
   9   0   0        307.86        301.00         8.12 o                         
  10   0   0         35.01         35.86         1.86 o                         
 -10   1   0          3.75          1.12         1.69 o                         
  -9   1   0        222.21        223.29         6.33 o                         
  -8   1   0        103.51        109.64         3.76 o                         
  -7   1   0        268.93        280.36         7.78 o                         
  -6   1   0        580.20        616.76        21.77 o                         
  -4   1   0        935.03        895.40        31.20 o                         
  -3   1   0         26.52         19.84         1.20 o                         
  -2   1   0         23.86         21.53         1.45 o                         
  -1   1   0       1465.97       1342.37        31.47 o                         
   0   1   0        843.27        892.50        29.75 o                         
   1   1   0          2.83          5.57         0.34 o                         
   2   1   0        394.79        303.28         7.44 o                         
   3   1   0        494.58        509.66        12.49 o                         
   4   1   0        954.02        929.29        43.90 o                         
   5   1   0        134.69        168.58         5.21 o                         
   6   1   0          0.08          1.28         1.03 o                         
   7   1   0         49.83         53.35         2.89 o                         
   8   1   0        232.34        221.07         8.95 o                         
   9   1   0         45.14         51.96         2.30 o                         
  10   1   0         32.33         37.68         1.86 o                         
 -10   2   0         25.90         27.82         2.18 o                         
  -9   2   0        175.70        173.93         4.96 o                         
  -8   2   0        170.19        186.48         5.64 o                         
  -7   2   0        633.57        629.09        12.99 o                         
  -6   2   0         29.51         36.49         4.84 o                         
  -5   2   0          7.62          9.19         1.94 o                         
  -4   2   0         26.21         23.46         3.14 o                         
  -3   2   0        414.26        455.74        11.63 o                         
  -2   2   0       1394.71       1318.71        53.93 o                         
  -1   2   0        260.88        267.89         6.67 o                         
   0   2   0       1367.92       1308.96        51.87 o                         
   1   2   0        306.10        343.71        11.61 o                         
   2   2   0        224.41        178.55         4.53 o                         
   3   2   0       1991.74       1831.65        52.36 o                         
   4   2   0        814.35        977.30        19.27 o                         
   5   2   0       1008.50       1038.72        25.31 o                         
   6   2   0        106.63        112.34         4.23 o                         
   7   2   0         55.12         61.77         3.06 o                         
   8   2   0         61.05         56.60         3.63 o                         
   9   2   0          3.18          1.69         1.21 o                         
  10   2   0          5.03          3.39         1.21 o                         
  11   2   0          1.06          0.00         0.97 o                         
  -9   3   0         39.06         38.95         2.66 o                         
  -8   3   0          0.67          0.47         0.93 o                         
  -7   3   0         33.65         39.93         2.13 o                         
  -6   3   0         52.63         56.21         2.37 o                         
  -5   3   0        254.46        264.41         6.14 o                         
  -4   3   0        983.18        925.15        31.93 o                         
  -3   3   0        883.12        852.58        29.99 o                         
  -2   3   0         24.33         39.58         1.88 o                         
  -1   3   0         28.89         33.53         1.51 o                         
   0   3   0         23.12         32.66         1.20 o                         
   1   3   0       4973.76       4794.89       258.92 o                         
   2   3   0         26.01         28.79         1.45 o                         
   3   3   0         23.36         34.84         1.24 o                         
   4   3   0       2801.90       2542.79        49.07 o                         
   5   3   0        266.41        229.79         6.49 o                         
   6   3   0        465.61        449.80        15.60 o                         
   7   3   0          2.48          2.06         0.98 o                         
   8   3   0         34.27         35.13         3.27 o                         
   9   3   0         85.43         87.81         4.35 o                         
  10   3   0          0.66          1.45         0.97 o                         
  11   3   0         16.64          8.71         1.21 o                         
  -9   4   0          0.27          0.48         0.97 o                         
  -8   4   0        140.18        142.41         4.36 o                         
  -7   4   0          1.78          1.89         1.39 o                         
  -6   4   0         18.72         12.09         2.90 o                         
  -5   4   0        902.51        864.93        21.55 o                         
  -4   4   0         47.76         45.84         2.57 o                         
  -3   4   0       1019.90        967.45        25.14 o                         
  -2   4   0          2.52         11.63         1.96 o                         
  -1   4   0         91.49         89.43         2.99 o                         
   0   4   0        461.54        488.80        12.06 o                         
   1   4   0        627.93        669.99        16.08 o                         
   2   4   0        418.26        435.63        11.81 o                         
   3   4   0        126.73        128.36         3.67 o                         
   4   4   0       6175.53       5955.45       113.90 o                         
   5   4   0        270.87        276.74         7.86 o                         
   6   4   0        377.77        412.14        15.24 o                         
   7   4   0         30.74         30.72         3.39 o                         
   8   4   0        292.75        279.29         7.86 o                         
   9   4   0        316.79        325.63        10.28 o                         
  10   4   0          8.78          3.87         1.21 o                         
  11   4   0          3.44          5.81         1.21 o                         
  -8   5   0         10.46          9.32         1.43 o                         
  -7   5   0          6.62          4.35         1.03 o                         
  -6   5   0        183.15        197.61         6.07 o                         
  -5   5   0         51.79         69.15         5.20 o                         
  -4   5   0        107.67        116.84         6.05 o                         
  -3   5   0        120.54        114.72         4.11 o                         
  -2   5   0         26.31         28.35         2.55 o                         
  -1   5   0        200.07        187.43         5.73 o                         
   0   5   0        488.95        483.36        18.50 o                         
   1   5   0        552.55        544.44        10.80 o                         
   2   5   0       2767.76       2675.44        51.25 o                         
   3   5   0         15.01         18.08         1.13 o                         
   4   5   0          0.22          1.21         0.97 o                         
   5   5   0        516.37        513.22        13.00 o                         
   6   5   0        267.85        286.14        11.13 o                         
   7   5   0        498.20        571.31        21.04 o                         
   8   5   0         12.21         17.08         2.18 o                         
   9   5   0          0.01          0.77         1.34 o                         
  10   5   0         14.91         18.38         1.94 o                         
  11   5   0          0.12          1.21         0.97 o                         
  -7   6   0         70.83         72.28         5.81 o                         
  -6   6   0        181.50        181.23         5.56 o                         
  -5   6   0         15.50         11.88         2.42 o                         
  -4   6   0        689.79        662.83        17.02 o                         
  -3   6   0       1668.97       1687.05        57.57 o                         
  -2   6   0       1087.59       1116.77        27.37 o                         
  -1   6   0         97.81         92.14         3.05 o                         
   0   6   0         32.85         32.17         2.66 o                         
   1   6   0         52.46         59.26         3.39 o                         
   2   6   0        861.29        756.82        27.09 o                         
   3   6   0         45.63         43.11         2.27 o                         
   4   6   0         46.05         45.13         2.09 o                         
   5   6   0        107.19         96.67         4.35 o                         
   6   6   0        441.70        472.61        17.42 o                         
   7   6   0         46.26         44.27         3.63 o                         
   8   6   0        101.01        101.63         3.65 o                         
   9   6   0         12.13          9.68         1.51 o                         
  10   6   0         43.03         46.44         2.66 o                         
  -7   7   0         77.04         77.07         2.57 o                         
  -6   7   0         16.05         15.69         1.62 o                         
  -5   7   0        103.02        110.83         4.23 o                         
  -4   7   0          0.21          1.04         1.10 o                         
  -3   7   0          0.01          1.90         1.02 o                         
  -2   7   0        114.52        113.68         4.36 o                         
  -1   7   0        119.69        104.46         4.27 o                         
   0   7   0          0.13         -0.58         2.02 o                         
   1   7   0        726.58        719.66        24.61 o                         
   2   7   0         22.78         32.20         3.99 o                         
   3   7   0        110.76        130.32         4.19 o                         
   4   7   0        114.85        129.82         4.19 o                         
   5   7   0        117.05        116.08         4.09 o                         
   6   7   0        259.12        274.77        11.13 o                         
   7   7   0        303.68        315.16        12.58 o                         
   8   7   0         97.31         96.26         6.05 o                         
   9   7   0         97.69         97.41         3.48 o                         
  10   7   0         34.63         33.87         2.18 o                         
  -6   8   0         47.06         58.12         2.30 o                         
  -5   8   0        162.32        163.87         4.96 o                         
  -4   8   0          1.08          1.57         0.98 o                         
  -3   8   0         19.13         22.16         1.92 o                         
  -2   8   0        363.40        387.47         8.61 o                         
  -1   8   0        469.17        503.25        10.84 o                         
   0   8   0         18.59         23.79         2.08 o                         
   1   8   0         71.08         72.70         2.72 o                         
   2   8   0         32.49         28.98         3.02 o                         
   3   8   0        928.84        933.55        23.01 o                         
   4   8   0          0.06          1.06         0.93 o                         
   5   8   0         12.41         14.23         1.74 o                         
   6   8   0         92.25        101.96         3.93 o                         
   7   8   0         36.18         33.52         2.13 o                         
   8   8   0          7.23          9.49         1.68 o                         
   9   8   0         18.58         16.44         1.65 o                         
  -5   9   0        103.81         97.73         4.35 o                         
  -4   9   0          1.68          1.94         1.21 o                         
  -3   9   0         53.80         60.10         2.17 o                         
  -2   9   0        180.23        176.88         5.47 o                         
  -1   9   0        265.26        285.92         6.75 o                         
   0   9   0          0.48          0.10         1.16 o                         
   1   9   0         95.63         97.76         3.17 o                         
   2   9   0         69.27         67.61         2.91 o                         
   3   9   0        110.84        123.34         4.28 o                         
   4   9   0         26.62         29.32         2.05 o                         
   5   9   0          0.13         -0.20         1.21 o                         
   6   9   0         29.95         32.66         3.39 o                         
   7   9   0          0.79         -0.24         1.21 o                         
   8   9   0         13.00         15.00         2.66 o                         
  -3  10   0         59.82         70.63         3.87 o                         
  -2  10   0          1.46          3.28         0.93 o                         
  -1  10   0        114.28        113.01         3.92 o                         
   0  10   0        102.21         97.90         3.72 o                         
   1  10   0         52.07         52.49         3.63 o                         
   2  10   0        168.90        184.70         7.14 o                         
   3  10   0         20.57         25.19         1.94 o                         
   4  10   0          1.34          0.46         0.93 o                         
   5  10   0          9.23         17.26         2.42 o                         
   6  10   0        117.63        110.75         3.87 o                         
   7  10   0          4.91         11.61         2.42 o                         
   8  10   0         55.73         47.65         3.39 o                         
  -1  11   0        216.21        192.55         9.92 o                         
   0  11   0        148.31        139.55         5.81 o                         
   1  11   0        156.48        139.31         6.05 o                         
   2  11   0          0.05          0.48         1.21 o                         
   3  11   0         20.37         18.38         2.18 o                         
   4  11   0        240.45        235.68         6.66 o                         
   5  11   0          0.07          0.83         3.02 o                         
   6  11   0         31.30         40.15         3.39 o                         
   1  12   0         21.29         26.12         1.94 o                         
   2  12   0         16.14         15.72         1.94 o                         
   3  12   0         22.05         13.30         1.94 o                         
   4  12   0         77.14         65.31         3.14 o                         
  -4 -12   1         44.55         43.06         2.42 o                         
  -3 -12   1         30.05         23.95         1.94 o                         
  -2 -12   1          4.19          4.35         1.45 o                         
  -5 -11   1          7.54          8.71         2.18 o                         
  -4 -11   1          6.51          1.45         1.21 o                         
  -3 -11   1         15.84         13.79         1.94 o                         
  -2 -11   1          9.76          7.74         1.69 o                         
  -1 -11   1         36.71         28.79         2.18 o                         
   0 -11   1         84.94         84.42         4.60 o                         
   1 -11   1         33.58         35.07         2.18 o                         
  -7 -10   1         50.70         42.09         3.39 o                         
  -6 -10   1         85.98         86.84         4.84 o                         
  -5 -10   1          6.77          8.27         3.14 o                         
  -4 -10   1          8.54         12.00         1.86 o                         
  -3 -10   1        309.36        275.25        10.89 o                         
  -2 -10   1         69.17         80.79         5.56 o                         
  -1 -10   1          0.92          0.97         1.21 o                         
   0 -10   1          0.83          4.81         2.42 o                         
   1 -10   1         16.84         14.78         1.65 o                         
   2 -10   1        197.79        180.76        11.49 o                         
   3 -10   1          2.50          2.90         1.21 o                         
  -8  -9   1         12.10         10.89         2.42 o                         
  -7  -9   1          0.25          0.73         1.45 o                         
  -6  -9   1          3.41          6.29         2.18 o                         
  -5  -9   1          2.84          2.72         1.10 o                         
  -4  -9   1         27.98         31.10         2.22 o                         
  -3  -9   1          1.22          1.81         1.33 o                         
  -2  -9   1          4.26          3.87         1.10 o                         
  -1  -9   1       1444.28       1561.77        53.94 o                         
   0  -9   1        233.55        233.44         5.77 o                         
   1  -9   1        408.01        440.98        12.16 o                         
   2  -9   1         32.40         33.72         2.19 o                         
   3  -9   1         10.54         13.98         1.53 o                         
   4  -9   1         94.96         90.50         3.16 o                         
  -9  -8   1         21.70         14.42         3.02 o                         
  -8  -8   1          4.35          9.52         3.14 o                         
  -7  -8   1         20.02         15.48         2.66 o                         
  -6  -8   1        160.68        160.84         7.26 o                         
  -5  -8   1        303.54        300.54         8.38 o                         
  -4  -8   1         74.23         66.40         2.91 o                         
  -3  -8   1          3.17          2.66         1.03 o                         
  -2  -8   1         89.20        107.94         3.85 o                         
  -1  -8   1        629.38        650.09        13.02 o                         
   0  -8   1        698.64        739.83        15.36 o                         
   1  -8   1         66.66         71.06         2.77 o                         
   2  -8   1          9.57         16.03         2.01 o                         
   3  -8   1        224.74        238.85         8.24 o                         
   4  -8   1         22.63         24.03         1.96 o                         
   5  -8   1          9.25          9.64         1.45 o                         
 -10  -7   1         45.77         38.46         2.18 o                         
  -9  -7   1        123.05        117.03         3.98 o                         
  -8  -7   1        396.49        371.15         9.92 o                         
  -7  -7   1        189.15        193.49        10.64 o                         
  -6  -7   1         88.56         99.66         5.56 o                         
  -5  -7   1         13.01         14.14         2.71 o                         
  -4  -7   1          0.09          1.69         0.90 o                         
  -3  -7   1        189.60        206.63         7.74 o                         
  -2  -7   1        310.61        304.61         8.29 o                         
  -1  -7   1        136.62        121.87         5.02 o                         
   0  -7   1        330.93        322.90         9.80 o                         
   1  -7   1         64.60         67.49         5.32 o                         
   2  -7   1         65.07         58.86         3.16 o                         
   3  -7   1        413.26        445.28        11.97 o                         
   4  -7   1          1.53          2.47         0.96 o                         
   5  -7   1          1.04         -0.73         1.69 o                         
   6  -7   1         37.68         41.87         4.35 o                         
 -10  -6   1         28.91         24.19         1.94 o                         
  -9  -6   1         14.24         18.98         1.65 o                         
  -8  -6   1         52.59         52.93         2.61 o                         
  -7  -6   1        390.75        361.37        14.27 o                         
  -6  -6   1         66.31         77.41         4.35 o                         
  -5  -6   1          2.81          3.51         1.81 o                         
  -4  -6   1        322.67        357.33         7.77 o                         
  -3  -6   1         20.41         20.70         4.60 o                         
  -2  -6   1         32.40         39.43         2.66 o                         
  -1  -6   1         58.59         47.65         3.14 o                         
   0  -6   1       1805.18       1881.11        88.67 o                         
   1  -6   1         83.62         79.25         3.59 o                         
   2  -6   1        278.95        276.43         7.95 o                         
   3  -6   1       1268.19       1364.86        33.35 o                         
   4  -6   1        130.43        134.18         4.93 o                         
   5  -6   1        400.41        390.51        10.60 o                         
   6  -6   1        136.02        135.82         4.68 o                         
   7  -6   1         46.61         47.25         2.13 o                         
 -10  -5   1          0.89          1.94         1.21 o                         
  -9  -5   1         45.31         49.67         2.37 o                         
  -8  -5   1         19.27         22.28         1.94 o                         
  -7  -5   1          3.82          0.73         1.45 o                         
  -6  -5   1        126.00        156.00         7.01 o                         
  -5  -5   1         53.26         44.45         2.38 o                         
  -4  -5   1        417.20        381.42        14.03 o                         
  -3  -5   1          1.02          3.63         0.97 o                         
  -2  -5   1        297.29        366.91        13.30 o                         
  -1  -5   1         55.41         51.77         3.14 o                         
   0  -5   1       1151.80       1098.08        37.25 o                         
   1  -5   1       1680.88       1733.25        59.02 o                         
   2  -5   1          3.07          3.02         1.06 o                         
   3  -5   1       2208.89       2213.86        52.85 o                         
   4  -5   1         69.46         47.80         5.93 o                         
   5  -5   1         96.29         82.68         3.50 o                         
   6  -5   1          3.24          2.66         1.10 o                         
   7  -5   1         42.45         38.04         2.13 o                         
   8  -5   1         63.69         58.88         2.30 o                         
 -10  -4   1         13.37         15.00         1.69 o                         
  -9  -4   1         74.95         81.79         3.20 o                         
  -8  -4   1        335.12        338.26         9.31 o                         
  -7  -4   1         21.97         25.69         2.44 o                         
  -6  -4   1        305.76        273.61        25.76 o                         
  -5  -4   1        364.05        361.36         9.41 o                         
  -4  -4   1          6.60          4.45         0.96 o                         
  -3  -4   1         28.38         46.18         1.94 o                         
  -2  -4   1        184.76        191.07         7.26 o                         
   0  -4   1        117.78        107.79         2.99 o                         
   1  -4   1         11.86         10.12         1.27 o                         
   2  -4   1        999.11       1030.80        25.23 o                         
   3  -4   1        311.81        312.51         8.85 o                         
   4  -4   1        998.72        995.85        37.08 o                         
   5  -4   1         44.97         54.73         2.54 o                         
   6  -4   1        116.07        131.59         3.77 o                         
   7  -4   1        108.57        110.04         3.35 o                         
   8  -4   1         84.86         75.83         2.82 o                         
 -10  -3   1         51.89         44.27         2.66 o                         
  -9  -3   1         34.42         34.79         3.14 o                         
  -8  -3   1         15.15         13.30         1.87 o                         
  -7  -3   1        209.69        206.38         6.15 o                         
  -6  -3   1          7.52          8.58         1.87 o                         
  -5  -3   1        691.78        667.41        20.72 o                         
  -4  -3   1       2023.07       2092.76        40.45 o                         
  -3  -3   1       1884.14       1885.97        36.26 o                         
  -2  -3   1        180.84        191.31         6.53 o                         
   0  -3   1        149.66        135.50         3.50 o                         
   1  -3   1       2302.08       2157.14        58.54 o                         
   2  -3   1        535.22        514.04        16.69 o                         
   3  -3   1          1.39          4.35         1.69 o                         
   4  -3   1         10.39          8.22         2.66 o                         
   5  -3   1        240.99        245.63         7.10 o                         
   6  -3   1        480.14        492.13        10.47 o                         
   7  -3   1         70.70         70.96         2.55 o                         
   8  -3   1         19.54         26.55         1.66 o                         
   9  -3   1         68.76         80.79         3.87 o                         
 -11  -2   1        140.10        121.17         4.84 o                         
 -10  -2   1          5.44          2.64         0.84 o                         
  -9  -2   1         49.41         49.10         3.14 o                         
  -8  -2   1        328.02        336.94        12.82 o                         
  -7  -2   1        133.40        127.89         5.44 o                         
  -6  -2   1          4.37          5.30         1.16 o                         
  -5  -2   1         31.60         32.54         2.09 o                         
  -4  -2   1        365.71        386.51         8.01 o                         
  -3  -2   1       3391.70       3083.40        72.35 o                         
  -2  -2   1       9031.96       8208.42       192.58 o                         
   0  -2   1       1954.06       1970.73        70.27 o                         
   1  -2   1       1796.44       1686.57        39.68 o                         
   2  -2   1       1627.68       1604.12        56.11 o                         
   3  -2   1        180.66        179.79         6.17 o                         
   4  -2   1       1019.37       1036.66        36.53 o                         
   5  -2   1        596.74        578.46        14.62 o                         
   6  -2   1        284.26        270.04         9.19 o                         
   7  -2   1       1593.57       1634.59        32.17 o                         
   8  -2   1         41.39         50.46         2.48 o                         
   9  -2   1         84.48         73.67         2.74 o                         
 -10  -1   1         80.16         55.12         2.20 o                         
  -9  -1   1         58.06         63.10         2.85 o                         
  -8  -1   1         25.22         26.61         2.66 o                         
  -7  -1   1         49.45         54.10         2.73 o                         
  -6  -1   1        204.08        199.95        11.01 o                         
  -5  -1   1        208.14        262.08         7.35 o                         
  -4  -1   1        256.43        218.85         4.93 o                         
  -3  -1   1        532.26        485.67        24.43 o                         
  -2  -1   1      15289.10      12912.12       380.22 o                         
  -1  -1   1        837.93        757.54        25.16 o                         
   0  -1   1       1494.18       1473.48        34.55 o                         
   1  -1   1         67.92        100.42         2.65 o                         
   2  -1   1        933.23        897.33        21.47 o                         
   3  -1   1       1442.15       1418.05        33.87 o                         
   4  -1   1        121.95        136.89         6.29 o                         
   5  -1   1        748.27        719.08        25.16 o                         
   6  -1   1        296.25        310.24         8.38 o                         
   7  -1   1        404.08        421.17         9.12 o                         
   8  -1   1        128.67        144.76         4.62 o                         
   9  -1   1         36.80         31.58         1.88 o                         
  10  -1   1          9.89         10.69         2.06 o                         
 -10   0   1         14.28         20.36         2.66 o                         
  -9   0   1         14.05         16.05         1.62 o                         
  -8   0   1         58.01         71.60         4.11 o                         
  -7   0   1         81.51         81.77         6.29 o                         
  -6   0   1         95.74        101.43         6.53 o                         
  -5   0   1          7.83          3.32         2.78 o                         
  -4   0   1       1306.19       1336.47        33.38 o                         
  -3   0   1        550.65        549.20        13.51 o                         
  -2   0   1          6.65          8.01         0.51 o                         
  -1   0   1       2196.44       2008.48        47.55 o                         
   0   0   1       1571.05       1608.92        53.70 o                         
   1   0   1        228.89        229.53         5.64 o                         
   2   0   1       2010.67       1896.17        78.25 o                         
   3   0   1        329.17        314.33         8.04 o                         
   4   0   1        220.63        204.41         5.90 o                         
   5   0   1         24.34         12.09         3.39 o                         
   6   0   1        112.70        108.61         5.08 o                         
   7   0   1          3.60          4.53         1.45 o                         
   8   0   1         51.43         34.59         2.22 o                         
   9   0   1          0.54          3.32         3.39 o                         
  10   0   1        297.93        303.31         7.87 o                         
 -10   1   1          2.85          5.34         5.08 o                         
  -9   1   1         98.31         95.92         3.33 o                         
  -8   1   1        227.96        270.32         7.53 o                         
  -7   1   1        244.88        259.05        10.40 o                         
  -6   1   1       1670.81       1593.31        38.23 o                         
  -5   1   1         19.76         20.80         3.87 o                         
  -4   1   1         61.99         40.83         3.51 o                         
  -3   1   1         10.06         13.47         1.21 o                         
  -2   1   1       6227.02       5699.28       134.94 o                         
  -1   1   1       1804.79       1716.63        40.71 o                         
   0   1   1        192.15        184.54         6.53 o                         
   1   1   1       4069.68       3507.11        83.13 o                         
   2   1   1        974.73        943.53        22.41 o                         
   3   1   1        835.33        763.83        26.12 o                         
   4   1   1        120.60        123.54         6.16 o                         
   5   1   1        664.17        589.04        14.96 o                         
   6   1   1        197.25        188.41         7.74 o                         
   7   1   1          1.11          0.24         1.21 o                         
   8   1   1         26.75         22.60         1.86 o                         
   9   1   1        114.17        109.89         3.67 o                         
  10   1   1         60.21         44.70         3.51 o                         
 -10   2   1          7.43          6.53         1.94 o                         
  -9   2   1        135.84        132.20         4.11 o                         
  -8   2   1         35.61         47.87         2.48 o                         
  -7   2   1        760.23        758.27        18.99 o                         
  -6   2   1          1.15          1.22         1.34 o                         
  -5   2   1        154.43        144.73         8.71 o                         
  -4   2   1         36.28         51.89         2.82 o                         
  -3   2   1         22.33         10.99         1.27 o                         
  -2   2   1          0.38          0.87         0.40 o                         
  -1   2   1       1129.12       1100.70        27.08 o                         
   0   2   1        173.63        197.22         4.96 o                         
   1   2   1       2839.49       2535.54        84.42 o                         
   2   2   1      28932.13      22711.53       531.73 o                         
   3   2   1        762.33        726.32        24.55 o                         
   4   2   1        786.09        766.78        18.90 o                         
   5   2   1       1128.97       1224.87        29.67 o                         
   6   2   1         98.19        103.85         4.11 o                         
   7   2   1         26.89         23.46         3.63 o                         
   8   2   1         25.18         28.78         3.27 o                         
   9   2   1         60.20         70.22         2.96 o                         
  10   2   1         23.72         26.37         2.18 o                         
  -8   3   1          8.46          8.47         2.18 o                         
  -7   3   1         73.89         84.93         2.91 o                         
  -6   3   1        670.10        669.37        13.83 o                         
  -5   3   1        181.19        195.77         8.86 o                         
  -4   3   1        136.61         92.89         7.26 o                         
  -3   3   1         88.09         84.18         4.60 o                         
  -2   3   1       2108.76       2108.00        50.03 o                         
  -1   3   1       2567.57       2393.22        56.36 o                         
   0   3   1        625.52        642.39        15.48 o                         
   1   3   1          2.07          8.67         0.85 o                         
   2   3   1       1425.33       1398.73        46.69 o                         
   3   3   1        401.85        357.22         8.98 o                         
   4   3   1       1122.17       1011.08        20.34 o                         
   5   3   1         31.10         40.47         3.75 o                         
   6   3   1          3.13          3.63         1.03 o                         
   7   3   1         34.14         36.72         4.48 o                         
   8   3   1        203.41        171.00         7.26 o                         
   9   3   1          1.26          1.21         1.21 o                         
  10   3   1          0.88         -0.24         0.97 o                         
  11   3   1         53.87         58.78         2.90 o                         
  -9   4   1          1.52          2.90         0.97 o                         
  -8   4   1         59.93         67.00         3.63 o                         
  -7   4   1        297.36        307.72         8.55 o                         
  -6   4   1          6.56          4.84         1.94 o                         
  -5   4   1       1063.88       1015.84        25.63 o                         
  -4   4   1         49.29         47.36         2.65 o                         
  -3   4   1        324.25        373.30        10.15 o                         
  -2   4   1          7.50         11.56         1.52 o                         
  -1   4   1        615.52        613.95        15.31 o                         
   0   4   1        550.65        625.10        15.31 o                         
   1   4   1        188.07        222.77         5.82 o                         
   2   4   1        406.66        321.90        12.36 o                         
   3   4   1        107.25        116.02         3.42 o                         
   4   4   1        536.83        548.38        11.22 o                         
   5   4   1        325.67        320.48         8.72 o                         
   6   4   1        459.66        492.21        17.90 o                         
   7   4   1        305.14        334.97         9.06 o                         
   8   4   1        134.90        105.95        10.52 o                         
   9   4   1         96.42         78.62         4.11 o                         
  10   4   1         15.14         16.21         1.69 o                         
  11   4   1         21.58         16.69         1.45 o                         
  -8   5   1         66.21         67.25         4.11 o                         
  -7   5   1          5.31          6.07         1.27 o                         
  -6   5   1         26.72         25.79         2.13 o                         
  -5   5   1        169.07        172.82         5.47 o                         
  -4   5   1       1046.53       1046.94        25.74 o                         
  -3   5   1        407.18        430.01        11.29 o                         
  -2   5   1        493.83        473.50        10.08 o                         
  -1   5   1         89.23         66.60         3.16 o                         
   0   5   1         23.90         29.75         2.66 o                         
   1   5   1        771.71        805.20        19.50 o                         
   2   5   1       1978.84       2168.60        63.34 o                         
   3   5   1        476.19        504.96        11.33 o                         
   4   5   1        512.66        490.02        15.24 o                         
   5   5   1         30.52         48.14         3.14 o                         
   6   5   1        869.86        919.83        32.17 o                         
   7   5   1        170.01        181.38         5.47 o                         
   8   5   1         28.15         29.04         2.19 o                         
   9   5   1         10.12          5.54         1.69 o                         
  10   5   1          5.65          6.29         1.45 o                         
  11   5   1          8.46          8.47         1.21 o                         
  -7   6   1          0.69          0.34         0.81 o                         
  -6   6   1         47.60         45.54         2.48 o                         
  -5   6   1        598.70        652.13        17.08 o                         
  -4   6   1        268.46        268.50         7.78 o                         
  -3   6   1        172.94        174.24         5.56 o                         
  -2   6   1        106.93        116.41         5.19 o                         
  -1   6   1          1.00          2.90         1.69 o                         
   1   6   1          3.90          3.11         1.21 o                         
   2   6   1         37.97         37.74         2.42 o                         
   3   6   1          3.28          1.94         1.21 o                         
   4   6   1        305.52        306.81         8.29 o                         
   5   6   1         29.40         28.18         3.75 o                         
   6   6   1       2078.83       2260.05        76.44 o                         
   7   6   1         41.24         42.99         2.30 o                         
   8   6   1         63.93         67.62         2.96 o                         
   9   6   1          5.50          3.39         1.09 o                         
  10   6   1          2.92          0.97         0.97 o                         
  -7   7   1         15.80         18.28         1.54 o                         
  -6   7   1          0.14         -0.76         0.76 o                         
  -5   7   1        235.16        226.34         6.91 o                         
  -4   7   1        206.93        222.55         6.75 o                         
  -3   7   1        157.58        183.95         4.74 o                         
  -2   7   1         19.76         20.49         2.30 o                         
  -1   7   1        235.37        246.13         5.07 o                         
   0   7   1        375.62        365.99         7.96 o                         
   1   7   1        171.28        187.75         4.63 o                         
   2   7   1        118.55        133.27         3.79 o                         
   3   7   1        693.43        673.29        16.85 o                         
   4   7   1         39.80         42.77         2.30 o                         
   5   7   1         15.06         13.50         1.83 o                         
   6   7   1        490.91        512.29        13.34 o                         
   7   7   1        229.50        235.24         7.01 o                         
   8   7   1         71.08         79.14         3.99 o                         
   9   7   1          4.26          5.87         1.81 o                         
  10   7   1         22.00         17.42         1.69 o                         
  -6   8   1          6.66          6.67         1.51 o                         
  -5   8   1         16.96         16.30         1.68 o                         
  -4   8   1          6.71          8.04         1.86 o                         
  -3   8   1        215.65        208.14         5.16 o                         
  -2   8   1         28.32         26.54         2.21 o                         
  -1   8   1       1195.97       1206.57        24.16 o                         
   0   8   1        641.24        639.51        13.27 o                         
   1   8   1        126.93        130.17         5.32 o                         
   2   8   1          4.42          4.28         1.41 o                         
   3   8   1        196.90        216.71         6.33 o                         
   4   8   1         69.28         83.11         3.39 o                         
   5   8   1        184.76        193.46         5.90 o                         
   6   8   1         19.64         23.90         2.66 o                         
   7   8   1          3.04          7.74         2.66 o                         
   8   8   1         83.67         85.74         3.13 o                         
   9   8   1          0.05          0.45         1.03 o                         
  -5   9   1         62.93         60.72         3.14 o                         
  -4   9   1        530.79        567.11        27.82 o                         
  -3   9   1        113.43        118.22         3.33 o                         
  -2   9   1         15.53         14.23         2.13 o                         
  -1   9   1         34.45         43.68         3.51 o                         
   0   9   1        106.36         96.12         3.10 o                         
   1   9   1        449.15        430.65         9.66 o                         
   2   9   1         29.66         33.87         3.14 o                         
   3   9   1          6.35         11.55         1.62 o                         
   4   9   1         73.51         71.94         3.08 o                         
   5   9   1        567.24        575.69        30.48 o                         
   6   9   1        107.04        110.37         5.81 o                         
   7   9   1          6.79          5.81         1.94 o                         
   8   9   1        123.15        128.66         6.05 o                         
   9   9   1         81.07         96.52         5.81 o                         
  -4  10   1        199.70        213.81         7.98 o                         
  -3  10   1         88.28         81.76         4.60 o                         
  -2  10   1         96.28         93.90         3.24 o                         
  -1  10   1          1.01          1.85         0.98 o                         
   0  10   1         30.60         29.51         2.27 o                         
   1  10   1         30.06         29.26         1.92 o                         
   2  10   1          0.57          1.69         0.98 o                         
   3  10   1          0.28         -0.40         0.93 o                         
   4  10   1        114.15        123.97         7.85 o                         
   5  10   1         84.88         80.50         3.33 o                         
   6  10   1          7.39          8.61         1.62 o                         
   7  10   1          0.29          0.97         1.45 o                         
   8  10   1         39.88         31.93         3.14 o                         
  -2  11   1         12.33         18.63         2.42 o                         
  -1  11   1          5.92          6.59         1.34 o                         
   0  11   1        206.20        201.80         5.81 o                         
   1  11   1          0.37          0.73         1.21 o                         
   2  11   1         91.30         90.47         4.60 o                         
   3  11   1          3.49          3.05         1.03 o                         
   4  11   1         63.78         57.22         2.55 o                         
   5  11   1         23.85         30.20         3.63 o                         
   6  11   1         10.70         14.60         1.79 o                         
   7  11   1          0.08          2.42         1.69 o                         
   0  12   1          3.40          4.84         1.45 o                         
   1  12   1         18.13         20.32         1.94 o                         
   2  12   1        128.93        131.81         5.32 o                         
   3  12   1         84.79         72.81         3.63 o                         
   4  12   1          0.19          1.69         0.97 o                         
   5  12   1         23.86         18.38         2.18 o                         
  -5 -11   2          4.43          5.81         1.94 o                         
  -4 -11   2        301.21        276.46        10.16 o                         
  -3 -11   2        349.53        338.39        12.34 o                         
  -2 -11   2        106.81        101.84         4.60 o                         
  -1 -11   2          5.17          4.84         1.45 o                         
   0 -11   2         85.90         74.02         3.63 o                         
  -7 -10   2          2.73         -0.73         1.69 o                         
  -6 -10   2          4.40          2.18         1.94 o                         
  -5 -10   2         72.81         66.12         2.89 o                         
  -4 -10   2        167.16        145.25        15.12 o                         
  -3 -10   2        165.07        172.20         7.26 o                         
  -2 -10   2        124.37        111.03         5.32 o                         
   0 -10   2         72.70         66.04         3.87 o                         
   1 -10   2          3.21          2.02         1.08 o                         
   2 -10   2         42.22         38.69         3.14 o                         
  -8  -9   2         10.17          7.26         2.66 o                         
  -7  -9   2         10.93         10.89         2.66 o                         
  -6  -9   2          4.75          7.01         2.42 o                         
  -5  -9   2         75.22         83.70         4.84 o                         
  -4  -9   2          2.72          0.11         1.10 o                         
  -3  -9   2          0.27         -0.17         1.16 o                         
  -2  -9   2         22.01         26.12         2.90 o                         
  -1  -9   2         42.22         44.72         2.85 o                         
   0  -9   2          8.68         12.60         1.84 o                         
   1  -9   2        195.38        208.89         6.99 o                         
   2  -9   2          6.63          5.06         1.02 o                         
   3  -9   2        116.84        116.29         3.07 o                         
   4  -9   2         65.10         68.09         3.99 o                         
  -9  -8   2          0.55          1.19         2.06 o                         
  -8  -8   2         42.67         43.95         2.18 o                         
  -7  -8   2        171.09        175.83         7.74 o                         
  -6  -8   2          4.01          2.66         1.45 o                         
  -5  -8   2         41.01         48.93         2.23 o                         
  -4  -8   2          3.46          2.59         1.29 o                         
  -3  -8   2        459.05        504.95        13.08 o                         
  -2  -8   2          6.49         11.59         2.78 o                         
  -1  -8   2        236.35        231.28         7.01 o                         
   0  -8   2        105.10        106.14         3.72 o                         
   1  -8   2         37.60         39.22         2.89 o                         
   2  -8   2         86.79         93.11         3.01 o                         
   3  -8   2        161.42        172.21         4.37 o                         
   4  -8   2          0.01          0.81         1.05 o                         
   5  -8   2        128.42        125.26         3.85 o                         
 -10  -7   2         16.80         18.87         1.69 o                         
  -9  -7   2         26.38         24.58         1.61 o                         
  -8  -7   2        765.34        748.59        26.85 o                         
  -7  -7   2         44.18         51.04         3.63 o                         
  -6  -7   2          3.38          2.90         1.45 o                         
  -5  -7   2         32.72         42.78         2.52 o                         
  -4  -7   2        232.01        263.68         6.14 o                         
  -3  -7   2        265.20        268.89         5.49 o                         
  -2  -7   2        224.71        220.71         5.90 o                         
  -1  -7   2         73.79         78.52         3.60 o                         
   0  -7   2         89.90         79.62         3.92 o                         
   1  -7   2       3448.82       3600.01        85.35 o                         
   2  -7   2        127.71        121.22         4.62 o                         
   3  -7   2         27.68         26.55         3.39 o                         
   4  -7   2         12.59         15.08         2.47 o                         
   5  -7   2        123.98        138.78         4.45 o                         
   6  -7   2          6.21          7.50         1.69 o                         
 -10  -6   2         45.66         38.70         2.18 o                         
  -9  -6   2          0.50          3.31         0.84 o                         
  -8  -6   2        202.73        182.85        10.16 o                         
  -7  -6   2        177.08        173.41         7.98 o                         
  -6  -6   2         81.40         87.91         3.33 o                         
  -5  -6   2        160.62        177.42         5.93 o                         
  -4  -6   2        265.37        241.62         7.65 o                         
  -3  -6   2          3.48          1.85         0.90 o                         
  -2  -6   2          3.57          7.42         1.61 o                         
  -1  -6   2        550.78        530.71        31.93 o                         
   0  -6   2        565.89        521.25        13.60 o                         
   1  -6   2       1264.70       1287.52        31.30 o                         
   2  -6   2        258.07        271.06         7.87 o                         
   3  -6   2         24.06         27.55         2.30 o                         
   4  -6   2        282.31        303.96         9.26 o                         
   5  -6   2        194.42        192.85         5.90 o                         
   6  -6   2         10.76         11.83         1.62 o                         
   7  -6   2         29.60         24.31         1.54 o                         
 -10  -5   2          4.79         18.87         5.08 o                         
  -9  -5   2          2.69          3.01         0.84 o                         
  -8  -5   2         71.00         71.14         4.35 o                         
  -7  -5   2        109.57        139.79         5.81 o                         
  -6  -5   2       3436.78       3504.29       169.92 o                         
  -5  -5   2         51.86         57.62         2.37 o                         
  -4  -5   2          2.04          0.89         0.87 o                         
  -3  -5   2         28.66         31.69         2.66 o                         
  -2  -5   2       1773.87       1797.59        60.23 o                         
  -1  -5   2        241.96        269.69         9.92 o                         
   1  -5   2        379.96        397.36        10.52 o                         
   2  -5   2          9.34          9.35         2.23 o                         
   3  -5   2        548.87        531.04        11.94 o                         
   4  -5   2          5.25          8.14         1.41 o                         
   5  -5   2          3.41          4.30         1.02 o                         
   6  -5   2        225.68        242.48         7.01 o                         
   7  -5   2         10.34         11.17         1.83 o                         
   8  -5   2          1.37          1.88         0.76 o                         
 -10  -4   2          3.67          3.63         1.21 o                         
  -9  -4   2          7.24          5.51         1.45 o                         
  -8  -4   2         26.55         23.50         3.02 o                         
  -7  -4   2         60.20         67.21         3.16 o                         
  -6  -4   2        415.04        423.02         9.24 o                         
  -5  -4   2          0.01          1.45         0.81 o                         
  -4  -4   2        205.84        209.46         8.22 o                         
  -3  -4   2       1430.98       1421.23        47.90 o                         
  -2  -4   2        891.63        978.13        33.14 o                         
  -1  -4   2        127.30         99.42         4.60 o                         
   1  -4   2        561.70        537.76        13.34 o                         
   2  -4   2        556.53        513.98        18.87 o                         
   3  -4   2        792.36        801.04        18.33 o                         
   4  -4   2        103.37         92.02         3.50 o                         
   5  -4   2       1964.59       1989.36        39.01 o                         
   6  -4   2        181.28        187.06         4.75 o                         
   7  -4   2          2.27          2.05         1.57 o                         
   8  -4   2          9.77          7.63         1.51 o                         
 -10  -3   2         12.40         17.42         1.69 o                         
  -9  -3   2        177.90        167.14         5.27 o                         
  -8  -3   2          5.02          2.28         1.17 o                         
  -7  -3   2         93.59         89.43         3.58 o                         
  -6  -3   2         91.74         82.36         7.01 o                         
  -5  -3   2         44.51         44.72         2.05 o                         
  -4  -3   2       1202.67       1256.44        24.58 o                         
  -3  -3   2          3.77          3.29         0.65 o                         
   0  -3   2       1188.40       1176.00        27.62 o                         
   1  -3   2        649.68        747.15        17.96 o                         
   2  -3   2        827.12        907.87        22.06 o                         
   3  -3   2        163.04        217.20         9.43 o                         
   4  -3   2          1.26         -0.41         1.08 o                         
   5  -3   2       3156.61       3073.66        80.06 o                         
   6  -3   2         34.08         32.94         2.38 o                         
   7  -3   2         95.38         97.15         2.98 o                         
   8  -3   2         46.27         49.99         1.96 o                         
   9  -3   2         49.81         39.67         2.90 o                         
 -10  -2   2         49.91         46.88         2.90 o                         
  -9  -2   2         15.00         23.68         3.63 o                         
  -8  -2   2         31.25         21.35         2.01 o                         
  -7  -2   2         46.74         60.47         4.35 o                         
  -6  -2   2        231.81        266.15         7.44 o                         
  -5  -2   2        420.12        425.88        11.11 o                         
  -4  -2   2        667.87        652.07        13.17 o                         
  -3  -2   2         83.93        117.51         3.23 o                         
  -2  -2   2        400.82        455.77        10.78 o                         
   0  -2   2        938.52        970.14        37.49 o                         
   1  -2   2       1094.67       1090.73        25.87 o                         
   2  -2   2          4.93          6.86         1.45 o                         
   3  -2   2          0.52          0.95         0.98 o                         
   4  -2   2          1.04          1.45         1.94 o                         
   5  -2   2         45.95         52.35         2.65 o                         
   6  -2   2        328.80        349.03         9.49 o                         
   7  -2   2          5.44          7.20         1.67 o                         
   8  -2   2          1.76          2.79         0.88 o                         
   9  -2   2         35.12         33.62         1.79 o                         
 -10  -1   2         67.40         78.56         2.65 o                         
  -9  -1   2         94.06         89.74         5.81 o                         
  -8  -1   2          0.80          1.77         2.66 o                         
  -7  -1   2          0.31         -0.81         0.81 o                         
  -6  -1   2         35.94         25.21         2.13 o                         
  -5  -1   2       1503.03       1501.38        68.70 o                         
  -4  -1   2        118.24        100.50         2.74 o                         
  -3  -1   2        672.45        713.03        24.43 o                         
  -2  -1   2      15522.96      13821.26       323.67 o                         
  -1  -1   2        126.37        109.61         2.74 o                         
   0  -1   2        685.67        728.79        17.10 o                         
   1  -1   2         95.22        101.88         3.14 o                         
   2  -1   2       2283.96       2095.88        49.43 o                         
   3  -1   2       3013.32       2626.51        62.26 o                         
   4  -1   2        580.24        608.53        22.01 o                         
   5  -1   2        115.58        122.78         3.40 o                         
   6  -1   2        376.15        380.70        10.09 o                         
   7  -1   2       1695.87       1715.79        41.22 o                         
   8  -1   2         25.34         30.36         1.81 o                         
   9  -1   2          1.74          1.91         0.93 o                         
  10  -1   2         17.72         18.87         1.94 o                         
 -10   0   2          0.18          1.45         1.45 o                         
  -9   0   2         48.91         47.19         2.13 o                         
  -8   0   2         16.07         10.40         2.18 o                         
  -7   0   2         39.46         40.69         2.55 o                         
  -6   0   2         27.55         20.29         1.66 o                         
  -5   0   2       1253.66       1327.50        37.84 o                         
  -4   0   2        547.82        603.85        12.38 o                         
  -3   0   2          0.81          4.60         1.21 o                         
  -2   0   2        137.45        139.46         6.17 o                         
  -1   0   2          3.38          2.06         0.48 o                         
   0   0   2        140.92        172.20         6.05 o                         
   1   0   2         49.33         32.11         1.33 o                         
   2   0   2       1501.35       1473.96        34.98 o                         
   3   0   2        203.40        224.17         6.07 o                         
   4   0   2        733.12        770.50        27.46 o                         
   5   0   2          4.38          8.22         2.42 o                         
   6   0   2       2347.52       2240.22        43.43 o                         
   7   0   2          0.11          0.26         1.10 o                         
   8   0   2         18.40         26.07         2.54 o                         
   9   0   2        551.02        566.38        14.28 o                         
  10   0   2         67.80         73.78         3.63 o                         
 -10   1   2          9.12          7.98         2.42 o                         
  -9   1   2         80.35         80.22         2.91 o                         
  -8   1   2        215.27        217.92         8.71 o                         
  -7   1   2         70.71         79.53         3.48 o                         
  -6   1   2        103.35        111.30         4.00 o                         
  -5   1   2        846.03        861.50        40.99 o                         
  -4   1   2       1892.58       1952.07        46.69 o                         
  -3   1   2        112.43         93.49         3.08 o                         
  -2   1   2         23.06         15.97         1.21 o                         
  -1   1   2        972.91        916.93        30.96 o                         
   0   1   2          2.00          4.35         0.73 o                         
   1   1   2        557.83        452.57        10.95 o                         
   2   1   2         79.50         69.37         2.13 o                         
   4   1   2        323.64        300.96        17.54 o                         
   5   1   2          0.05         -0.24         1.69 o                         
   6   1   2        111.83         96.15         5.93 o                         
   7   1   2         17.55         17.17         2.42 o                         
   8   1   2         23.44         24.33         1.97 o                         
   9   1   2         62.58         58.30         3.87 o                         
  10   1   2          8.21          9.43         1.45 o                         
 -10   2   2          7.40          9.43         1.45 o                         
  -9   2   2        133.36        157.21         6.53 o                         
  -8   2   2         23.26         23.09         1.96 o                         
  -7   2   2        482.49        482.29        17.66 o                         
  -6   2   2         93.32         94.82         3.89 o                         
  -5   2   2        695.46        742.30        26.12 o                         
  -4   2   2       1094.11       1116.67        27.36 o                         
  -3   2   2         41.82         53.03         1.98 o                         
  -2   2   2       2164.98       2096.36        49.60 o                         
  -1   2   2       1152.42       1039.80        83.32 o                         
   0   2   2       5716.44       5242.05       175.35 o                         
   1   2   2       1485.32       1380.35        46.20 o                         
   2   2   2       1195.52       1039.09        24.80 o                         
   3   2   2       1496.99       1388.84        33.10 o                         
   4   2   2        689.31        579.49        21.41 o                         
   5   2   2        702.95        780.16        23.71 o                         
   6   2   2          0.56          2.90         1.21 o                         
   7   2   2        174.03        172.40         9.68 o                         
   8   2   2         85.70         84.26         3.87 o                         
   9   2   2          0.13          0.00         0.97 o                         
  10   2   2         29.65         20.80         1.94 o                         
  -9   3   2         17.41         17.42         1.94 o                         
  -8   3   2         47.79         40.64         2.90 o                         
  -7   3   2        393.89        382.33        10.76 o                         
  -6   3   2         41.80         41.36         4.35 o                         
  -5   3   2        197.31        200.04         6.16 o                         
  -4   3   2        242.66        222.52         8.95 o                         
  -3   3   2        759.72        770.31        19.07 o                         
  -2   3   2       1982.88       2013.62        47.98 o                         
  -1   3   2         77.48         75.53         2.72 o                         
   0   3   2        364.91        397.07        18.87 o                         
   1   3   2       4948.69       4578.28       107.91 o                         
   2   3   2       1311.56       1251.68        42.09 o                         
   3   3   2          1.48          3.14         1.21 o                         
   4   3   2         27.44         21.44         1.38 o                         
   5   3   2         17.14         22.82         2.18 o                         
   6   3   2         10.00         12.07         1.68 o                         
   7   3   2        372.81        384.17        10.26 o                         
   8   3   2          2.80          2.66         1.45 o                         
   9   3   2         12.88          4.84         1.21 o                         
  10   3   2         15.55         12.82         1.69 o                         
  -9   4   2          0.86          1.69         0.97 o                         
  -8   4   2        325.76        332.58        12.58 o                         
  -7   4   2        155.18        168.15         5.87 o                         
  -6   4   2        244.41        263.25         7.61 o                         
  -5   4   2          7.75          7.47         1.65 o                         
  -4   4   2        190.63        193.86         5.16 o                         
  -3   4   2        482.88        405.11        13.30 o                         
  -2   4   2         12.95         12.12         1.52 o                         
  -1   4   2       4489.31       4442.49        85.32 o                         
   0   4   2        313.63        294.12        10.89 o                         
   1   4   2         68.41         97.21         3.08 o                         
   2   4   2       1264.04       1256.04        38.22 o                         
   3   4   2         61.89         60.11         2.66 o                         
   4   4   2        540.52        630.69        12.84 o                         
   5   4   2         16.82         12.82         1.62 o                         
   6   4   2         62.75         72.78         2.89 o                         
   7   4   2          7.75          3.52         1.16 o                         
   8   4   2        336.68        389.64        14.51 o                         
   9   4   2        184.66        176.56         7.50 o                         
  10   4   2         47.89         40.40         2.42 o                         
  11   4   2         13.04         13.79         1.45 o                         
  -8   5   2        114.34        113.21         5.08 o                         
  -7   5   2        217.39        203.89         5.99 o                         
  -6   5   2          9.22          8.55         3.27 o                         
  -5   5   2        432.09        453.24        12.06 o                         
  -4   5   2        329.67        328.73         8.98 o                         
  -3   5   2        280.20        263.45         8.71 o                         
  -2   5   2        572.14        602.03        12.60 o                         
  -1   5   2        111.76        138.16         3.75 o                         
   0   5   2       2893.93       2761.45        92.40 o                         
   1   5   2         50.00         59.32         2.48 o                         
   2   5   2        847.32        863.07        17.18 o                         
   3   5   2         55.37         40.61         1.80 o                         
   4   5   2        136.87        133.17         4.27 o                         
   5   5   2        486.60        450.83        16.57 o                         
   6   5   2          4.34          8.34         2.06 o                         
   7   5   2          0.50          1.81         2.54 o                         
   8   5   2        301.25        293.62         8.20 o                         
  10   5   2         14.06         10.89         1.45 o                         
  11   5   2          7.49          7.01         1.45 o                         
  -8   6   2         13.17         18.87         1.94 o                         
  -7   6   2         60.24         61.48         2.57 o                         
  -6   6   2        126.30        136.80         4.62 o                         
  -5   6   2         38.88         41.61         6.29 o                         
  -4   6   2         47.51         42.64         2.74 o                         
  -3   6   2        108.27        107.66         4.11 o                         
  -2   6   2        339.76        337.73         9.56 o                         
  -1   6   2        186.93        198.16         5.90 o                         
   0   6   2        382.33        415.53        17.42 o                         
   1   6   2        259.88        264.18        10.52 o                         
   2   6   2       1997.62       1989.80        47.38 o                         
   3   6   2          1.71          2.05         0.97 o                         
   4   6   2        248.33        245.20         6.84 o                         
   5   6   2         41.72         46.69         2.50 o                         
   6   6   2         79.00         65.03         2.78 o                         
   7   6   2          8.89          7.49         2.06 o                         
   8   6   2         33.32         34.66         3.02 o                         
   9   6   2          0.06          0.99         1.13 o                         
  10   6   2         54.66         58.78         2.90 o                         
  -7   7   2        185.29        174.62         4.79 o                         
  -6   7   2        134.18        135.83         4.28 o                         
  -5   7   2         41.90         35.62         4.72 o                         
  -4   7   2         75.92         77.97         3.50 o                         
  -3   7   2         19.52         19.60         3.51 o                         
  -2   7   2       2658.15       2617.60        50.88 o                         
  -1   7   2         46.74         42.30         2.65 o                         
   0   7   2          0.74          9.92         3.63 o                         
   1   7   2        370.31        336.73         9.02 o                         
   2   7   2        102.52        116.71         3.34 o                         
   3   7   2        419.18        408.40        10.60 o                         
   4   7   2         18.35         23.78         3.02 o                         
   5   7   2        508.07        511.31        13.43 o                         
   6   7   2          4.69          6.00         2.04 o                         
   7   7   2        135.94        126.73         4.27 o                         
   8   7   2         20.02         17.77         1.92 o                         
   9   7   2         48.13         53.35         2.45 o                         
  10   7   2         68.17         63.38         3.14 o                         
  -6   8   2        127.76        130.97         5.68 o                         
  -5   8   2          0.96          1.69         0.98 o                         
  -4   8   2        156.28        153.10         7.01 o                         
  -3   8   2        441.58        476.81        12.74 o                         
  -2   8   2          2.72          2.05         1.11 o                         
  -1   8   2         19.18         18.38         1.74 o                         
   0   8   2        129.15        148.96         4.00 o                         
   1   8   2        580.06        552.17        24.41 o                         
   2   8   2        113.13        113.14         3.40 o                         
   3   8   2          8.82          9.68         1.94 o                         
   4   8   2        151.63        165.06         5.37 o                         
   5   8   2          0.69          0.34         1.33 o                         
   6   8   2          8.83         10.76         1.94 o                         
   7   8   2          1.53          4.35         1.69 o                         
   8   8   2         90.35         83.73         3.24 o                         
   9   8   2         53.27         48.51         2.67 o                         
  -4   9   2          5.67          8.95         1.94 o                         
  -3   9   2        107.18         90.23         4.84 o                         
  -2   9   2        120.21        122.85         4.24 o                         
  -1   9   2          7.54          2.90         1.21 o                         
   0   9   2         13.33         15.39         2.47 o                         
   1   9   2          0.69          1.02         1.06 o                         
   2   9   2          2.21          2.41         1.31 o                         
   3   9   2         51.97         59.99         2.89 o                         
   4   9   2        247.03        247.83         9.92 o                         
   5   9   2        139.52        143.32         9.31 o                         
   6   9   2         17.10         15.73         1.86 o                         
   7   9   2          0.03          0.24         1.69 o                         
   8   9   2         66.57         54.43         4.35 o                         
  -4  10   2         15.14         19.35         1.94 o                         
  -3  10   2        147.62        145.11         6.29 o                         
  -2  10   2        110.15        104.01         3.58 o                         
  -1  10   2        491.38        461.40        17.42 o                         
   0  10   2         71.41         70.37         3.02 o                         
   1  10   2          2.84          1.24         0.88 o                         
   2  10   2        470.67        487.50        10.43 o                         
   3  10   2          0.16          0.77         0.93 o                         
   4  10   2          0.19          0.57         0.93 o                         
   5  10   2         73.43         74.79         3.51 o                         
   6  10   2        108.01        119.33         6.28 o                         
   8  10   2         17.20         20.80         2.90 o                         
  -2  11   2        173.43        175.83         7.01 o                         
  -1  11   2         13.20         14.30         2.06 o                         
   0  11   2          2.16         -0.84         0.84 o                         
   1  11   2         15.95         12.98         1.90 o                         
   2  11   2        496.53        436.61        12.82 o                         
   3  11   2         97.27         79.60         3.06 o                         
   4  11   2         48.59         46.86         2.30 o                         
   5  11   2          0.99          3.39         1.03 o                         
   6  11   2         64.92         65.42         2.65 o                         
   7  11   2        226.45        204.86         8.22 o                         
   0  12   2        191.53        190.35         7.01 o                         
   1  12   2          4.82          5.56         1.45 o                         
   2  12   2          0.14         -0.24         0.97 o                         
   3  12   2         24.58         16.69         1.94 o                         
   4  12   2         44.32         38.46         2.42 o                         
   5  12   2          2.10          0.24         0.97 o                         
  -4 -11   3         77.85         78.62         3.63 o                         
  -3 -11   3          2.56          1.45         0.97 o                         
  -2 -11   3        151.60        140.03         5.56 o                         
  -1 -11   3         13.66         15.00         1.69 o                         
   0 -11   3        222.69        219.62         7.98 o                         
  -6 -10   3        154.44        146.32         6.77 o                         
  -5 -10   3          1.09          0.12         3.02 o                         
  -4 -10   3         69.43         72.57         3.87 o                         
  -3 -10   3        379.16        362.09        13.55 o                         
  -2 -10   3        135.07        133.74         6.05 o                         
  -1 -10   3         12.01          9.92         1.94 o                         
   0 -10   3         32.89         34.83         2.42 o                         
   1 -10   3          8.55          7.01         1.45 o                         
   2 -10   3         91.67         79.58         3.39 o                         
  -8  -9   3          2.62          2.18         1.69 o                         
  -7  -9   3         67.17         71.21         3.75 o                         
  -6  -9   3         27.44         27.09         3.14 o                         
  -5  -9   3         33.74         28.15         2.30 o                         
  -4  -9   3         81.51         79.44        10.16 o                         
  -3  -9   3        189.53        210.33        21.04 o                         
  -2  -9   3        454.98        488.32        13.16 o                         
  -1  -9   3        289.70        317.83        12.34 o                         
   0  -9   3         43.87         52.72         2.99 o                         
   1  -9   3        116.89        115.97         3.29 o                         
   2  -9   3        154.20        161.85         4.00 o                         
   3  -9   3         25.66         26.82         1.54 o                         
   4  -9   3         22.25         27.58         2.42 o                         
  -9  -8   3          8.95          7.98         1.45 o                         
  -8  -8   3         11.87          9.54         1.43 o                         
  -7  -8   3         87.18         90.95         4.84 o                         
  -6  -8   3          1.04          0.73         1.45 o                         
  -5  -8   3         85.71         90.04         2.93 o                         
  -4  -8   3         41.18         50.91         2.76 o                         
  -3  -8   3         47.01         53.26         2.19 o                         
  -2  -8   3         85.67         71.51         3.37 o                         
  -1  -8   3         20.28         21.95         2.27 o                         
   0  -8   3         33.74         31.75         3.08 o                         
   1  -8   3         92.83         99.29         4.09 o                         
   2  -8   3          7.71         10.84         1.52 o                         
   3  -8   3          0.75          1.19         0.78 o                         
   4  -8   3          0.35          1.57         0.88 o                         
   5  -8   3         37.30         35.80         1.71 o                         
  -9  -7   3          0.94          0.63         1.09 o                         
  -8  -7   3          4.07          2.90         1.69 o                         
  -7  -7   3          3.57          7.01         2.66 o                         
  -6  -7   3        127.48        132.28         4.44 o                         
  -5  -7   3        195.85        208.73         6.32 o                         
  -4  -7   3          0.36          2.18         1.43 o                         
  -3  -7   3        402.81        411.73         9.62 o                         
  -2  -7   3        408.41        437.42         9.49 o                         
  -1  -7   3         51.27         40.64         4.84 o                         
   0  -7   3        372.53        362.93        10.18 o                         
   1  -7   3        488.29        513.88        13.60 o                         
   2  -7   3         37.23         40.96         2.72 o                         
   3  -7   3        413.66        436.38        11.72 o                         
   4  -7   3        118.69        126.69         3.44 o                         
   5  -7   3          0.03          1.45         0.86 o                         
   6  -7   3         14.74         11.91         1.43 o                         
 -10  -6   3         19.47         25.64         2.18 o                         
  -9  -6   3         10.49         15.00         2.18 o                         
  -8  -6   3         58.38         52.49         3.87 o                         
  -7  -6   3         75.89         79.10         4.35 o                         
  -6  -6   3          4.39          8.26         1.40 o                         
  -5  -6   3        112.02        106.27         3.28 o                         
  -4  -6   3         28.92         25.29         1.99 o                         
  -3  -6   3         74.34         77.38         2.44 o                         
  -2  -6   3        156.42        137.59         3.84 o                         
  -1  -6   3        590.20        544.98        11.45 o                         
   0  -6   3        728.14        691.60        14.38 o                         
   1  -6   3         20.97         22.67         2.98 o                         
   2  -6   3        437.95        407.55         9.12 o                         
   3  -6   3        309.79        319.60         7.45 o                         
   4  -6   3         13.73         10.68         1.88 o                         
   5  -6   3         79.24         74.30         3.78 o                         
   6  -6   3        309.65        325.63         8.72 o                         
   7  -6   3          9.26          6.49         1.69 o                         
 -10  -5   3         32.04         33.14         2.18 o                         
  -9  -5   3         16.26         16.52         1.69 o                         
  -8  -5   3          2.18          2.18         1.20 o                         
  -7  -5   3         73.25         69.47         6.05 o                         
  -6  -5   3       1954.98       2145.78        71.46 o                         
  -5  -5   3         19.39         24.46         1.73 o                         
  -4  -5   3        302.94        271.38        11.35 o                         
  -3  -5   3        238.63        248.97         6.93 o                         
  -2  -5   3         13.38          7.01         1.94 o                         
  -1  -5   3        129.23        126.14         4.09 o                         
   0  -5   3          3.88          2.42         1.27 o                         
   1  -5   3         33.13         32.16         2.16 o                         
   2  -5   3       1162.63       1209.68        26.26 o                         
   3  -5   3        913.08        997.28        28.35 o                         
   4  -5   3        298.74        285.06         6.75 o                         
   5  -5   3         20.80         20.64         1.84 o                         
   6  -5   3         82.73         80.23         2.85 o                         
   7  -5   3         45.60         48.76         2.22 o                         
 -10  -4   3          1.07         -0.50         0.73 o                         
  -9  -4   3         34.89         42.46         3.87 o                         
  -8  -4   3        152.49        167.44         5.29 o                         
  -7  -4   3        168.23        203.37         6.15 o                         
  -6  -4   3         52.01         63.72         3.50 o                         
  -5  -4   3        257.63        247.06         9.78 o                         
  -4  -4   3        253.27        259.08         7.10 o                         
  -3  -4   3        116.22        106.68         4.84 o                         
  -2  -4   3        895.30        887.17        30.24 o                         
  -1  -4   3       1404.13       1387.61        46.69 o                         
   1  -4   3         46.16         66.28         3.87 o                         
   2  -4   3         84.13         83.71         3.42 o                         
   3  -4   3          6.23          6.69         1.46 o                         
   4  -4   3        487.81        521.89        11.17 o                         
   5  -4   3         86.42         83.43         3.64 o                         
   6  -4   3          0.27          2.00         1.16 o                         
   7  -4   3         68.85         69.49         2.32 o                         
   8  -4   3          0.92         -0.86         0.86 o                         
 -10  -3   3          0.17          0.73         0.97 o                         
  -9  -3   3         41.58         35.92         2.15 o                         
  -8  -3   3         51.05         57.01         3.39 o                         
  -7  -3   3          0.01          0.35         1.10 o                         
  -6  -3   3          3.33          4.57         1.31 o                         
  -5  -3   3        497.94        467.97        15.84 o                         
  -4  -3   3       1272.35       1376.23        30.39 o                         
  -3  -3   3         73.81         71.12         3.63 o                         
  -2  -3   3       2062.69       2105.48        70.39 o                         
   1  -3   3        876.42        832.18        20.01 o                         
   2  -3   3        487.09        495.57        12.66 o                         
   3  -3   3        841.11        734.82        18.55 o                         
   4  -3   3          3.71          3.37         2.16 o                         
   5  -3   3        278.53        265.15         6.36 o                         
   6  -3   3          8.01          7.19         1.51 o                         
   7  -3   3        262.09        283.40         6.42 o                         
   8  -3   3        112.61        127.76         3.35 o                         
 -10  -2   3         19.84         15.15         1.34 o                         
  -9  -2   3          1.63          2.45         1.24 o                         
  -8  -2   3        461.27        462.27         9.82 o                         
  -7  -2   3        146.27        141.39         4.61 o                         
  -6  -2   3        227.45        213.19         7.74 o                         
  -5  -2   3         16.84         10.88         1.30 o                         
  -4  -2   3         41.18         40.64         1.70 o                         
  -3  -2   3       2437.32       2331.10        44.83 o                         
   0  -2   3         78.97         89.50         3.39 o                         
   1  -2   3         86.76         87.70         2.57 o                         
   2  -2   3       7066.80       7611.68       178.98 o                         
   3  -2   3        550.43        500.87        22.86 o                         
   4  -2   3          5.55          3.04         0.96 o                         
   5  -2   3        162.21        171.42         6.60 o                         
   6  -2   3          9.19         12.78         2.42 o                         
   7  -2   3         98.88        103.19         3.76 o                         
   8  -2   3          1.74          0.95         0.78 o                         
   9  -2   3         74.22         69.22         2.48 o                         
 -10  -1   3         12.83         10.00         1.16 o                         
  -9  -1   3          1.87         -0.24         1.21 o                         
  -8  -1   3        200.17        227.87         6.74 o                         
  -7  -1   3        616.95        681.01        29.27 o                         
  -6  -1   3          1.60          1.09         1.03 o                         
  -5  -1   3         33.30         51.36         3.13 o                         
  -4  -1   3         81.17         55.45         2.32 o                         
  -3  -1   3        694.53        711.25        17.28 o                         
  -2  -1   3         10.68         14.22         1.33 o                         
  -1  -1   3        210.19        264.61         8.95 o                         
   0  -1   3       1728.29       1646.89        54.67 o                         
   1  -1   3        366.03        330.82         8.21 o                         
   2  -1   3          1.34          4.96         1.45 o                         
   3  -1   3         25.89         60.70         2.48 o                         
   4  -1   3         28.96         31.20         3.39 o                         
   5  -1   3        154.59        148.89         3.86 o                         
   6  -1   3         37.48         32.66         4.35 o                         
   7  -1   3       1072.08       1091.81        26.77 o                         
   8  -1   3        161.93        172.23         5.30 o                         
   9  -1   3         84.77         77.66         2.91 o                         
  10  -1   3          0.52         -1.21         1.21 o                         
 -10   0   3        127.49        134.18         5.08 o                         
  -9   0   3         17.97         14.03         1.94 o                         
  -8   0   3         58.23         63.52         3.02 o                         
  -7   0   3         32.81         47.11         2.67 o                         
  -6   0   3        127.92        132.74        10.76 o                         
  -5   0   3          0.19          2.31         2.78 o                         
  -4   0   3       2552.17       2585.05        50.09 o                         
  -3   0   3         30.71         33.06         1.33 o                         
  -2   0   3         71.67         75.38         2.30 o                         
  -1   0   3         18.67         26.03         1.03 o                         
   0   0   3       1085.54        985.38        32.90 o                         
   1   0   3       5685.61       4786.92       112.87 o                         
   2   0   3        622.40        656.22        15.99 o                         
   3   0   3        681.27        654.89        25.28 o                         
   4   0   3        588.13        548.09        20.08 o                         
   5   0   3         15.73         30.16         4.84 o                         
   6   0   3        425.03        432.66         9.22 o                         
   7   0   3        126.59        128.05         4.36 o                         
   8   0   3         74.71         77.75         3.16 o                         
   9   0   3          4.12          5.50         1.20 o                         
  10   0   3          0.08          1.45         0.97 o                         
  -9   1   3        141.39        136.37         4.19 o                         
  -8   1   3         11.15         14.51         2.42 o                         
  -7   1   3          5.59         14.27         3.63 o                         
  -6   1   3         71.26         59.60         2.29 o                         
  -5   1   3         30.80         32.44         2.13 o                         
  -4   1   3          6.01          4.23         1.21 o                         
  -2   1   3       1784.90       1768.62        44.87 o                         
  -1   1   3       1087.42       1032.73        46.69 o                         
   0   1   3      28070.51      24187.06       801.32 o                         
   1   1   3       3674.98       3055.42        72.01 o                         
   3   1   3        350.76        360.74         9.32 o                         
   4   1   3        300.31        300.41        11.61 o                         
   5   1   3         23.54         21.29         2.66 o                         
   6   1   3         43.56         45.10         2.17 o                         
   7   1   3        648.32        662.58        13.55 o                         
   8   1   3          1.39          2.40         1.06 o                         
   9   1   3         31.15         24.66         3.39 o                         
  10   1   3         47.63         49.83         2.90 o                         
 -10   2   3          8.63          8.22         1.69 o                         
  -9   2   3         24.52         17.90         1.94 o                         
  -8   2   3          6.85          6.41         1.54 o                         
  -7   2   3        446.84        503.64        33.38 o                         
  -6   2   3        514.38        547.12        29.03 o                         
  -5   2   3         61.02         57.33         4.11 o                         
  -4   2   3        257.24        277.90         9.68 o                         
  -3   2   3       3968.69       3764.34        72.51 o                         
  -2   2   3        500.39        551.46        13.77 o                         
  -1   2   3       1822.08       1678.64        43.90 o                         
   0   2   3       7415.47       7648.18       255.66 o                         
   1   2   3      12008.22       9902.18       331.13 o                         
   2   2   3        130.74         86.36         2.74 o                         
   3   2   3        697.82        735.76        23.22 o                         
   4   2   3         59.10         48.95         3.87 o                         
   5   2   3        606.55        618.21        22.74 o                         
   6   2   3       1226.79       1173.15        58.05 o                         
   7   2   3         60.90         54.43         3.39 o                         
   8   2   3        239.56        227.12         9.19 o                         
   9   2   3         87.18        112.72         5.56 o                         
  10   2   3         11.31         11.13         1.69 o                         
  -9   3   3         40.20         39.91         2.42 o                         
  -8   3   3        141.86        146.32         6.77 o                         
  -7   3   3        158.08        165.19         7.26 o                         
  -6   3   3        235.49        233.37         7.10 o                         
  -5   3   3         26.89         25.74         2.73 o                         
  -4   3   3        152.24        165.67         7.26 o                         
  -3   3   3       4439.78       4284.73       142.45 o                         
  -2   3   3        193.46        216.47         7.30 o                         
  -1   3   3        601.97        579.03        14.45 o                         
   0   3   3       1589.58       1652.94        55.64 o                         
   1   3   3       1014.60       1060.73        25.74 o                         
   2   3   3       1470.11       1376.24        46.44 o                         
   3   3   3         12.38         10.16         1.94 o                         
   4   3   3        408.47        441.26        17.58 o                         
   5   3   3        700.47        653.60        16.49 o                         
   6   3   3         48.13         54.19         2.61 o                         
   7   3   3          6.21          6.77         2.18 o                         
   8   3   3         14.81         12.09         1.94 o                         
   9   3   3          1.19          2.66         1.21 o                         
  10   3   3          3.09          4.11         1.45 o                         
  -9   4   3         31.15         35.80         2.18 o                         
  -8   4   3         71.33         71.36         3.87 o                         
  -7   4   3         70.16         79.75         3.37 o                         
  -6   4   3        442.35        450.63        11.89 o                         
  -5   4   3        266.41        265.88         7.86 o                         
  -4   4   3        572.85        591.94        15.05 o                         
  -3   4   3         91.26         95.98         4.35 o                         
  -2   4   3        224.40        243.69         6.99 o                         
  -1   4   3       4450.37       4039.80        79.45 o                         
   0   4   3        650.63        636.05        19.59 o                         
   1   4   3         39.83         45.87         1.66 o                         
   2   4   3        819.52        750.93        18.64 o                         
   3   4   3        274.78        314.77         8.20 o                         
   4   4   3         76.69        105.15         3.58 o                         
   5   4   3          2.39          1.94         1.24 o                         
   6   4   3          0.07          1.94         1.45 o                         
   7   4   3         22.60         32.11         2.54 o                         
   8   4   3          5.17          6.77         2.18 o                         
   9   4   3         43.39         42.57         2.90 o                         
  10   4   3         34.90         31.69         2.18 o                         
  -8   5   3         41.02         33.87         2.42 o                         
  -7   5   3          1.04          0.10         0.98 o                         
  -6   5   3         33.36         32.75         2.48 o                         
  -5   5   3         10.74          5.72         2.30 o                         
  -4   5   3         18.19         22.99         2.51 o                         
  -3   5   3         60.56         54.40         3.42 o                         
  -2   5   3        474.87        398.44         9.49 o                         
  -1   5   3        221.71        225.94        11.37 o                         
   0   5   3         17.21         15.51         1.68 o                         
   1   5   3        151.15        160.05         5.04 o                         
   2   5   3       1135.38       1158.05        28.31 o                         
   3   5   3        707.71        681.89        14.05 o                         
   4   5   3        792.18        872.87        21.46 o                         
   5   5   3        828.83        796.15        16.01 o                         
   6   5   3        404.10        414.74         9.31 o                         
   7   5   3        102.61        106.76         3.82 o                         
   8   5   3        159.39        145.35         6.29 o                         
   9   5   3        160.05        155.51         6.53 o                         
  10   5   3        103.38         96.52         4.35 o                         
  -8   6   3         23.22         19.35         1.94 o                         
  -7   6   3         35.42         38.35         2.03 o                         
  -6   6   3        183.95        174.84         5.39 o                         
  -5   6   3          1.42          0.82         1.10 o                         
  -4   6   3        239.00        226.10         5.67 o                         
  -3   6   3        110.70        110.78         4.39 o                         
  -2   6   3        694.73        680.36        18.82 o                         
  -1   6   3         31.55         33.79         2.26 o                         
   1   6   3       4182.98       4224.28       141.24 o                         
   2   6   3       1347.14       1404.26        28.07 o                         
   3   6   3        108.77         99.74         3.50 o                         
   4   6   3         14.53         14.40         1.68 o                         
   5   6   3          4.69          7.14         1.21 o                         
   6   6   3        155.02        164.83         4.93 o                         
   7   6   3         11.92         15.31         2.03 o                         
   8   6   3          2.73          1.55         2.30 o                         
   9   6   3         70.13         67.73         3.63 o                         
  10   6   3        161.36        153.58         6.05 o                         
  -7   7   3        103.70         90.35         6.53 o                         
  -6   7   3        137.32        128.22         4.11 o                         
  -5   7   3        126.31        129.47         6.05 o                         
  -4   7   3         26.83         27.56         2.48 o                         
  -3   7   3        861.77        865.48        21.72 o                         
  -2   7   3         30.46         42.59         2.43 o                         
  -1   7   3         29.04         29.85         2.38 o                         
   0   7   3        137.24        137.27         7.62 o                         
   1   7   3         61.85         80.67         3.31 o                         
   2   7   3        123.06        123.83         4.95 o                         
   3   7   3        642.14        582.34        18.45 o                         
   4   7   3         74.89         79.24         3.16 o                         
   5   7   3        197.18        197.16         5.90 o                         
   6   7   3         94.87        114.44         4.19 o                         
   7   7   3        197.06        204.46         5.07 o                         
   8   7   3         37.03         46.91         3.13 o                         
   9   7   3         26.57         17.42         2.18 o                         
  10   7   3         48.24         43.06         2.66 o                         
  -6   8   3        309.20        308.76         8.04 o                         
  -5   8   3        104.41        113.36         3.76 o                         
  -4   8   3         19.95         30.96         3.87 o                         
  -3   8   3         26.77         18.23         4.11 o                         
  -2   8   3        205.78        196.88         6.06 o                         
  -1   8   3       1595.78       1711.02        33.61 o                         
   0   8   3         24.92         26.85         1.79 o                         
   1   8   3         25.57         35.85         2.30 o                         
   2   8   3          1.49          1.06         1.01 o                         
   3   8   3       1359.06       1278.26        81.40 o                         
   4   8   3        328.54        349.33         9.49 o                         
   5   8   3         14.30          9.43         1.45 o                         
   6   8   3        269.12        304.76         8.55 o                         
   7   8   3        166.11        187.96         5.82 o                         
   8   8   3         54.78         48.38         3.87 o                         
   9   8   3          3.07          3.39         2.66 o                         
  -5   9   3         41.63         42.09         2.90 o                         
  -4   9   3         15.10         14.76         2.18 o                         
  -3   9   3          3.72          6.29         2.42 o                         
  -2   9   3        199.26        220.35         6.49 o                         
  -1   9   3         12.64         13.53         1.60 o                         
   0   9   3        145.40        137.52         3.72 o                         
   1   9   3          6.69          5.03         1.10 o                         
   2   9   3        287.82        281.29         7.24 o                         
   3   9   3        198.47        191.48         4.88 o                         
   4   9   3         38.88         35.75         2.22 o                         
   5   9   3         25.91         23.84         2.20 o                         
   6   9   3         41.17         52.92         4.23 o                         
   7   9   3         13.10         13.84         2.09 o                         
   8   9   3          3.44          3.39         1.69 o                         
  -4  10   3         21.03         18.14         1.94 o                         
  -3  10   3         29.73         31.20         2.66 o                         
  -2  10   3         68.09         66.34         2.82 o                         
  -1  10   3         22.48         25.59         1.96 o                         
   0  10   3        134.71        136.93         5.01 o                         
   1  10   3          0.43          2.59         1.10 o                         
   2  10   3          1.77          2.94         0.87 o                         
   3  10   3          0.60          0.95         0.93 o                         
   4  10   3         37.73         34.33         2.13 o                         
   5  10   3         73.43         66.41         3.39 o                         
   6  10   3         51.83         52.38         2.57 o                         
   7  10   3          9.57          7.54         3.63 o                         
   8  10   3         36.07         25.40         3.14 o                         
  -2  11   3          1.72          1.21         1.21 o                         
  -1  11   3         23.87         20.70         1.68 o                         
   0  11   3        348.95        333.67         8.89 o                         
   1  11   3         58.56         48.03         2.10 o                         
   2  11   3          0.09          0.59         0.79 o                         
   3  11   3         25.64         26.28         3.02 o                         
   4  11   3         72.68         76.57         2.99 o                         
   5  11   3         44.78         45.71         2.13 o                         
   6  11   3        201.80        202.77         8.22 o                         
   7  11   3          4.64          2.42         1.45 o                         
   0  12   3        135.99        122.29         4.70 o                         
   1  12   3         20.55         18.38         1.69 o                         
   2  12   3          6.57          5.56         1.45 o                         
   3  12   3        110.56        110.35         3.58 o                         
   4  12   3        143.25        123.24         5.19 o                         
   5  12   3          6.88          8.62         1.27 o                         
   6  12   3          8.91          7.01         1.94 o                         
  -3 -11   4        128.22        115.38         4.60 o                         
  -2 -11   4         79.79         71.12         3.14 o                         
  -4 -10   4          3.12          1.94         1.45 o                         
  -3 -10   4         70.95         68.21         3.39 o                         
  -2 -10   4        100.32        109.58         5.08 o                         
  -1 -10   4         15.22         15.97         1.94 o                         
   0 -10   4         13.37         11.85         1.45 o                         
   1 -10   4         40.73         40.15         2.42 o                         
  -7  -9   4         10.47         17.90         3.14 o                         
  -6  -9   4         65.39         75.71         4.60 o                         
  -5  -9   4         36.20         38.95         3.63 o                         
  -4  -9   4          4.59         -0.05         1.57 o                         
  -3  -9   4        208.19        204.69         6.15 o                         
  -2  -9   4          0.20          0.77         1.21 o                         
  -1  -9   4        116.00        121.02         4.19 o                         
   0  -9   4        258.30        246.12         7.01 o                         
   1  -9   4         94.09         96.09         3.33 o                         
   2  -9   4          0.95          0.81         0.72 o                         
   3  -9   4         47.16         40.39         1.94 o                         
  -9  -8   4          0.35         -0.48         0.97 o                         
  -8  -8   4         13.83         16.84         1.69 o                         
  -7  -8   4          1.22          1.45         2.66 o                         
  -6  -8   4         10.50         14.76         2.42 o                         
  -5  -8   4         23.11         26.87         2.54 o                         
  -4  -8   4         73.13         67.61         2.25 o                         
  -3  -8   4          0.13          1.27         1.03 o                         
  -2  -8   4        134.44        144.42         4.40 o                         
  -1  -8   4       1265.87       1339.63        32.58 o                         
   0  -8   4         35.15         40.88         3.63 o                         
   1  -8   4          1.57          1.94         1.69 o                         
   2  -8   4          6.69          7.06         1.27 o                         
   3  -8   4        402.94        407.24        10.85 o                         
   4  -8   4        139.55        139.37         4.41 o                         
  -9  -7   4          0.37          0.82         0.81 o                         
  -8  -7   4          0.74          1.21         2.42 o                         
  -7  -7   4         70.36         69.91         4.84 o                         
  -6  -7   4        120.24        117.82         3.40 o                         
  -5  -7   4         54.50         52.31         2.32 o                         
  -4  -7   4         22.29         33.79         2.43 o                         
  -3  -7   4          0.60          2.62         1.56 o                         
  -2  -7   4          8.73         13.44         2.48 o                         
  -1  -7   4        411.34        425.31        11.54 o                         
   0  -7   4        167.30        158.80         4.87 o                         
   1  -7   4        551.59        551.76        11.82 o                         
   2  -7   4         61.30         62.96         3.63 o                         
   3  -7   4          2.61          2.89         1.46 o                         
   4  -7   4         13.94         16.94         1.71 o                         
   5  -7   4         98.96        115.92         3.67 o                         
 -10  -6   4          4.70          5.56         1.21 o                         
  -9  -6   4          1.30          0.77         0.97 o                         
  -8  -6   4        101.65         84.63         3.39 o                         
  -7  -6   4         34.81         31.89         2.30 o                         
  -6  -6   4        136.20        130.77         3.72 o                         
  -5  -6   4          2.61          1.07         0.99 o                         
  -4  -6   4        608.12        632.43        13.13 o                         
  -3  -6   4        106.05        114.34         3.39 o                         
  -2  -6   4        151.97        168.03         4.46 o                         
  -1  -6   4        127.35        139.52         5.04 o                         
   0  -6   4         61.90         68.72         3.03 o                         
   1  -6   4        716.87        671.60        27.09 o                         
   2  -6   4         27.87         30.17         2.55 o                         
   3  -6   4          2.08          3.19         1.24 o                         
   4  -6   4        286.86        308.03         7.21 o                         
   5  -6   4          2.53          2.22         0.93 o                         
   6  -6   4          0.03          1.21         1.21 o                         
 -10  -5   4         44.07         45.96         2.42 o                         
  -9  -5   4         10.05          8.22         1.45 o                         
  -8  -5   4          5.01          3.75         1.54 o                         
  -7  -5   4         40.02         47.81         4.96 o                         
  -6  -5   4         99.11         92.72         2.98 o                         
  -5  -5   4         58.19         67.59         2.80 o                         
  -4  -5   4        398.73        408.12         8.89 o                         
  -3  -5   4        168.11        154.77         4.13 o                         
  -2  -5   4        380.85        375.92         8.14 o                         
  -1  -5   4         27.21         16.87         1.99 o                         
   0  -5   4       2343.60       2274.85        44.32 o                         
   1  -5   4         46.89         46.35         3.74 o                         
   2  -5   4         27.61         32.97         2.06 o                         
   3  -5   4        410.53        418.59         9.17 o                         
   4  -5   4        776.02        779.55        14.17 o                         
   5  -5   4        215.89        206.26         5.21 o                         
   6  -5   4        159.78        155.33         4.00 o                         
   7  -5   4          6.38          3.63         1.21 o                         
 -10  -4   4         16.04         13.79         1.69 o                         
  -9  -4   4          1.04          0.70         0.84 o                         
  -8  -4   4          0.46          4.15         3.87 o                         
  -7  -4   4        299.42        278.50        10.64 o                         
  -6  -4   4        150.82        151.48         4.00 o                         
  -5  -4   4          2.08          2.13         0.84 o                         
  -4  -4   4         42.57         40.84         2.04 o                         
  -3  -4   4         25.06         29.03         3.39 o                         
  -2  -4   4        142.67        179.46         7.26 o                         
  -1  -4   4        159.01        138.34         6.05 o                         
   1  -4   4          2.39          7.48         1.45 o                         
   2  -4   4        118.80        120.26         3.54 o                         
   3  -4   4        846.43        858.04        17.41 o                         
   4  -4   4        218.97        220.87         5.40 o                         
   5  -4   4         25.68         17.13         1.71 o                         
   6  -4   4         20.31         19.68         1.96 o                         
   7  -4   4        118.05        112.62         3.07 o                         
   8  -4   4        118.66        124.91         3.76 o                         
 -10  -3   4        127.06        118.41         3.50 o                         
  -9  -3   4          0.35          0.86         0.85 o                         
  -8  -3   4         59.04         51.51         4.60 o                         
  -7  -3   4         67.90         71.80         3.16 o                         
  -6  -3   4          8.64         10.65         1.94 o                         
  -5  -3   4         72.83         70.92         2.46 o                         
  -4  -3   4        166.66        182.32         5.39 o                         
  -3  -3   4        654.65        670.46        23.46 o                         
  -2  -3   4          5.46          2.66         1.21 o                         
   1  -3   4         72.81         68.39         3.39 o                         
   2  -3   4         26.72         10.16         3.14 o                         
   3  -3   4          8.76         12.51         1.62 o                         
   4  -3   4         22.47         30.82         2.00 o                         
   5  -3   4         52.73         58.64         2.46 o                         
   6  -3   4         36.66         36.57         2.15 o                         
   7  -3   4          3.06          2.90         0.84 o                         
   8  -3   4         34.69         31.11         2.09 o                         
 -10  -2   4          0.68          1.75         0.76 o                         
  -9  -2   4          0.02          0.40         0.97 o                         
  -8  -2   4        344.36        358.13         7.91 o                         
  -7  -2   4        240.47        258.50         8.22 o                         
  -6  -2   4         60.93         83.57         3.16 o                         
  -5  -2   4         25.49         29.01         1.96 o                         
  -4  -2   4       1604.99       1619.41        32.69 o                         
  -3  -2   4         47.67         48.87         1.58 o                         
  -2  -2   4          5.78          1.21         1.21 o                         
   0  -2   4        687.95        753.19        25.16 o                         
   1  -2   4       4677.74       4272.37       100.04 o                         
   2  -2   4          7.96          5.94         1.51 o                         
   3  -2   4        228.29        233.65         9.92 o                         
   4  -2   4         24.31         18.64         1.55 o                         
   5  -2   4        311.39        309.89         6.98 o                         
   6  -2   4         77.02         83.65         2.91 o                         
   7  -2   4          1.50          1.39         0.93 o                         
   8  -2   4         65.74         59.06         2.09 o                         
   9  -2   4         95.35         96.12         2.60 o                         
 -10  -1   4         55.25         51.79         2.78 o                         
  -9  -1   4          3.27          2.10         1.08 o                         
  -8  -1   4        132.30        127.48         4.34 o                         
  -7  -1   4        107.09        104.96         3.99 o                         
  -6  -1   4         63.50         49.01         2.57 o                         
  -5  -1   4        150.49        148.08         3.48 o                         
  -4  -1   4         37.27         42.18         1.98 o                         
  -3  -1   4         30.14         27.57         1.30 o                         
  -2  -1   4         88.79         97.73         3.87 o                         
  -1  -1   4        526.52        540.83        13.00 o                         
   0  -1   4         10.11         12.34         0.97 o                         
   1  -1   4        255.15        291.95         7.35 o                         
   2  -1   4       2156.52       2150.21        50.97 o                         
   3  -1   4        785.61        853.40        44.98 o                         
   4  -1   4       1131.93       1078.97        26.51 o                         
   5  -1   4          0.78          2.56         0.91 o                         
   6  -1   4          3.75          2.07         1.16 o                         
   7  -1   4          5.09          5.80         2.54 o                         
   8  -1   4          7.20          9.30         1.61 o                         
   9  -1   4         91.62         83.62         2.64 o                         
 -10   0   4        241.77        214.05        18.26 o                         
  -9   0   4        145.26        146.56         6.05 o                         
  -8   0   4          1.40         -0.03         1.16 o                         
  -7   0   4        178.76        175.93         4.51 o                         
  -6   0   4        570.83        584.93        18.50 o                         
  -5   0   4        237.47        261.51        13.06 o                         
  -4   0   4         12.46         21.93         1.81 o                         
  -3   0   4         13.94         11.55         1.16 o                         
  -2   0   4        278.32        248.40         9.19 o                         
  -1   0   4       5530.89       5449.82       180.91 o                         
   0   0   4         17.33         12.54         0.93 o                         
   1   0   4       1089.71        966.43        23.09 o                         
   2   0   4       1035.97       1030.63        24.80 o                         
   3   0   4         70.31         77.16         2.99 o                         
   4   0   4       1821.43       1965.69        67.00 o                         
   5   0   4         12.31         11.92         1.57 o                         
   6   0   4       1646.16       1587.33        38.14 o                         
   7   0   4        532.34        557.62        14.28 o                         
   8   0   4          7.00         10.40         1.65 o                         
   9   0   4          6.52          2.92         1.03 o                         
  10   0   4          0.66          0.97         0.97 o                         
 -10   1   4         63.26         72.57         3.39 o                         
  -9   1   4         26.34         25.29         2.30 o                         
  -8   1   4         17.29          9.43         2.66 o                         
  -7   1   4         54.30         52.24         3.63 o                         
  -6   1   4        524.91        574.76        12.01 o                         
  -5   1   4          2.97          1.94         1.03 o                         
  -4   1   4        610.89        636.21        16.16 o                         
  -3   1   4       1417.84       1359.04        26.72 o                         
  -2   1   4       1217.01       1325.64        31.73 o                         
   0   1   4       3856.81       3450.59        89.01 o                         
   1   1   4         19.22         19.35         1.69 o                         
   2   1   4       3026.09       2618.66        61.83 o                         
   3   1   4        148.09        149.06         6.77 o                         
   4   1   4        871.54        884.51        31.20 o                         
   5   1   4         14.35         13.86         3.51 o                         
   6   1   4         15.97         18.31         2.30 o                         
   7   1   4        143.61        135.75         3.77 o                         
   8   1   4         13.73         13.65         1.90 o                         
   9   1   4          7.23          4.60         1.21 o                         
  10   1   4        107.90        107.40         4.60 o                         
  -9   2   4         10.92         13.30         1.69 o                         
  -7   2   4         63.43         67.31         4.11 o                         
  -6   2   4        141.88        158.88         7.14 o                         
  -5   2   4          0.29          0.85         1.03 o                         
  -4   2   4        235.49        261.46         7.67 o                         
  -3   2   4         81.61         72.28         2.99 o                         
  -2   2   4        366.90        399.12         8.47 o                         
  -1   2   4       2195.14       2018.95        47.89 o                         
   0   2   4       4717.07       4816.37       159.87 o                         
   1   2   4        414.83        462.94        16.45 o                         
   2   2   4        172.73        164.17         4.70 o                         
   3   2   4         78.17         72.71         2.82 o                         
   4   2   4        407.42        405.85        15.24 o                         
   5   2   4       1769.53       1762.28        59.51 o                         
   6   2   4        126.33        126.41         7.33 o                         
   7   2   4        272.29        290.18         8.04 o                         
   8   2   4         84.50         99.42         5.08 o                         
   9   2   4         16.52         13.55         1.94 o                         
  10   2   4          0.27          0.24         0.97 o                         
  -9   3   4         63.79         59.02         3.14 o                         
  -8   3   4         55.79         54.43         3.39 o                         
  -7   3   4        102.23        119.25         8.95 o                         
  -6   3   4        519.01        538.41        19.84 o                         
  -5   3   4        483.18        464.00        12.64 o                         
  -4   3   4         33.55         47.65         3.63 o                         
  -3   3   4       1257.05       1184.76        29.07 o                         
  -2   3   4        184.18        184.35         7.99 o                         
  -1   3   4        147.14        124.58         3.75 o                         
   0   3   4         18.43         10.64         1.69 o                         
   1   3   4        557.18        594.10        14.79 o                         
   2   3   4         71.48         45.23         2.66 o                         
   3   3   4       2192.80       2070.29        49.43 o                         
   4   3   4          9.25         10.34         1.43 o                         
   5   3   4          0.92         12.09         2.42 o                         
   6   3   4         96.86         97.79         5.06 o                         
   7   3   4        156.34        156.00         6.77 o                         
   8   3   4         65.11         58.78         3.63 o                         
   9   3   4          0.20          0.97         0.97 o                         
  10   3   4          9.55         11.37         1.69 o                         
  -9   4   4         55.22         49.83         2.66 o                         
  -8   4   4         43.48         53.70         3.39 o                         
  -7   4   4        104.33        113.69         5.56 o                         
  -6   4   4        349.80        324.57         7.44 o                         
  -5   4   4        264.61        253.48        10.64 o                         
  -4   4   4          0.33          1.64         1.45 o                         
  -3   4   4        178.99        128.91         7.01 o                         
  -2   4   4       2078.20       2152.18        51.57 o                         
  -1   4   4       2842.71       2889.66        55.96 o                         
   0   4   4       1164.35       1236.02        49.71 o                         
   1   4   4        709.06        715.76        14.47 o                         
   2   4   4        622.82        665.69        16.76 o                         
   3   4   4       4625.09       4115.31        96.79 o                         
   4   4   4        153.32        158.73         4.93 o                         
   5   4   4        187.50        200.45         4.88 o                         
   6   4   4         60.52         62.91         3.11 o                         
   7   4   4         40.25         35.80         2.90 o                         
   8   4   4        401.77        380.21        14.27 o                         
   9   4   4         25.38         18.63         2.18 o                         
  10   4   4          2.74          3.63         1.21 o                         
  -8   5   4        211.32        228.32         8.71 o                         
  -7   5   4        165.93        165.19         7.50 o                         
  -6   5   4         57.47         53.07         2.89 o                         
  -5   5   4          5.10         14.53         2.46 o                         
  -4   5   4        148.10        150.93         4.19 o                         
  -3   5   4          0.09         -0.58         0.98 o                         
  -2   5   4         36.72         39.83         3.14 o                         
  -1   5   4        254.48        295.33        11.37 o                         
   0   5   4        145.28        102.81         4.84 o                         
   1   5   4         16.65         19.74         1.46 o                         
   2   5   4        335.87        336.07        11.61 o                         
   3   5   4        102.32        122.84         4.06 o                         
   4   5   4          0.98         11.37         4.35 o                         
   5   5   4        156.89        140.94         3.77 o                         
   6   5   4        317.72        316.58         7.07 o                         
   7   5   4         61.28         62.65         3.02 o                         
   8   5   4        260.56        254.93         9.92 o                         
   9   5   4        105.58         94.10         4.60 o                         
  10   5   4          1.26          0.97         0.97 o                         
  -7   6   4          5.28         11.22         1.83 o                         
  -6   6   4          1.83          1.49         1.10 o                         
  -5   6   4          0.50         -0.12         2.30 o                         
  -4   6   4       1196.89       1185.59        24.02 o                         
  -3   6   4          2.26          8.95         2.66 o                         
  -2   6   4          9.66         18.28         2.09 o                         
  -1   6   4        237.72        235.35         5.54 o                         
   0   6   4         42.91         38.33         2.32 o                         
   1   6   4       2049.12       1934.48        66.28 o                         
   2   6   4        455.61        513.27        13.51 o                         
   3   6   4        341.65        326.07         7.24 o                         
   4   6   4        323.40        300.21         7.19 o                         
   5   6   4        438.39        514.07        13.26 o                         
   6   6   4         41.39         57.19         2.82 o                         
   7   6   4          7.46         10.83         1.67 o                         
   8   6   4         28.62         37.74         2.90 o                         
   9   6   4        100.30         77.16         3.87 o                         
  10   6   4         16.93         17.42         1.94 o                         
  -7   7   4        114.96        115.87         5.08 o                         
  -6   7   4         76.92         70.09         2.82 o                         
  -5   7   4         34.00         34.24         2.48 o                         
  -4   7   4         55.44         58.76         3.06 o                         
  -3   7   4         10.96         17.17         4.84 o                         
  -2   7   4        158.69        152.09         6.89 o                         
  -1   7   4        228.91        223.07         6.49 o                         
   0   7   4        259.59        248.07         7.08 o                         
   1   7   4        172.28        165.97         9.68 o                         
   2   7   4        174.31        213.11         6.61 o                         
   3   7   4        143.51        171.49         7.81 o                         
   4   7   4        416.53        426.46        15.67 o                         
   5   7   4         35.30         42.58         2.78 o                         
   6   7   4         51.51         59.45         4.23 o                         
   7   7   4        721.59        696.30        29.03 o                         
   8   7   4         24.80         17.64         3.75 o                         
   9   7   4          1.70          1.69         1.45 o                         
  10   7   4         10.06          6.05         1.69 o                         
  -6   8   4          0.93          0.24         1.21 o                         
  -5   8   4         67.98         66.95         2.96 o                         
  -4   8   4        122.90        122.13         6.53 o                         
  -3   8   4         76.57         86.60         5.08 o                         
  -2   8   4         31.22         27.89         2.38 o                         
  -1   8   4         87.01         87.41         3.48 o                         
   0   8   4         40.20         44.51         3.39 o                         
   1   8   4        316.43        304.35         8.55 o                         
   2   8   4         48.56         56.75         2.42 o                         
   3   8   4        802.49        797.67        24.22 o                         
   4   8   4          2.77          3.39         1.25 o                         
   5   8   4         81.26         89.18         3.42 o                         
   6   8   4        177.79        177.50         5.56 o                         
   7   8   4        305.98        308.93         8.55 o                         
   8   8   4         21.15         25.88         3.39 o                         
  -5   9   4          0.33          0.00         1.21 o                         
  -4   9   4         31.36         22.74         2.66 o                         
  -3   9   4        273.50        259.29        10.40 o                         
  -2   9   4        360.68        360.04        22.48 o                         
  -1   9   4        109.18        103.69         3.21 o                         
   0   9   4        759.95        783.33        16.06 o                         
   1   9   4        138.48        147.45         6.82 o                         
   2   9   4        111.22        118.14         3.48 o                         
   3   9   4         29.80         36.20         2.06 o                         
   4   9   4         23.83         23.23         1.88 o                         
   5   9   4        226.73        225.53         7.14 o                         
   6   9   4        106.47        114.78         6.52 o                         
   7   9   4         22.89         22.30         2.22 o                         
   8   9   4          0.81          1.69         1.94 o                         
  -4  10   4        189.43        177.04         7.01 o                         
  -3  10   4         13.45         15.00         2.18 o                         
  -2  10   4         10.21         12.34         2.42 o                         
  -1  10   4         36.37         26.89         2.23 o                         
   0  10   4         76.60         71.15         3.07 o                         
   1  10   4         63.05         65.32         2.51 o                         
   2  10   4         38.93         42.12         3.31 o                         
   3  10   4         66.74         69.88         2.75 o                         
   4  10   4         17.27         15.87         1.71 o                         
   5  10   4        368.68        384.10        22.61 o                         
   6  10   4          0.05          0.84         0.93 o                         
   7  10   4          2.26          3.97         1.69 o                         
   8  10   4         93.35        101.11         5.32 o                         
  -2  11   4        123.95        119.50         5.32 o                         
  -1  11   4          9.01          6.74         1.21 o                         
   0  11   4          1.62          0.84         1.21 o                         
   1  11   4          0.01          2.16         0.98 o                         
   2  11   4         23.73         23.12         1.65 o                         
   3  11   4          0.32          0.00         1.09 o                         
   4  11   4         31.31         28.03         1.79 o                         
   5  11   4          2.52          2.88         1.45 o                         
   6  11   4        187.17        175.35         5.12 o                         
   7  11   4         15.46         22.48         2.78 o                         
   0  12   4         30.95         33.77         1.86 o                         
   1  12   4         22.42         20.83         1.81 o                         
   2  12   4          0.84          0.73         0.97 o                         
   3  12   4          4.37          2.50         0.87 o                         
   4  12   4         16.37         14.83         1.43 o                         
   5  12   4         18.49         17.28         3.14 o                         
   6  12   4         34.14         37.49         2.42 o                         
  -3 -10   5         74.50         67.25         3.87 o                         
  -2 -10   5         22.34         21.29         1.94 o                         
  -1 -10   5          1.59          1.21         0.97 o                         
   0 -10   5        179.24        186.23         7.01 o                         
  -7  -9   5         97.76         69.18         3.63 o                         
  -4  -9   5         20.53         25.85         2.57 o                         
  -3  -9   5         27.31         27.84         2.16 o                         
  -2  -9   5        100.66        106.41         3.67 o                         
  -1  -9   5        225.43        236.31         6.67 o                         
   0  -9   5          0.20          0.05         0.85 o                         
   1  -9   5          3.36          8.47         2.18 o                         
   2  -9   5          0.43         -0.48         0.68 o                         
  -8  -8   5         47.57         42.33         2.42 o                         
  -7  -8   5        133.04        143.42         6.53 o                         
  -6  -8   5         13.55         22.25         4.84 o                         
  -5  -8   5         35.62         38.53         2.06 o                         
  -4  -8   5        113.46        113.17         3.30 o                         
  -3  -8   5         48.31         64.34         2.46 o                         
  -2  -8   5         32.80         39.45         2.06 o                         
  -1  -8   5        112.29        116.02         3.40 o                         
   0  -8   5         23.51         26.83         2.50 o                         
   1  -8   5        619.41        603.00        21.77 o                         
   2  -8   5          0.38          0.93         0.78 o                         
   3  -8   5          4.54          6.36         0.96 o                         
   4  -8   5         23.60         25.86         1.28 o                         
  -9  -7   5         22.23         15.72         1.45 o                         
  -8  -7   5         66.95         65.07         3.87 o                         
  -7  -7   5        170.37        163.89         5.04 o                         
  -6  -7   5          3.06          1.51         0.91 o                         
  -5  -7   5         20.66         19.97         1.73 o                         
  -4  -7   5         57.80         47.24         2.05 o                         
  -3  -7   5        171.47        177.37         4.02 o                         
  -2  -7   5         58.62         64.35         3.25 o                         
  -1  -7   5          4.55          4.52         1.51 o                         
   0  -7   5         17.31         16.74         2.20 o                         
   1  -7   5         14.94         17.26         1.75 o                         
   2  -7   5        116.78        124.38         4.70 o                         
   3  -7   5         87.60         84.93         3.25 o                         
   4  -7   5        315.88        330.74         8.81 o                         
   5  -7   5          9.48          8.09         2.06 o                         
  -9  -6   5         75.75         65.81         2.90 o                         
  -8  -6   5         90.66        100.19         3.50 o                         
  -7  -6   5         48.60         57.09         6.05 o                         
  -6  -6   5         16.48         18.37         1.70 o                         
  -5  -6   5         11.95         16.33         1.73 o                         
  -4  -6   5         25.93         31.21         2.04 o                         
  -3  -6   5          4.94          5.18         1.06 o                         
  -2  -6   5         11.49         12.63         2.30 o                         
  -1  -6   5         54.69         58.38         3.08 o                         
   0  -6   5        236.76        239.82         7.18 o                         
   1  -6   5        468.14        494.28         9.25 o                         
   2  -6   5        158.89        149.30         4.23 o                         
   3  -6   5         18.29         21.73         1.86 o                         
   4  -6   5          8.96          8.42         1.79 o                         
   5  -6   5        110.88        121.48         3.93 o                         
   6  -6   5         20.94         24.23         1.45 o                         
 -10  -5   5         93.09         87.08         3.63 o                         
  -9  -5   5         10.95          8.22         1.45 o                         
  -8  -5   5         40.44         43.18         2.30 o                         
  -7  -5   5         75.87         80.46         3.24 o                         
  -6  -5   5        114.59        125.67         3.79 o                         
  -5  -5   5        180.09        197.95         5.03 o                         
  -4  -5   5         99.49        100.67         3.21 o                         
  -3  -5   5        888.80        966.27        19.51 o                         
  -2  -5   5        538.36        547.08        11.50 o                         
  -1  -5   5         11.42         19.85         2.17 o                         
   0  -5   5        439.26        471.33        10.10 o                         
   1  -5   5         41.23         42.73         2.42 o                         
   2  -5   5       1668.42       1715.62        33.89 o                         
   3  -5   5        130.51        124.32         3.63 o                         
   4  -5   5         30.46         28.89         1.66 o                         
   5  -5   5         16.72         11.87         2.19 o                         
   6  -5   5         46.63         49.19         1.96 o                         
   7  -5   5        281.55        296.66         7.69 o                         
 -10  -4   5         23.10         23.46         1.94 o                         
  -9  -4   5          2.77          2.78         1.33 o                         
  -8  -4   5          0.64          3.63         1.45 o                         
  -7  -4   5        758.15        808.51        40.64 o                         
  -6  -4   5       1164.83       1218.09        32.85 o                         
  -5  -4   5         36.36         46.92         2.23 o                         
  -4  -4   5         18.55         23.16         1.77 o                         
  -3  -4   5        130.75        110.58         5.69 o                         
  -2  -4   5       2565.38       2549.44        49.44 o                         
  -1  -4   5          8.87          8.92         1.81 o                         
   0  -4   5         50.15         43.58         2.18 o                         
   1  -4   5        504.26        509.44        10.85 o                         
   2  -4   5        125.19        123.93         3.58 o                         
   3  -4   5        166.06        164.82         4.46 o                         
   4  -4   5        123.57        124.20         3.68 o                         
   5  -4   5        561.68        565.74        11.92 o                         
   6  -4   5        175.41        171.81         4.33 o                         
   7  -4   5         28.62         24.80         1.40 o                         
   8  -4   5          2.03          2.06         1.57 o                         
 -10  -3   5         15.99         10.89         1.45 o                         
  -9  -3   5        118.90        106.74         3.65 o                         
  -8  -3   5        155.47        180.34         8.83 o                         
  -7  -3   5          3.93          2.18         1.03 o                         
  -6  -3   5         54.05         61.66         2.37 o                         
  -5  -3   5       1283.49       1404.91        39.65 o                         
  -4  -3   5          7.13          4.34         1.02 o                         
  -3  -3   5         70.94         75.65         2.66 o                         
  -2  -3   5          1.16          1.94         1.45 o                         
  -1  -3   5        124.21        131.08         6.05 o                         
   1  -3   5        798.83        842.69        31.69 o                         
   2  -3   5          5.91          6.08         1.78 o                         
   3  -3   5        233.85        234.10         4.84 o                         
   4  -3   5         25.78         24.72         2.00 o                         
   5  -3   5        205.84        196.18         4.93 o                         
   6  -3   5        111.46        109.42         3.21 o                         
   7  -3   5         77.82         83.97         2.56 o                         
   8  -3   5         17.96         20.28         1.95 o                         
 -10  -2   5          9.36         11.54         1.81 o                         
  -9  -2   5        319.60        314.16         8.46 o                         
  -8  -2   5          9.08         11.55         1.86 o                         
  -7  -2   5          8.64          9.37         2.03 o                         
  -6  -2   5        392.53        361.43         8.23 o                         
  -5  -2   5        740.94        814.15        16.53 o                         
  -4  -2   5         58.20         56.38         2.23 o                         
  -3  -2   5         86.03         99.65         3.41 o                         
  -2  -2   5       2448.29       2319.77        77.65 o                         
   0  -2   5        210.66        190.32         4.87 o                         
   1  -2   5          7.33          9.92         1.94 o                         
   2  -2   5         10.68         16.98         2.42 o                         
   3  -2   5        422.70        366.52         6.33 o                         
   4  -2   5         46.90         52.65         1.99 o                         
   5  -2   5         17.49         16.44         1.46 o                         
   6  -2   5        564.80        552.56        11.64 o                         
   7  -2   5         21.90         24.66         2.03 o                         
   8  -2   5         44.34         46.35         1.80 o                         
   9  -2   5         42.17         38.22         2.42 o                         
 -10  -1   5        115.89         96.76         4.11 o                         
  -9  -1   5         23.30         30.22         4.96 o                         
  -8  -1   5          8.25         11.74         1.38 o                         
  -7  -1   5          0.91          3.87         1.10 o                         
  -6  -1   5        191.51        203.89         8.95 o                         
  -5  -1   5         17.79         12.34         1.94 o                         
  -4  -1   5         47.80         47.20         2.26 o                         
  -3  -1   5        357.77        343.29         7.31 o                         
  -2  -1   5         16.40         33.49         1.74 o                         
  -1  -1   5       1414.25       1355.64        39.66 o                         
   0  -1   5         45.55         42.61         1.62 o                         
   1  -1   5        395.74        444.55        15.72 o                         
   2  -1   5       3006.66       2586.87       297.74 o                         
   3  -1   5         88.64         87.81         5.32 o                         
   4  -1   5         20.29         17.66         1.96 o                         
   5  -1   5          0.22          0.78         0.88 o                         
   6  -1   5        235.27        233.67         4.87 o                         
   7  -1   5          5.27          9.04         1.74 o                         
   8  -1   5         26.18         29.81         1.86 o                         
   9  -1   5         15.31         14.56         1.46 o                         
 -10   0   5         17.81         15.00         1.69 o                         
  -9   0   5          0.80         -0.74         1.10 o                         
  -8   0   5          6.30          4.01         1.16 o                         
  -7   0   5          0.04          0.66         1.04 o                         
  -6   0   5         46.65         54.18         4.35 o                         
  -5   0   5         87.38         88.17         2.74 o                         
  -4   0   5        570.53        576.13        15.22 o                         
  -3   0   5        309.17        295.22         6.52 o                         
  -2   0   5        891.84        997.69        24.12 o                         
  -1   0   5       3253.82       3193.42       106.19 o                         
   0   0   5          8.17          1.73         0.58 o                         
   1   0   5         73.04         60.96         3.14 o                         
   2   0   5       4962.78       4517.19       106.20 o                         
   3   0   5        593.40        674.57        23.95 o                         
   4   0   5        843.68        791.54        16.19 o                         
   5   0   5          7.34          7.22         1.47 o                         
   6   0   5        276.49        279.72         5.70 o                         
   7   0   5       1034.72       1070.21        26.26 o                         
   8   0   5        105.35        118.83         4.02 o                         
   9   0   5         13.33         16.69         1.73 o                         
 -10   1   5         18.86         21.77         1.94 o                         
  -9   1   5         35.81         33.38         2.42 o                         
  -8   1   5         31.91         29.03         3.39 o                         
  -7   1   5         32.69         41.14         2.65 o                         
  -6   1   5          1.00          4.13         2.90 o                         
  -5   1   5       2258.44       2210.18        52.68 o                         
  -4   1   5       1223.48       1253.82        71.72 o                         
  -3   1   5        135.40        115.24         3.29 o                         
  -2   1   5        413.85        430.44         9.03 o                         
  -1   1   5        808.99        768.67        26.61 o                         
   0   1   5       5022.12       4716.50       113.56 o                         
   1   1   5        420.44        420.61        15.24 o                         
   2   1   5        254.85        213.09         8.47 o                         
   3   1   5         12.75         19.62         2.42 o                         
   5   1   5          4.40          9.93         2.11 o                         
   6   1   5        115.30        100.16         6.32 o                         
   7   1   5        623.25        647.14        16.42 o                         
   8   1   5        104.35        103.77         5.32 o                         
   9   1   5         10.66         10.89         1.94 o                         
  10   1   5          7.00          6.05         1.69 o                         
  -9   2   5        159.05        134.95         5.81 o                         
  -8   2   5        372.05        340.56        13.30 o                         
  -7   2   5         28.05         17.42         3.39 o                         
  -6   2   5        181.36        234.13        10.16 o                         
  -5   2   5        677.09        629.45        15.99 o                         
  -4   2   5          4.20          5.16         2.66 o                         
  -3   2   5         13.95         12.52         2.18 o                         
  -2   2   5         26.38         24.45         1.49 o                         
  -1   2   5        434.66        423.25        10.86 o                         
   0   2   5       2054.09       1851.25       105.09 o                         
   1   2   5         65.25         59.02         3.14 o                         
   2   2   5        291.72        304.28        11.61 o                         
   3   2   5       1273.34       1081.58        72.68 o                         
   4   2   5        188.87        195.43         8.95 o                         
   5   2   5         12.77         19.01         1.91 o                         
   6   2   5        777.09        767.58        15.69 o                         
   7   2   5        516.09        495.72        12.83 o                         
   8   2   5        197.06        210.42         9.19 o                         
   9   2   5          3.26          4.84         1.69 o                         
  10   2   5         29.04         27.82         1.94 o                         
  -9   3   5         64.67         69.67         3.39 o                         
  -8   3   5         24.75         27.82         2.42 o                         
  -7   3   5        379.40        382.39        14.76 o                         
  -6   3   5        123.34        124.07         6.53 o                         
  -5   3   5         16.37          7.74         2.66 o                         
  -4   3   5          0.02          5.80         1.57 o                         
  -3   3   5       1337.91       1261.56        31.21 o                         
  -2   3   5         12.82         17.37         2.66 o                         
  -1   3   5         99.75         88.82         3.33 o                         
   0   3   5       2369.37       2238.56        53.19 o                         
   1   3   5        317.11        434.25        11.37 o                         
   2   3   5        171.77        144.15         6.53 o                         
   3   3   5        962.57        981.27        34.35 o                         
   4   3   5          0.20          0.97         1.94 o                         
   5   3   5        497.77        496.77        10.52 o                         
   6   3   5         70.59         65.01         2.60 o                         
   7   3   5          0.35          1.67         0.97 o                         
   8   3   5          0.22         11.61         3.63 o                         
   9   3   5         11.42         12.09         1.94 o                         
  10   3   5          2.01          0.48         0.97 o                         
  -9   4   5          0.21         -0.97         0.97 o                         
  -8   4   5         82.11         87.08         4.84 o                         
  -7   4   5         23.33         16.45         2.66 o                         
  -6   4   5          0.20          0.24         1.94 o                         
  -5   4   5         28.05         29.60         2.67 o                         
  -4   4   5        819.43        834.31        20.95 o                         
  -3   4   5        345.12        336.42         9.24 o                         
  -2   4   5       1006.22       1096.47        46.67 o                         
   0   4   5        135.04        104.50         3.65 o                         
   1   4   5        437.55        376.07         8.95 o                         
   2   4   5        787.13        858.16        21.55 o                         
   3   4   5        969.66        961.68        33.87 o                         
   4   4   5        160.75        159.20         5.05 o                         
   5   4   5         22.41         16.13         1.69 o                         
   6   4   5          0.15          0.38         1.45 o                         
   7   4   5        134.93        130.63         3.79 o                         
   8   4   5        272.68        335.48        12.82 o                         
   9   4   5         52.57         67.00         3.87 o                         
  10   4   5          3.51          2.90         0.97 o                         
  -8   5   5         93.90         92.65         4.35 o                         
  -7   5   5         25.09         25.16         2.66 o                         
  -6   5   5        170.60        163.96         4.37 o                         
  -5   5   5         10.81         16.27         2.58 o                         
  -4   5   5        281.63        288.85         8.38 o                         
  -3   5   5          2.13          1.17         1.16 o                         
  -2   5   5         14.43         16.40         2.66 o                         
   0   5   5        113.31        111.03         5.32 o                         
   1   5   5         14.40          6.77         1.94 o                         
   2   5   5        152.48        161.32         7.74 o                         
   3   5   5          4.28          3.01         1.06 o                         
   4   5   5        513.47        471.26        10.65 o                         
   5   5   5         99.44        102.07         3.22 o                         
   6   5   5         12.37         12.93         1.58 o                         
   7   5   5          2.29          2.06         1.24 o                         
   8   5   5        707.83        718.36        25.40 o                         
   9   5   5        128.17        109.82         5.08 o                         
  10   5   5          1.61          3.14         1.21 o                         
  -7   6   5         61.54         76.68         3.87 o                         
  -6   6   5         87.86         90.79         3.50 o                         
  -5   6   5         93.50         83.85         2.96 o                         
  -4   6   5          0.14          0.43         1.10 o                         
  -3   6   5          1.76          3.03         1.09 o                         
  -2   6   5        296.26        285.89         8.21 o                         
  -1   6   5          0.01          0.73         0.98 o                         
   0   6   5        457.50        482.85        10.15 o                         
   1   6   5          2.49          5.49         2.66 o                         
   2   6   5        113.43        113.18         3.99 o                         
   3   6   5         21.48         24.76         1.69 o                         
   4   6   5        658.60        691.46        28.29 o                         
   5   6   5        745.46        799.39        30.73 o                         
   6   6   5         49.32         57.24         4.60 o                         
   7   6   5          0.98         -1.21         1.25 o                         
   8   6   5         11.81          7.74         1.69 o                         
   9   6   5         12.60         16.93         2.18 o                         
  10   6   5         43.00         37.25         2.42 o                         
  -7   7   5        179.85        180.91         7.50 o                         
  -6   7   5        482.43        465.98        11.80 o                         
  -5   7   5          2.65          3.87         1.21 o                         
  -4   7   5         10.56         10.47         2.18 o                         
  -3   7   5        758.40        875.59        22.50 o                         
  -2   7   5        238.70        250.56         7.44 o                         
  -1   7   5        129.10        121.82         3.54 o                         
   0   7   5         12.53         19.88         2.30 o                         
   1   7   5        801.52        825.59        20.52 o                         
   2   7   5        128.83        123.86         4.34 o                         
   3   7   5        192.84        209.05         5.16 o                         
   4   7   5          3.65          3.85         1.02 o                         
   5   7   5          1.49          1.39         1.04 o                         
   6   7   5        103.97        107.46         4.02 o                         
   7   7   5          0.03         -0.24         3.14 o                         
   8   7   5          5.53          5.08         2.18 o                         
   9   7   5         73.22         74.75         3.87 o                         
  -6   8   5          2.56          3.39         1.45 o                         
  -5   8   5          7.31          6.77         2.18 o                         
  -4   8   5          0.47         -1.21         1.21 o                         
  -3   8   5         50.69         61.44         4.35 o                         
  -2   8   5        284.68        265.82        11.13 o                         
  -1   8   5        119.73        132.40         4.53 o                         
   0   8   5        165.62        176.02         5.56 o                         
   1   8   5         45.34         44.58         3.63 o                         
   2   8   5        324.72        345.34        14.38 o                         
   3   8   5         12.43         10.02         1.31 o                         
   4   8   5          3.15          2.55         0.96 o                         
   5   8   5        661.63        728.01        18.47 o                         
   6   8   5        141.80        152.37         6.05 o                         
   7   8   5         70.62         64.51         8.47 o                         
  -5   9   5        104.42        111.76         4.84 o                         
  -4   9   5          3.65          5.56         1.94 o                         
  -3   9   5         61.38         56.36         3.63 o                         
  -2   9   5        266.86        275.20        10.64 o                         
  -1   9   5        361.61        337.56         7.54 o                         
   0   9   5         18.75         24.89         1.81 o                         
   1   9   5        202.78        221.96         7.43 o                         
   2   9   5         14.39         15.28         1.65 o                         
   3   9   5          3.56          6.82         2.54 o                         
   4   9   5         69.11         64.56         2.58 o                         
   5   9   5          3.55          2.76         1.21 o                         
   6   9   5          5.33         10.40         2.42 o                         
   7   9   5          1.06          1.45         1.20 o                         
   8   9   5         18.58         11.61         3.87 o                         
  -4  10   5          4.65          2.66         0.97 o                         
  -3  10   5          5.47          2.42         1.21 o                         
  -2  10   5        453.44        413.83        15.48 o                         
  -1  10   5         14.50          9.77         1.47 o                         
   0  10   5         26.82         23.35         1.97 o                         
   1  10   5         32.53         31.13         1.80 o                         
   2  10   5         77.93         79.23         2.65 o                         
   3  10   5         96.63        101.08         3.14 o                         
   4  10   5         75.21         80.39         2.94 o                         
   5  10   5         12.80         11.26         1.68 o                         
   6  10   5          2.44         -0.48         1.45 o                         
   7  10   5         11.48         13.91         1.86 o                         
  -2  11   5         30.90         21.29         2.18 o                         
  -1  11   5         43.59         39.90         2.06 o                         
   0  11   5        138.97        133.84         3.49 o                         
   1  11   5         35.56         39.78         1.78 o                         
   2  11   5         95.95         95.27         2.83 o                         
   3  11   5          4.09          7.02         1.71 o                         
   4  11   5          2.35          1.79         0.81 o                         
   5  11   5        124.16        117.53         3.92 o                         
   6  11   5         85.53         82.59         4.48 o                         
   7  11   5         16.33         11.38         1.86 o                         
   0  12   5        111.10         90.40         2.99 o                         
   1  12   5         47.46         44.37         2.15 o                         
   2  12   5         29.23         25.05         1.62 o                         
   3  12   5          8.57          9.61         1.43 o                         
   4  12   5         31.72         28.31         2.06 o                         
   5  12   5          0.26         -0.63         0.81 o                         
   6  12   5          0.13         -1.21         1.21 o                         
  -2 -10   6        309.10        281.78         9.92 o                         
  -4  -9   6          4.01          6.61         1.94 o                         
  -3  -9   6        122.20        124.20         3.21 o                         
  -2  -9   6          0.33          1.28         0.84 o                         
  -1  -9   6          0.40         -0.58         0.81 o                         
   0  -9   6          6.20          6.23         1.33 o                         
   1  -9   6        242.91        251.79        13.43 o                         
  -6  -8   6        124.50        104.38         5.44 o                         
  -5  -8   6         28.56         29.90         2.31 o                         
  -4  -8   6          8.00          9.10         1.68 o                         
  -3  -8   6         64.95         72.63         2.42 o                         
  -2  -8   6         55.47         60.97         2.23 o                         
  -1  -8   6         12.71         12.00         1.46 o                         
   0  -8   6          0.36         -0.06         1.03 o                         
   1  -8   6         13.91         18.38         2.18 o                         
   2  -8   6        121.84        129.02         3.93 o                         
   3  -8   6         88.11         85.95         2.64 o                         
  -8  -7   6         16.20         12.82         2.90 o                         
  -7  -7   6         32.64         35.43         2.13 o                         
  -6  -7   6        263.32        258.95         5.81 o                         
  -5  -7   6        362.46        396.44        24.52 o                         
  -4  -7   6        168.31        166.05         4.32 o                         
  -3  -7   6          9.32          8.46         1.38 o                         
  -2  -7   6         37.96         48.21         2.74 o                         
  -1  -7   6        644.25        688.50        17.45 o                         
   0  -7   6        109.55        107.36         4.02 o                         
   1  -7   6          6.54          6.83         2.18 o                         
   2  -7   6        112.61        111.46         3.21 o                         
   3  -7   6         18.14         17.30         1.49 o                         
   4  -7   6         39.60         40.70         1.58 o                         
  -9  -6   6         59.60         53.70         2.90 o                         
  -8  -6   6          1.05         -0.85         1.03 o                         
  -7  -6   6         42.07         43.30         3.14 o                         
  -6  -6   6         99.31        118.77         4.15 o                         
  -5  -6   6        157.05        171.70         6.22 o                         
  -4  -6   6          6.02         11.50         2.13 o                         
  -3  -6   6          3.17          3.27         1.05 o                         
  -2  -6   6        328.30        333.65         9.32 o                         
  -1  -6   6         31.06         32.30         2.39 o                         
   0  -6   6        578.89        593.21        15.39 o                         
   1  -6   6         27.19         24.82         2.28 o                         
   2  -6   6        191.20        214.49         5.35 o                         
   3  -6   6        130.03        135.46         7.86 o                         
   4  -6   6         81.82         73.56         2.58 o                         
   5  -6   6        118.05        124.23         7.97 o                         
  -9  -5   6         13.19         14.62         1.94 o                         
  -8  -5   6          3.86          2.22         0.93 o                         
  -7  -5   6         99.70        110.61         3.92 o                         
  -6  -5   6         21.92         28.14         1.74 o                         
  -5  -5   6          4.96          5.54         1.27 o                         
  -4  -5   6          4.85          8.56         1.45 o                         
  -3  -5   6          6.21          9.00         1.40 o                         
  -2  -5   6          1.19          2.90         1.94 o                         
  -1  -5   6        179.72        185.27         5.82 o                         
   0  -5   6       1173.11       1225.75        24.49 o                         
   1  -5   6          8.54          7.35         1.57 o                         
   2  -5   6         32.19         25.42         1.85 o                         
   3  -5   6         43.10         49.88         2.23 o                         
   4  -5   6         63.31         67.53         2.11 o                         
   5  -5   6         19.81         14.80         2.29 o                         
   6  -5   6        173.52        181.32         8.51 o                         
 -10  -4   6         14.14         10.64         1.21 o                         
  -9  -4   6         44.26         45.84         2.09 o                         
  -8  -4   6         33.82         42.08         2.20 o                         
  -7  -4   6         12.24         15.34         1.79 o                         
  -6  -4   6        591.16        653.32        13.59 o                         
  -5  -4   6        457.59        489.82        13.18 o                         
  -4  -4   6        577.28        574.12        12.06 o                         
  -3  -4   6         22.72         22.15         1.74 o                         
  -2  -4   6        544.92        571.62        10.31 o                         
  -1  -4   6         20.52         17.44         1.80 o                         
   0  -4   6        558.14        534.26        11.31 o                         
   1  -4   6         14.56         20.38         1.82 o                         
   2  -4   6          1.15          2.93         0.96 o                         
   3  -4   6        298.55        306.79         7.08 o                         
   4  -4   6        196.65        166.35         4.38 o                         
   5  -4   6         26.29         28.99         1.72 o                         
   6  -4   6         51.00         47.39         1.82 o                         
   7  -4   6         79.55         75.36         2.09 o                         
 -10  -3   6         11.22          9.19         1.21 o                         
  -9  -3   6        129.57        137.51         8.22 o                         
  -8  -3   6         73.60         64.83         4.35 o                         
  -7  -3   6          1.64          2.66         1.03 o                         
  -6  -3   6        483.35        512.07        10.84 o                         
  -5  -3   6        675.50        799.42        20.18 o                         
  -4  -3   6        140.93        132.72         3.68 o                         
  -3  -3   6         35.81         34.79         1.88 o                         
  -2  -3   6         15.91         15.32         2.24 o                         
  -1  -3   6       2144.02       2195.22        74.02 o                         
   0  -3   6         52.69         46.61         2.28 o                         
   1  -3   6          2.04          3.68         0.97 o                         
   2  -3   6         23.56         19.97         1.62 o                         
   3  -3   6        778.65        811.58        14.39 o                         
   4  -3   6        507.95        522.75        11.22 o                         
   5  -3   6        372.44        347.91         7.82 o                         
   6  -3   6         35.42         40.30         1.98 o                         
   7  -3   6         64.14         69.44         3.08 o                         
   8  -3   6         95.73         94.14         2.42 o                         
 -10  -2   6          0.38          0.12         0.68 o                         
  -9  -2   6          7.99          8.72         1.43 o                         
  -8  -2   6          0.11          1.57         0.98 o                         
  -7  -2   6         28.14         27.89         2.13 o                         
  -6  -2   6        248.23        272.98         6.86 o                         
  -5  -2   6        531.62        551.52        11.59 o                         
  -4  -2   6          2.31          1.61         1.46 o                         
  -3  -2   6        148.09        146.23         6.31 o                         
  -2  -2   6         82.84        108.85         5.32 o                         
  -1  -2   6        668.94        623.53        21.77 o                         
   0  -2   6         30.05         17.66         1.94 o                         
   1  -2   6        334.53        294.60        11.37 o                         
   2  -2   6        275.08        290.24         5.71 o                         
   3  -2   6          8.45         11.96         1.50 o                         
   4  -2   6        123.81        134.90         5.08 o                         
   5  -2   6          8.58         19.64         1.93 o                         
   6  -2   6         30.36         27.16         2.35 o                         
   7  -2   6         82.71         83.36         3.16 o                         
   8  -2   6          0.46          1.32         0.97 o                         
 -10  -1   6         46.55         51.28         2.66 o                         
  -9  -1   6          1.37          0.86         1.09 o                         
  -8  -1   6        163.16        150.94         6.38 o                         
  -7  -1   6        283.98        308.90         8.64 o                         
  -6  -1   6         32.75         38.35         2.30 o                         
  -5  -1   6          0.78          1.41         0.98 o                         
  -4  -1   6        342.57        324.33         7.21 o                         
  -3  -1   6       3629.95       3547.02       118.29 o                         
  -2  -1   6        127.21        134.82         4.02 o                         
  -1  -1   6        584.45        562.10        11.31 o                         
   0  -1   6         21.63         24.82         1.74 o                         
   1  -1   6        147.11        148.26         6.29 o                         
   2  -1   6       3642.14       3957.01       132.05 o                         
   3  -1   6         20.05         22.62         1.57 o                         
   4  -1   6        616.67        598.02        10.79 o                         
   5  -1   6          9.62         12.00         1.57 o                         
   6  -1   6         29.13         27.76         1.62 o                         
   7  -1   6         32.07         36.43         2.44 o                         
   8  -1   6         89.35         86.79         3.24 o                         
   9  -1   6        144.08        143.26         4.11 o                         
 -10   0   6         11.07         13.55         1.69 o                         
  -9   0   6          0.27         -1.69         1.81 o                         
  -8   0   6         31.92         44.32         2.90 o                         
  -7   0   6         61.65         56.14         2.72 o                         
  -6   0   6         27.39         30.85         2.22 o                         
  -5   0   6         88.91         76.30         3.67 o                         
  -4   0   6         37.58         31.80         1.84 o                         
  -3   0   6        917.53        863.21        34.58 o                         
  -2   0   6         26.13         30.87         2.18 o                         
  -1   0   6        968.39       1011.73        20.42 o                         
   0   0   6       2216.25       2178.20        51.74 o                         
   1   0   6         40.15         49.35         3.14 o                         
   2   0   6          9.48         18.87         2.90 o                         
   3   0   6        693.33        738.43        26.61 o                         
   4   0   6        365.20        358.59         7.67 o                         
   5   0   6        386.78        384.92         7.35 o                         
   6   0   6         50.77         50.99         2.48 o                         
   7   0   6         61.09         61.37         2.51 o                         
   8   0   6        219.28        199.06         8.22 o                         
   9   0   6         29.87         29.22         1.74 o                         
  -8   1   6          0.56          0.97         1.34 o                         
  -7   1   6         87.12         89.74         2.82 o                         
  -6   1   6         98.45        119.82         7.73 o                         
  -5   1   6         76.49         81.34         3.33 o                         
  -4   1   6        536.53        534.21        13.60 o                         
  -3   1   6       1313.89       1317.63        43.89 o                         
  -2   1   6          3.03          2.06         1.03 o                         
  -1   1   6         59.81         53.89         2.48 o                         
   0   1   6        423.92        450.70        11.54 o                         
   1   1   6        253.51        247.19        10.16 o                         
   2   1   6       1027.11       1010.06        35.07 o                         
   3   1   6        697.98        748.83        26.85 o                         
   4   1   6        153.81        145.97         3.86 o                         
   5   1   6          0.74          1.87         1.02 o                         
   6   1   6        310.82        353.72         7.82 o                         
   7   1   6         52.80         52.68         2.21 o                         
   8   1   6        304.04        317.34        12.34 o                         
   9   1   6         40.41         38.95         2.15 o                         
  -9   2   6        135.21        151.40         6.77 o                         
  -8   2   6          8.26          2.90         2.18 o                         
  -7   2   6         85.85         79.34         5.08 o                         
  -6   2   6        320.43        339.43         9.31 o                         
  -5   2   6        266.87        300.53         8.38 o                         
  -4   2   6         57.70         45.97         3.39 o                         
  -3   2   6        223.08        240.15         7.23 o                         
  -2   2   6       1300.42       1342.37        45.72 o                         
  -1   2   6       1209.83       1262.35        30.53 o                         
   0   2   6          2.49          9.81         1.22 o                         
   1   2   6       2491.74       2531.06        60.21 o                         
   2   2   6        114.71        104.98         5.08 o                         
   3   2   6         30.87         24.43         3.39 o                         
   4   2   6        137.56        151.93         4.09 o                         
   5   2   6         54.79         52.28         4.21 o                         
   6   2   6         49.43         58.35         3.26 o                         
   7   2   6        303.36        318.40         7.17 o                         
   8   2   6          3.89          1.96         1.57 o                         
   9   2   6          0.61          5.08         1.69 o                         
  -8   3   6          5.47          1.21         1.21 o                         
  -7   3   6        329.78        342.50        13.55 o                         
  -6   3   6         12.58         14.76         3.14 o                         
  -5   3   6         97.41         92.79         3.65 o                         
  -4   3   6         97.16         95.27         6.89 o                         
  -3   3   6       1003.23        950.79        33.14 o                         
  -2   3   6        268.04        251.06         9.92 o                         
  -1   3   6          7.51          8.95         2.18 o                         
   0   3   6        894.44        958.10        26.79 o                         
   1   3   6       3120.67       3158.65        77.44 o                         
   2   3   6         91.71         86.70         3.99 o                         
   3   3   6         88.06         88.15         6.53 o                         
   4   3   6          4.08          2.75         1.34 o                         
   5   3   6        321.30        327.53         7.31 o                         
   6   3   6       1358.31       1291.91        71.81 o                         
   7   3   6         44.50         42.86         2.09 o                         
   8   3   6          0.18          3.02         2.90 o                         
   9   3   6         38.63         35.80         2.66 o                         
  10   3   6          1.79          0.73         0.97 o                         
  -8   4   6        175.66        175.59         7.01 o                         
  -7   4   6         11.32         18.63         2.42 o                         
  -6   4   6        363.95        368.12        14.51 o                         
  -5   4   6         87.26        100.14         5.56 o                         
  -4   4   6          4.86          2.75         1.24 o                         
  -3   4   6        552.72        526.09        13.77 o                         
  -2   4   6       2506.44       2267.55        77.16 o                         
  -1   4   6        389.13        390.13        14.51 o                         
   0   4   6        335.98        332.12         9.06 o                         
   1   4   6          9.74         18.26         2.42 o                         
   4   4   6        247.28        249.56         5.81 o                         
   5   4   6         10.53         13.57         1.70 o                         
   6   4   6         20.25         23.31         2.95 o                         
   7   4   6         21.94         27.28         1.99 o                         
   8   4   6        141.18        117.02         4.09 o                         
   9   4   6         89.69         75.95         3.87 o                         
  10   4   6          1.38          0.48         0.97 o                         
  -8   5   6          7.10          7.26         1.69 o                         
  -7   5   6          0.86         -1.21         1.21 o                         
  -6   5   6        161.20        168.16         8.10 o                         
  -5   5   6         30.49         32.11         2.95 o                         
  -4   5   6          0.43         -0.38         1.16 o                         
  -3   5   6        320.44        372.83        10.26 o                         
  -2   5   6        580.49        559.93        14.45 o                         
  -1   5   6       1763.42       1758.64        42.33 o                         
   0   5   6          5.25          4.54         1.94 o                         
   1   5   6       1335.09       1307.67        31.98 o                         
   3   5   6         18.87         26.26         3.99 o                         
   4   5   6         59.40         66.43         2.51 o                         
   5   5   6          2.27          5.45         1.19 o                         
   6   5   6        320.75        343.17         7.72 o                         
   7   5   6         20.17         26.88         2.06 o                         
   8   5   6         38.32         37.49         3.14 o                         
   9   5   6         61.36         55.64         3.39 o                         
  10   5   6         28.99         28.54         2.18 o                         
  -7   6   6          1.45         -1.45         1.45 o                         
  -6   6   6          1.60          0.23         3.39 o                         
  -5   6   6         13.03         11.26         1.60 o                         
  -4   6   6         17.18         24.50         2.30 o                         
  -3   6   6        240.89        237.14         7.10 o                         
  -2   6   6        102.04        102.26         3.93 o                         
  -1   6   6         50.58         51.22         3.21 o                         
   0   6   6       1024.48       1017.12        20.39 o                         
   1   6   6        299.54        301.64         6.80 o                         
   2   6   6        871.14        883.41        21.89 o                         
   3   6   6         45.96         51.58         3.01 o                         
   4   6   6        407.31        446.53         9.59 o                         
   5   6   6         97.07         96.24         4.11 o                         
   6   6   6        107.11        107.98         3.48 o                         
   7   6   6         47.93         50.69         3.27 o                         
   8   6   6         56.16         62.58         3.08 o                         
   9   6   6         29.69         30.96         2.66 o                         
  10   6   6         33.07         33.14         2.66 o                         
  -6   7   6          3.58          1.81         1.45 o                         
  -5   7   6         84.61         85.13         3.48 o                         
  -4   7   6         42.18         56.79         2.58 o                         
  -3   7   6          0.11         -0.30         2.30 o                         
  -2   7   6        207.18        219.07         6.67 o                         
  -1   7   6        266.56        253.81         6.58 o                         
   0   7   6        271.33        272.92         7.78 o                         
   1   7   6        274.95        294.85         8.29 o                         
   2   7   6         91.70         96.43         4.60 o                         
   3   7   6         99.36        106.62         3.25 o                         
   4   7   6        528.74        504.10        22.47 o                         
   5   7   6          7.09          9.92         2.27 o                         
   6   7   6         79.78         75.34         3.60 o                         
   7   7   6          8.90          9.53         1.92 o                         
   8   7   6          2.32         -2.18         2.18 o                         
  -5   8   6        466.74        438.99        15.97 o                         
  -4   8   6         13.34         11.13         2.42 o                         
  -3   8   6          7.91          8.95         2.66 o                         
  -2   8   6         81.85         89.98         5.32 o                         
  -1   8   6        100.62        100.50         3.85 o                         
   0   8   6        223.14        224.35         6.66 o                         
   1   8   6          1.89          2.76         1.16 o                         
   2   8   6        930.94       1000.77        24.38 o                         
   3   8   6        466.23        468.74        15.28 o                         
   4   8   6          0.32          1.06         0.85 o                         
   5   8   6        120.63        119.78         3.93 o                         
   6   8   6         14.76         15.14         2.05 o                         
   7   8   6        168.66        184.26        13.06 o                         
   8   8   6         27.20         36.77         3.63 o                         
  -5   9   6         35.41         31.20         2.42 o                         
  -4   9   6         21.12         19.84         2.42 o                         
  -3   9   6         43.92         41.28         3.02 o                         
  -2   9   6        267.94        274.04        11.13 o                         
  -1   9   6        554.17        609.26        15.64 o                         
   0   9   6         99.80        117.04         8.94 o                         
   1   9   6         10.15         10.93         1.50 o                         
   2   9   6          0.55          0.92         1.04 o                         
   3   9   6        877.86        861.75        19.84 o                         
   4   9   6         95.91        103.07         3.39 o                         
   5   9   6         17.10         22.69         4.15 o                         
   6   9   6         70.52         71.74         3.14 o                         
   7   9   6         44.61         40.46         2.66 o                         
   8   9   6          0.14          0.73         2.18 o                         
  -4  10   6         90.52         95.79         4.11 o                         
  -3  10   6          6.61          8.71         1.94 o                         
  -2  10   6          2.29          4.74         3.39 o                         
  -1  10   6         19.43         13.02         1.77 o                         
   0  10   6        103.77        111.79         3.25 o                         
   1  10   6         31.16         34.29         2.09 o                         
   2  10   6         27.46         22.94         1.72 o                         
   3  10   6          2.47          5.30         1.31 o                         
   4  10   6        446.00        468.06        15.17 o                         
   5  10   6         84.85        104.01         6.29 o                         
   6  10   6         32.75         38.74         2.20 o                         
   7  10   6          0.19          1.69         1.16 o                         
  -2  11   6         13.57          7.98         1.69 o                         
  -1  11   6        145.66        141.00         6.29 o                         
   0  11   6         36.40         35.06         1.70 o                         
   1  11   6         64.16         65.76         2.27 o                         
   2  11   6         11.55         14.05         1.34 o                         
   3  11   6         48.89         44.27         1.92 o                         
   4  11   6         53.62         55.48         2.48 o                         
   5  11   6          3.59          2.62         1.69 o                         
   6  11   6          6.66          5.12         1.21 o                         
   7  11   6          0.04         -1.21         1.21 o                         
   0  12   6        225.48        190.83         7.50 o                         
   1  12   6         13.65         16.49         1.43 o                         
   2  12   6          0.25         -0.56         0.77 o                         
   3  12   6          0.17          0.68         0.81 o                         
   4  12   6         23.16         26.17         3.39 o                         
   5  12   6          6.64          3.92         2.54 o                         
   6  12   6         11.24         15.97         1.69 o                         
  -4  -9   7        159.02        153.58         6.77 o                         
  -3  -9   7          1.04          1.74         2.06 o                         
  -2  -9   7         17.49         15.86         1.39 o                         
  -1  -9   7        197.78        212.78         7.14 o                         
   0  -9   7         11.57         11.68         1.16 o                         
  -6  -8   7         17.51         24.43         2.66 o                         
  -5  -8   7         78.14         82.04         2.90 o                         
  -4  -8   7          5.29          4.60         1.45 o                         
  -3  -8   7         13.72         15.63         1.45 o                         
  -2  -8   7        128.23        137.31         3.44 o                         
  -1  -8   7        198.29        210.36         4.89 o                         
   0  -8   7         69.45         70.25         2.23 o                         
   1  -8   7        103.65         97.49         3.25 o                         
   2  -8   7         76.02         81.53         2.65 o                         
  -7  -7   7         13.79         12.59         1.97 o                         
  -6  -7   7         14.90         12.24         1.24 o                         
  -5  -7   7        154.25        147.10         3.76 o                         
  -4  -7   7          0.22          1.33         1.03 o                         
  -3  -7   7         27.84         34.58         3.02 o                         
  -2  -7   7        157.26        171.12         5.30 o                         
  -1  -7   7         58.14         59.87         2.74 o                         
   0  -7   7        168.59        154.30         7.01 o                         
   1  -7   7         45.56         44.14         2.30 o                         
   2  -7   7          1.13          2.89         0.91 o                         
   3  -7   7        255.86        252.28         7.98 o                         
   4  -7   7         12.55         12.10         1.07 o                         
  -8  -6   7         37.60         35.09         1.92 o                         
  -7  -6   7         24.22         23.92         1.86 o                         
  -6  -6   7         41.90         37.62         1.70 o                         
  -5  -6   7          9.54         10.14         1.94 o                         
  -4  -6   7        305.88        324.15         7.46 o                         
  -3  -6   7        194.34        200.18         6.16 o                         
  -2  -6   7          1.42          1.33         1.20 o                         
  -1  -6   7          0.41          0.67         1.10 o                         
   0  -6   7        402.12        414.88        12.70 o                         
   1  -6   7         14.18         13.22         3.51 o                         
   2  -6   7         67.09         70.19         2.92 o                         
   3  -6   7          1.72          1.32         0.78 o                         
   4  -6   7         81.77         75.85         2.28 o                         
   5  -6   7        351.90        372.14        17.53 o                         
  -9  -5   7         10.63          8.22         1.21 o                         
  -8  -5   7         35.05         28.73         1.69 o                         
  -7  -5   7          4.60         10.40         2.66 o                         
  -6  -5   7         30.69         25.88         1.66 o                         
  -5  -5   7         51.39         55.36         2.73 o                         
  -4  -5   7        707.74        724.88        18.87 o                         
  -3  -5   7          0.17          6.44         3.02 o                         
  -2  -5   7        103.72         98.45         3.93 o                         
  -1  -5   7        155.01        160.23         4.28 o                         
   0  -5   7        896.94        888.79        18.11 o                         
   1  -5   7       1398.03       1436.55        28.58 o                         
   2  -5   7         59.95         76.56         2.70 o                         
   3  -5   7        117.48        118.74         2.96 o                         
   4  -5   7         54.22         54.23         1.75 o                         
   5  -5   7         37.63         36.01         1.63 o                         
   6  -5   7          0.27          2.53         0.84 o                         
  -9  -4   7         31.60         31.13         2.06 o                         
  -8  -4   7         36.41         33.20         1.92 o                         
  -7  -4   7         15.68         19.11         2.18 o                         
  -6  -4   7        265.37        251.54         6.62 o                         
  -5  -4   7          0.49          2.37         1.21 o                         
  -4  -4   7        102.83        115.93         3.56 o                         
  -3  -4   7          7.06          7.09         1.10 o                         
  -2  -4   7        460.96        466.60        10.01 o                         
  -1  -4   7        153.53        145.91         4.89 o                         
   0  -4   7         49.38         56.11         3.06 o                         
   1  -4   7         40.57         42.54         2.14 o                         
   2  -4   7         51.31         46.67         2.18 o                         
   3  -4   7          0.14          1.29         0.92 o                         
   4  -4   7        158.71        185.98         4.70 o                         
   5  -4   7         98.92         99.14         2.88 o                         
   6  -4   7         28.67         24.69         1.48 o                         
   7  -4   7         41.81         39.92         1.59 o                         
  -9  -3   7          1.37          1.11         0.81 o                         
  -8  -3   7          6.70         11.40         1.79 o                         
  -7  -3   7         75.80         81.89         5.93 o                         
  -6  -3   7         13.37         16.22         2.11 o                         
  -5  -3   7          4.26         10.93         1.54 o                         
  -4  -3   7        223.24        254.93        10.40 o                         
  -3  -3   7        116.09        119.53         3.49 o                         
  -2  -3   7        347.80        370.31         8.10 o                         
  -1  -3   7         29.81         29.49         3.43 o                         
   0  -3   7        259.41        256.89         6.01 o                         
   1  -3   7       1887.59       1844.44        31.33 o                         
   2  -3   7         46.26         45.17         2.18 o                         
   3  -3   7          6.46          8.07         1.28 o                         
   4  -3   7        420.02        362.76         8.24 o                         
   5  -3   7        306.88        293.19         6.70 o                         
   6  -3   7        121.15        118.18         3.16 o                         
   7  -3   7        144.59        146.98         3.49 o                         
  -9  -2   7         28.86         29.92         3.63 o                         
  -8  -2   7         14.61         14.85         1.68 o                         
  -7  -2   7          2.86          2.90         0.93 o                         
  -6  -2   7        177.39        183.00         6.04 o                         
  -5  -2   7          7.47         10.55         1.47 o                         
  -4  -2   7          9.65          9.91         1.36 o                         
  -3  -2   7       1161.53       1192.14        23.65 o                         
  -2  -2   7        238.52        245.56         5.86 o                         
  -1  -2   7         58.28         73.56         3.33 o                         
   0  -2   7       1411.77       1476.65        29.10 o                         
   1  -2   7         15.92         18.19         1.85 o                         
   2  -2   7        254.80        239.61         4.93 o                         
   3  -2   7        205.47        196.33         4.26 o                         
   4  -2   7        210.46        206.45         4.48 o                         
   5  -2   7        239.76        262.40         6.23 o                         
   6  -2   7         25.84         19.69         1.56 o                         
   7  -2   7          5.07          6.04         1.37 o                         
   8  -2   7         16.17         17.87         1.43 o                         
  -9  -1   7         72.70         79.65         5.32 o                         
  -8  -1   7        171.68        165.88         4.16 o                         
  -7  -1   7        112.80        114.02         4.42 o                         
  -6  -1   7        256.25        281.43        12.22 o                         
  -5  -1   7          0.83          3.55         1.81 o                         
  -4  -1   7        386.61        422.46         9.12 o                         
  -3  -1   7         30.81         34.86         2.29 o                         
  -2  -1   7          2.55          1.00         1.94 o                         
  -1  -1   7        259.93        234.35        12.46 o                         
   0  -1   7        268.79        253.72         9.68 o                         
   1  -1   7         51.95         41.36         2.09 o                         
   2  -1   7          4.32         10.93         1.37 o                         
   3  -1   7         40.75         38.85         2.09 o                         
   4  -1   7         29.20         28.40         2.13 o                         
   5  -1   7        234.63        250.91         5.17 o                         
   6  -1   7         49.11         58.13         2.01 o                         
   7  -1   7          4.79          8.33         2.30 o                         
   8  -1   7         78.19         80.07         4.11 o                         
  -9   0   7          7.10          2.90         2.18 o                         
  -8   0   7         13.07         19.24         1.86 o                         
  -7   0   7        229.97        208.46         8.59 o                         
  -6   0   7          1.36          0.60         1.03 o                         
  -5   0   7         72.35         72.44         6.53 o                         
  -4   0   7         27.26         31.97         2.16 o                         
  -3   0   7         17.79          8.56         1.54 o                         
  -2   0   7         63.19         51.67         2.43 o                         
  -1   0   7          2.07          2.24         0.96 o                         
   0   0   7        172.66        175.35         7.74 o                         
   1   0   7         21.53         15.88         2.78 o                         
   2   0   7       3982.27       3901.12        97.11 o                         
   3   0   7          2.30          3.22         1.06 o                         
   4   0   7        208.66        211.05         4.53 o                         
   5   0   7         97.63         89.22         2.71 o                         
   6   0   7          5.01          7.05         1.19 o                         
   7   0   7        216.75        251.91        11.25 o                         
   8   0   7          0.14         -0.48         0.97 o                         
   9   0   7          0.49         -0.16         0.65 o                         
  -8   1   7          0.16         -1.69         1.69 o                         
  -7   1   7        215.23        235.11         6.50 o                         
  -6   1   7         21.93         23.03         2.27 o                         
  -5   1   7          1.39          3.14         1.16 o                         
  -4   1   7         86.93         97.93         3.67 o                         
  -3   1   7          3.39          0.19         2.18 o                         
  -2   1   7       1030.68        948.86        32.90 o                         
  -1   1   7        487.44        597.22        12.38 o                         
   0   1   7         48.74         53.07         2.21 o                         
   1   1   7        165.85        144.44         5.20 o                         
   2   1   7        147.75        132.78         6.77 o                         
   3   1   7         14.82         10.90         1.39 o                         
   4   1   7        116.48        117.04         4.28 o                         
   5   1   7         46.21         40.56         2.79 o                         
   6   1   7        636.79        629.75        13.13 o                         
   7   1   7          0.23          0.93         0.84 o                         
   8   1   7          0.01          0.24         1.21 o                         
   9   1   7         48.71         47.06         2.03 o                         
  -9   2   7        185.85        164.22         6.29 o                         
  -8   2   7         35.84         31.69         3.39 o                         
  -7   2   7          0.83         -0.24         1.69 o                         
  -6   2   7          3.97          9.43         2.42 o                         
  -5   2   7        656.32        733.98        18.55 o                         
  -4   2   7        302.15        305.76         8.47 o                         
  -3   2   7        119.68        116.22         4.11 o                         
  -2   2   7         10.14          7.74         2.18 o                         
  -1   2   7         90.39        119.55        12.69 o                         
   0   2   7       1450.96       1281.26        25.72 o                         
   1   2   7        378.58        375.84        27.20 o                         
   2   2   7         64.05         63.86         4.35 o                         
   3   2   7        494.05        464.87        17.17 o                         
   4   2   7          0.08         -0.36         1.80 o                         
   5   2   7        469.13        506.03        10.75 o                         
   6   2   7          9.33          8.32         1.23 o                         
   7   2   7        535.25        584.42        12.20 o                         
   8   2   7         14.65         21.67         1.71 o                         
   9   2   7         90.49         85.63         4.35 o                         
  -9   3   7         66.51         77.16         3.39 o                         
  -8   3   7        161.76        143.23         4.96 o                         
  -7   3   7         26.25         23.71         3.39 o                         
  -6   3   7         17.37         13.30         2.90 o                         
  -5   3   7        224.59        230.60         6.96 o                         
  -4   3   7         45.18         51.25         2.78 o                         
  -3   3   7          0.18          1.06         1.21 o                         
  -2   3   7        536.08        519.30        18.87 o                         
  -1   3   7       2018.73       1923.35        64.83 o                         
   0   3   7       1680.54       1756.05        42.16 o                         
   1   3   7         97.39        125.65         4.34 o                         
   2   3   7        100.27        100.31         7.38 o                         
   3   3   7       1517.97       1406.08        34.95 o                         
   4   3   7        240.32        229.99         5.54 o                         
   5   3   7        293.05        298.21         6.80 o                         
   6   3   7         71.19         79.81         2.70 o                         
   7   3   7          0.38          0.65         0.88 o                         
   8   3   7         66.07         69.67         3.87 o                         
   9   3   7         19.48         16.21         1.94 o                         
  10   3   7          2.27          0.24         0.97 o                         
  -8   4   7        118.68        119.25         5.08 o                         
  -7   4   7        116.99        128.46         5.56 o                         
  -6   4   7        407.56        392.06        15.24 o                         
  -4   4   7         39.46         48.32         3.13 o                         
  -3   4   7        409.31        384.54         8.51 o                         
  -2   4   7        208.99        179.77         5.81 o                         
  -1   4   7        393.25        364.25        13.79 o                         
   0   4   7          0.41          3.23         1.08 o                         
   1   4   7        170.65        162.60         5.27 o                         
   3   4   7        101.02        119.16         4.28 o                         
   4   4   7          0.78          1.69         1.57 o                         
   5   4   7          4.42          4.02         1.13 o                         
   6   4   7        145.24        156.74         4.19 o                         
   7   4   7        137.22        168.45         4.33 o                         
   8   4   7        142.44        162.79         4.33 o                         
   9   4   7          8.82          9.43         1.94 o                         
  10   4   7          0.37         -0.48         0.97 o                         
  -8   5   7        192.13        174.38         6.53 o                         
  -7   5   7          8.20          7.98         2.18 o                         
  -6   5   7          6.50         10.04         2.42 o                         
  -5   5   7          1.37          0.42         1.34 o                         
  -4   5   7        278.80        285.14         8.29 o                         
  -3   5   7          0.87          5.32         2.18 o                         
  -2   5   7          2.14          4.60         1.21 o                         
  -1   5   7         34.14         25.46         2.30 o                         
   0   5   7         95.74        106.90         4.23 o                         
   1   5   7         42.40         36.18         5.68 o                         
   2   5   7         56.84         53.73         2.89 o                         
   3   5   7          9.03         14.66         2.27 o                         
   4   5   7         94.97         92.80         2.96 o                         
   5   5   7         23.96         21.46         2.57 o                         
   6   5   7          0.76          1.68         1.71 o                         
   7   5   7          0.38         -1.12         1.12 o                         
   8   5   7         10.96          9.67         1.66 o                         
   9   5   7        158.52        148.74         6.29 o                         
  10   5   7         13.55          8.22         1.94 o                         
  -7   6   7         41.50         28.30         2.90 o                         
  -6   6   7          1.48          1.36         2.30 o                         
  -5   6   7        274.55        265.02        17.12 o                         
  -4   6   7        137.05        139.62         4.94 o                         
  -3   6   7         21.14         22.17         2.30 o                         
  -2   6   7         16.80         21.23         2.45 o                         
  -1   6   7       1019.70       1046.44        26.49 o                         
   0   6   7       2296.56       2253.18        43.99 o                         
   1   6   7         30.49         33.15         1.90 o                         
   2   6   7        125.83        129.36         4.44 o                         
   3   6   7         46.48         49.02         2.79 o                         
   4   6   7        379.55        391.41         8.56 o                         
   5   6   7        113.54         96.78         3.21 o                         
   6   6   7         37.69         40.86         5.08 o                         
   7   6   7         13.44         11.76         2.32 o                         
   8   6   7        199.49        201.20         5.90 o                         
   9   6   7        100.36         88.05         4.84 o                         
  -5   7   7         25.12         30.72         3.14 o                         
  -4   7   7         70.24         70.89         3.33 o                         
  -3   7   7         57.41         54.38         6.05 o                         
  -2   7   7          1.80          1.32         1.69 o                         
  -1   7   7         87.47         97.74         3.55 o                         
   0   7   7        932.34        946.82        36.29 o                         
   1   7   7        338.50        368.36        18.61 o                         
   2   7   7        178.52        183.09         7.98 o                         
   3   7   7        606.04        612.70        42.14 o                         
   4   7   7         20.00         16.47         1.58 o                         
   5   7   7          3.79          3.99         1.02 o                         
   6   7   7          0.82          0.70         1.02 o                         
   7   7   7         31.00         32.41         3.14 o                         
   8   7   7          0.51          1.45         1.94 o                         
  -5   8   7          2.05          3.14         1.45 o                         
  -4   8   7         15.17         17.17         2.66 o                         
  -3   8   7        147.38        136.89         6.53 o                         
  -2   8   7        118.68        135.20         6.77 o                         
  -1   8   7         13.52         13.76         2.20 o                         
   0   8   7         20.00         25.93         2.30 o                         
   1   8   7         28.97         36.97         3.75 o                         
   2   8   7        491.38        479.37        14.88 o                         
   3   8   7         15.95         15.61         1.61 o                         
   4   8   7          0.08         -0.05         0.81 o                         
   5   8   7        636.60        684.67        14.25 o                         
   6   8   7         37.91         43.04         2.48 o                         
   7   8   7         83.71         70.86         3.61 o                         
   8   8   7          2.95          0.00         1.69 o                         
  -5   9   7         17.44         13.30         2.66 o                         
  -4   9   7        240.54        235.82         9.19 o                         
  -3   9   7         88.79        100.14         6.05 o                         
  -2   9   7          9.29         11.13         3.39 o                         
  -1   9   7        101.06        110.96         6.77 o                         
   0   9   7        112.28        120.29         4.41 o                         
   1   9   7        380.55        401.37         8.84 o                         
   2   9   7         18.11         16.91         1.61 o                         
   3   9   7         11.55         17.04         1.55 o                         
   4   9   7        207.10        224.05         5.49 o                         
   5   9   7        177.14        191.97         4.79 o                         
   6   9   7          1.51         -1.24         1.39 o                         
   7   9   7          5.08          9.31         2.18 o                         
   8   9   7          0.21         -0.24         2.42 o                         
  -3  10   7         50.56         48.38         3.14 o                         
  -2  10   7        203.44        195.40         5.73 o                         
  -1  10   7         59.95         64.28         2.82 o                         
   0  10   7        124.43        135.32         4.51 o                         
   1  10   7         28.42         29.13         1.72 o                         
   2  10   7          0.19          1.34         1.21 o                         
   3  10   7         64.70         62.49         2.37 o                         
   4  10   7        524.57        540.30        11.36 o                         
   5  10   7          6.93          2.18         0.87 o                         
   6  10   7          5.53          2.91         1.81 o                         
   7  10   7         16.02         15.94         1.73 o                         
  -1  11   7          4.83          4.11         1.21 o                         
   0  11   7          6.72         11.59         1.44 o                         
   1  11   7         38.51         36.03         2.33 o                         
   2  11   7         81.13         78.92         2.51 o                         
   3  11   7          2.25          1.74         0.85 o                         
   4  11   7         35.80         30.08         1.74 o                         
   5  11   7         80.93         73.37         2.82 o                         
   6  11   7        249.49        227.36         6.24 o                         
   0  12   7          3.03          2.90         1.21 o                         
   1  12   7          7.61          6.29         1.94 o                         
   2  12   7        141.16        135.71         3.35 o                         
   3  12   7         15.70         14.50         2.06 o                         
   4  12   7          1.41          1.52         0.84 o                         
  -5  -8   8         19.73         16.13         1.21 o                         
  -4  -8   8          0.12          1.16         0.76 o                         
  -3  -8   8        185.80        180.20         4.96 o                         
  -2  -8   8         51.61         48.70         1.84 o                         
  -1  -8   8         23.32         22.90         1.24 o                         
   0  -8   8         21.49         24.25         1.38 o                         
   1  -8   8         32.89         32.66         1.54 o                         
  -7  -7   8         28.11         24.67         2.42 o                         
  -6  -7   8         24.28         23.36         1.45 o                         
  -5  -7   8         17.12         13.79         1.69 o                         
  -4  -7   8        118.38        118.04         3.76 o                         
  -3  -7   8         33.80         37.20         1.76 o                         
  -2  -7   8         90.93         89.42         2.60 o                         
  -1  -7   8         36.65         32.30         1.88 o                         
   0  -7   8        322.53        323.36        13.67 o                         
   1  -7   8        162.62        162.53         4.79 o                         
   2  -7   8          0.98          5.81         1.94 o                         
   3  -7   8         59.62         58.47         3.14 o                         
  -8  -6   8          3.77          0.48         1.21 o                         
  -7  -6   8          4.48          5.91         2.90 o                         
  -6  -6   8         49.27         47.12         1.84 o                         
  -5  -6   8         68.83         70.82         2.58 o                         
  -4  -6   8          1.01          1.69         1.10 o                         
  -3  -6   8          1.94          1.75         0.98 o                         
  -2  -6   8         45.14         47.33         4.11 o                         
  -1  -6   8         82.06         90.92         3.50 o                         
   0  -6   8          2.52          1.17         0.93 o                         
   1  -6   8          0.67          4.11         1.45 o                         
   2  -6   8        113.98        103.41         3.02 o                         
   3  -6   8         25.07         25.02         1.41 o                         
   4  -6   8        167.35        177.02         7.29 o                         
  -8  -5   8          1.40          1.69         0.87 o                         
  -7  -5   8        217.91        227.14         6.32 o                         
  -6  -5   8         38.00         37.67         1.73 o                         
  -5  -5   8          1.79          3.71         0.91 o                         
  -4  -5   8          0.51          3.74         1.11 o                         
  -3  -5   8        179.54        171.25         5.81 o                         
  -2  -5   8        257.24        272.59         7.87 o                         
  -1  -5   8          1.61          3.14         1.45 o                         
   0  -5   8        174.78        175.25         4.51 o                         
   1  -5   8         19.58         17.92         1.83 o                         
   2  -5   8        268.06        243.15         4.99 o                         
   3  -5   8        299.76        288.23         5.65 o                         
   4  -5   8         24.72         23.52         1.44 o                         
   5  -5   8          0.34          0.12         0.62 o                         
  -9  -4   8         65.24         49.59         2.42 o                         
  -8  -4   8          4.64          4.30         2.30 o                         
  -7  -4   8         29.42         35.09         2.18 o                         
  -6  -4   8        179.87        197.86         4.88 o                         
  -5  -4   8          0.10          0.05         1.27 o                         
  -4  -4   8         45.73         40.52         2.05 o                         
  -3  -4   8        120.80        145.87         6.45 o                         
  -2  -4   8        180.50        177.88         4.61 o                         
  -1  -4   8         21.41         22.44         1.72 o                         
   0  -4   8        426.87        405.51         8.89 o                         
   1  -4   8        214.69        239.59         5.82 o                         
   2  -4   8        728.48        751.66        15.55 o                         
   3  -4   8         18.87         14.85         1.52 o                         
   4  -4   8         35.32         35.84         2.18 o                         
   5  -4   8         13.03          9.96         0.96 o                         
   6  -4   8        146.73        135.89         4.84 o                         
  -9  -3   8         45.75         44.27         2.18 o                         
  -8  -3   8         54.32         46.24         3.87 o                         
  -7  -3   8         96.96         81.72         3.50 o                         
  -6  -3   8         32.48         33.08         1.76 o                         
  -5  -3   8        207.96        221.14         5.60 o                         
  -4  -3   8         89.77         93.36         2.98 o                         
  -3  -3   8         35.81         32.58         1.95 o                         
  -2  -3   8         22.92         25.16         4.35 o                         
  -1  -3   8        241.29        239.02         5.68 o                         
   0  -3   8        619.49        603.27        22.16 o                         
   1  -3   8        108.31        111.90         2.96 o                         
   2  -3   8        134.72        131.95         3.23 o                         
   3  -3   8         22.07         29.86         2.37 o                         
   4  -3   8         10.55         19.07         2.52 o                         
   5  -3   8        408.18        400.58         8.78 o                         
   6  -3   8          5.50          4.17         0.76 o                         
   7  -3   8         36.71         33.88         1.36 o                         
  -9  -2   8        139.63        141.37        10.04 o                         
  -8  -2   8         84.40         90.91         3.24 o                         
  -7  -2   8          6.75          6.29         1.94 o                         
  -6  -2   8        328.15        338.96         7.59 o                         
  -5  -2   8        386.47        396.26         8.75 o                         
  -4  -2   8          1.59          0.64         0.91 o                         
  -3  -2   8          1.19          1.13         1.02 o                         
  -2  -2   8        113.32        113.25         3.40 o                         
  -1  -2   8       1941.87       1894.06        37.10 o                         
   0  -2   8        458.36        457.84         9.82 o                         
   1  -2   8        518.33        519.35         9.52 o                         
   2  -2   8        316.04        307.61         8.64 o                         
   3  -2   8          7.96          9.28         1.16 o                         
   4  -2   8          9.72         13.86         1.40 o                         
   5  -2   8          1.28          1.09         0.81 o                         
   6  -2   8         37.05         37.92         2.44 o                         
   7  -2   8        126.39        112.88         8.07 o                         
  -9  -1   8         77.09         66.52         4.11 o                         
  -8  -1   8        528.67        558.34        11.61 o                         
  -7  -1   8         42.80         51.50         2.78 o                         
  -6  -1   8         45.28         42.16         2.38 o                         
  -5  -1   8         59.93         57.49         2.28 o                         
  -4  -1   8        207.16        236.94        11.49 o                         
  -3  -1   8          5.56         11.47         1.71 o                         
  -2  -1   8        684.21        708.76        14.48 o                         
  -1  -1   8         10.89          7.50         2.00 o                         
   0  -1   8        321.89        288.20         6.56 o                         
   1  -1   8        757.37        730.96        12.97 o                         
   2  -1   8         62.56         54.39         2.06 o                         
   3  -1   8        445.07        408.02        19.73 o                         
   4  -1   8         16.12         14.64         1.46 o                         
   5  -1   8        104.23        110.21         2.87 o                         
   6  -1   8        175.26        134.84         6.29 o                         
   7  -1   8         73.05         64.23         2.90 o                         
   8  -1   8          3.24          3.76         1.69 o                         
  -8   0   8        312.59        325.47         8.70 o                         
  -7   0   8         72.77         69.55         3.02 o                         
  -6   0   8         92.54         91.44         5.32 o                         
  -5   0   8        532.29        563.32        11.82 o                         
  -4   0   8        169.06        170.67         4.42 o                         
  -3   0   8         34.66         32.54         2.77 o                         
  -2   0   8          1.32          0.20         1.10 o                         
  -1   0   8        109.60         92.29         4.99 o                         
   0   0   8        850.96        810.16        20.18 o                         
   1   0   8         88.43         95.22         2.83 o                         
   2   0   8         89.27         98.22         2.78 o                         
   3   0   8          0.15          4.99         1.57 o                         
   4   0   8        198.33        218.02         4.65 o                         
   5   0   8         98.85        109.33         2.95 o                         
   6   0   8        119.21        110.95         3.21 o                         
   7   0   8         11.65         12.31         3.02 o                         
   8   0   8         14.17         18.87         1.94 o                         
  -8   1   8         61.90         64.34         4.11 o                         
  -7   1   8        122.80        148.84        13.79 o                         
  -6   1   8          4.34         13.55         2.42 o                         
  -5   1   8         28.18         26.53         2.54 o                         
  -4   1   8        759.44        763.35        19.15 o                         
  -3   1   8         39.46         43.36         5.20 o                         
  -2   1   8          4.97          2.89         1.14 o                         
  -1   1   8        148.24        141.31         4.82 o                         
   0   1   8        468.73        426.07        17.66 o                         
   1   1   8        141.22        155.97        12.09 o                         
   2   1   8        295.49        303.41         6.09 o                         
   3   1   8       1076.85       1085.31        21.69 o                         
   4   1   8         36.46         35.77         1.91 o                         
   5   1   8         26.58         28.43         1.82 o                         
   6   1   8         35.55         38.91         2.00 o                         
   7   1   8        112.66        110.97         3.85 o                         
   8   1   8         86.31         85.63         4.35 o                         
   9   1   8         12.81          9.30         1.24 o                         
  -9   2   8         56.11         63.62         2.90 o                         
  -8   2   8          4.75          1.69         1.69 o                         
  -7   2   8          2.61          1.69         1.69 o                         
  -6   2   8         22.23         23.06         2.13 o                         
  -5   2   8        718.95        692.34        18.07 o                         
  -4   2   8         56.44         67.32         3.08 o                         
  -3   2   8        107.75        109.54         4.11 o                         
  -2   2   8        501.87        511.56        18.63 o                         
  -1   2   8          4.45          6.53         2.66 o                         
   0   2   8        592.06        576.70        14.87 o                         
   1   2   8        292.99        290.02        16.33 o                         
   2   2   8        101.12        108.49         4.02 o                         
   3   2   8        400.87        405.39         8.80 o                         
   4   2   8       1356.88       1376.14        27.28 o                         
   5   2   8        680.03        717.49        14.80 o                         
   6   2   8          1.77          1.21         0.93 o                         
   7   2   8        508.96        528.39        11.08 o                         
   8   2   8          4.93         13.79         3.14 o                         
   9   2   8          5.95          2.90         0.97 o                         
  -8   3   8         12.60         11.95         5.08 o                         
  -7   3   8         76.44         89.98         4.84 o                         
  -6   3   8         14.65         11.85         2.66 o                         
  -5   3   8        106.12        114.17         5.56 o                         
  -4   3   8       2093.02       2080.04        49.86 o                         
  -3   3   8        191.60        172.57         5.81 o                         
  -2   3   8         53.80         39.39         3.87 o                         
  -1   3   8        176.90        153.10         6.77 o                         
   0   3   8        204.08        231.47        13.79 o                         
   1   3   8       2568.84       2185.24        57.45 o                         
   2   3   8        130.75        139.78         6.89 o                         
   3   3   8         54.92         48.58         2.82 o                         
   4   3   8         57.43         63.35         2.73 o                         
   5   3   8        650.48        716.87        14.80 o                         
   6   3   8          0.70          0.34         0.88 o                         
   7   3   8         82.82         81.72         2.65 o                         
   8   3   8          4.54          4.96         1.85 o                         
   9   3   8         16.61         17.66         1.94 o                         
  -8   4   8        248.58        232.19         8.47 o                         
  -7   4   8        269.18        243.71         6.84 o                         
  -6   4   8         51.59         47.17         3.87 o                         
  -5   4   8          9.63         15.00         2.66 o                         
  -4   4   8        512.14        484.47        18.38 o                         
  -3   4   8       1806.06       1760.40        45.42 o                         
  -2   4   8          3.79          2.88         1.62 o                         
  -1   4   8        123.11        131.31         4.61 o                         
   0   4   8        694.22        723.41        18.13 o                         
   1   4   8        102.01         77.33         2.77 o                         
   2   4   8        148.54        134.95         6.53 o                         
   3   4   8        102.43         93.26         3.75 o                         
   4   4   8        933.24        922.34        22.92 o                         
   5   4   8        247.19        256.51         9.68 o                         
   6   4   8        151.83        168.82         4.37 o                         
   7   4   8        535.83        558.86        11.73 o                         
   8   4   8         63.77         60.36         2.14 o                         
   9   4   8         43.84         50.31         2.90 o                         
  -7   5   8          3.74          0.76         1.94 o                         
  -6   5   8         21.27         24.13         2.09 o                         
  -5   5   8          2.03          0.48         1.69 o                         
  -4   5   8         34.80         34.03         2.73 o                         
  -3   5   8        237.60        234.23         7.10 o                         
  -2   5   8         87.19         95.21         7.01 o                         
  -1   5   8        117.15        110.45         4.19 o                         
   0   5   8         95.63         97.07         3.15 o                         
   1   5   8         16.60         19.36         2.05 o                         
   2   5   8         58.96         71.35         3.25 o                         
   3   5   8         59.45         60.66         3.63 o                         
   4   5   8         97.69         98.44         3.37 o                         
   5   5   8         28.11         22.94         3.51 o                         
   6   5   8         26.27         29.78         2.03 o                         
   7   5   8          6.86         10.50         1.49 o                         
   8   5   8         81.99         88.39         2.60 o                         
   9   5   8          0.09         -0.24         1.69 o                         
  -6   6   8         62.71         74.38         3.31 o                         
  -5   6   8          9.22          6.15         1.52 o                         
  -4   6   8         16.56         13.88         2.27 o                         
  -3   6   8        278.64        294.36        11.85 o                         
  -2   6   8         95.15        104.50         4.11 o                         
  -1   6   8        515.45        587.27        21.77 o                         
   0   6   8        316.79        323.14         7.35 o                         
   1   6   8         20.76         23.40         1.80 o                         
   2   6   8        630.97        629.00        21.65 o                         
   3   6   8         28.38         29.24         3.63 o                         
   4   6   8        104.92         80.98         2.79 o                         
   5   6   8          0.92          1.69         0.93 o                         
   6   6   8         73.45         82.57         3.50 o                         
   7   6   8         41.60         49.44         4.72 o                         
   8   6   8        239.59        222.33         6.16 o                         
  -5   7   8          1.47          1.68         1.27 o                         
  -4   7   8         26.49         33.38         2.48 o                         
  -3   7   8         93.37         97.63         9.19 o                         
  -2   7   8        258.47        276.93         8.12 o                         
  -1   7   8        169.03        175.59         5.82 o                         
   0   7   8        137.74        139.31         6.04 o                         
   1   7   8        144.87        141.97         6.77 o                         
   2   7   8         93.66         98.33         3.85 o                         
   3   7   8         22.47         26.89         2.12 o                         
   4   7   8         22.29         22.37         1.79 o                         
   5   7   8        118.53        112.08         4.19 o                         
   6   7   8         18.20         23.17         4.23 o                         
   7   7   8          3.09          2.43         2.30 o                         
   8   7   8         16.87         13.79         2.42 o                         
  -5   8   8         21.04         21.77         2.90 o                         
  -4   8   8          3.34          1.69         1.45 o                         
  -3   8   8        110.00        107.40         5.81 o                         
  -2   8   8         12.66         18.38         2.90 o                         
  -1   8   8          0.68          2.18         1.69 o                         
   0   8   8          0.08         -0.48         1.45 o                         
   1   8   8       1537.88       1664.24        48.62 o                         
   2   8   8         19.98         21.58         2.13 o                         
   3   8   8         70.94         72.54         2.73 o                         
   4   8   8         56.89         57.54         2.32 o                         
   5   8   8        147.15        155.53         4.14 o                         
   6   8   8        130.05        129.40         3.67 o                         
   7   8   8         53.95         71.60         4.11 o                         
   8   8   8         12.11          3.63         1.45 o                         
  -4   9   8          1.59          1.21         1.21 o                         
  -3   9   8         14.21         18.38         2.42 o                         
  -2   9   8        212.45        221.07         9.19 o                         
  -1   9   8        238.29        256.38        10.40 o                         
   0   9   8          0.02         -0.30         1.10 o                         
   1   9   8         39.60         42.52         2.48 o                         
   2   9   8         11.04         10.92         1.49 o                         
   3   9   8          9.86         17.79         1.74 o                         
   4   9   8          0.44         -0.88         0.88 o                         
   5   9   8        187.19        179.11         6.53 o                         
   6   9   8         78.75         84.29         2.79 o                         
   7   9   8        100.95         95.55         4.60 o                         
   8   9   8          1.82          0.97         1.45 o                         
  -3  10   8         41.97         45.23         2.66 o                         
  -2  10   8        323.10        316.11         8.72 o                         
  -1  10   8        111.86         96.38         4.60 o                         
   0  10   8         60.88         64.53         2.32 o                         
   1  10   8          1.73          2.75         0.87 o                         
   2  10   8          1.52          0.72         0.88 o                         
   3  10   8         50.65         44.61         2.61 o                         
   4  10   8        287.58        294.35         6.70 o                         
   5  10   8         97.98         90.16         2.74 o                         
   6  10   8         16.27         19.12         2.54 o                         
   7  10   8          0.38          1.94         1.21 o                         
  -2  11   8          9.82         11.85         1.69 o                         
  -1  11   8         68.77         60.47         3.39 o                         
   0  11   8         10.75         11.29         1.57 o                         
   1  11   8          4.28          3.14         0.84 o                         
   2  11   8         99.65        102.99         3.14 o                         
   3  11   8         29.05         30.45         1.72 o                         
   4  11   8         15.94         15.34         1.38 o                         
   5  11   8         50.79         58.64         2.48 o                         
   6  11   8         55.73         53.22         2.90 o                         
   7  11   8         22.16         16.69         1.94 o                         
   0  12   8        109.13         97.73         4.35 o                         
   1  12   8         12.92         16.21         2.18 o                         
   2  12   8          0.02         -0.38         0.97 o                         
   3  12   8          2.94          2.03         0.83 o                         
   4  12   8          7.67         10.89         1.69 o                         
   5  12   8        141.78        120.46         4.84 o                         
  -4  -8   9          0.10         -0.62         0.97 o                         
  -3  -8   9         20.74         14.47         1.27 o                         
  -2  -8   9          2.48          1.26         0.76 o                         
  -1  -8   9        118.78        112.05         2.90 o                         
   0  -8   9          4.42          1.45         0.97 o                         
  -6  -7   9        131.69        114.42         4.60 o                         
  -5  -7   9          8.98         12.25         1.45 o                         
  -4  -7   9         14.31         10.20         1.10 o                         
  -3  -7   9         14.10         16.81         1.37 o                         
  -2  -7   9         86.23         83.63         2.58 o                         
  -1  -7   9         55.37         52.79         1.77 o                         
   0  -7   9         88.63         77.21         2.79 o                         
   1  -7   9         12.83         10.56         1.37 o                         
   2  -7   9          4.05          5.03         1.33 o                         
  -7  -6   9          0.31          0.00         0.97 o                         
  -6  -6   9         90.46         81.80         2.65 o                         
  -5  -6   9         14.66         14.89         1.34 o                         
  -4  -6   9         39.71         34.02         1.88 o                         
  -3  -6   9          6.39          4.48         0.93 o                         
  -2  -6   9         15.45         15.27         1.54 o                         
  -1  -6   9         58.43         64.31         5.20 o                         
   0  -6   9          5.63          9.46         1.54 o                         
   1  -6   9        196.56        189.50         5.56 o                         
   2  -6   9         27.03         32.68         1.71 o                         
   3  -6   9         65.97         64.87         2.54 o                         
  -8  -5   9          8.48         10.89         1.69 o                         
  -7  -5   9          9.16         10.47         2.78 o                         
  -6  -5   9          0.06          0.69         0.65 o                         
  -5  -5   9        144.52        136.28         3.71 o                         
  -4  -5   9        521.46        549.26        14.03 o                         
  -3  -5   9         25.11         23.28         2.06 o                         
  -2  -5   9         18.44         19.27         2.30 o                         
  -1  -5   9          7.93         10.40         1.71 o                         
   0  -5   9          0.37          0.53         0.90 o                         
   1  -5   9        130.92        137.87         3.77 o                         
   2  -5   9        174.86        182.40         3.87 o                         
   3  -5   9         47.65         40.72         2.07 o                         
   4  -5   9          7.23          5.50         0.88 o                         
   5  -5   9         10.93          8.20         1.06 o                         
  -8  -4   9         17.56         17.17         1.69 o                         
  -7  -4   9         28.83         33.91         1.97 o                         
  -6  -4   9         19.15         20.66         1.38 o                         
  -5  -4   9         19.63         21.90         1.74 o                         
  -4  -4   9        424.52        434.88         9.36 o                         
  -3  -4   9         23.77         28.03         2.13 o                         
  -2  -4   9          0.08         -1.03         1.03 o                         
  -1  -4   9        328.23        323.30         7.35 o                         
   0  -4   9        408.99        440.41         9.59 o                         
   1  -4   9         26.89         27.08         1.72 o                         
   2  -4   9         14.00         13.11         1.38 o                         
   3  -4   9         12.96          9.46         1.96 o                         
   4  -4   9        280.41        269.83         6.05 o                         
   5  -4   9          0.11          1.26         0.60 o                         
  -8  -3   9         21.95         25.49         1.61 o                         
  -7  -3   9         35.19         40.92         2.20 o                         
  -6  -3   9        150.30        167.76         4.23 o                         
  -5  -3   9        347.87        364.67         8.10 o                         
  -4  -3   9         28.43         30.08         3.10 o                         
  -3  -3   9         75.92         84.65         5.13 o                         
  -2  -3   9         18.21         21.38         2.13 o                         
  -1  -3   9        665.54        659.45        13.69 o                         
   0  -3   9          1.97          2.56         0.88 o                         
   1  -3   9        613.96        622.32        13.03 o                         
   2  -3   9         29.32         36.79         1.98 o                         
   3  -3   9        133.32        152.72         4.14 o                         
   4  -3   9         83.12         68.86         4.52 o                         
   5  -3   9          2.80          3.24         1.33 o                         
   6  -3   9         77.33         67.29         1.72 o                         
  -8  -2   9         21.04         22.17         2.43 o                         
  -7  -2   9         85.99         92.97         6.77 o                         
  -6  -2   9         56.19         56.59         2.45 o                         
  -5  -2   9         53.71         63.89         2.41 o                         
  -4  -2   9         98.77        105.78         3.16 o                         
  -3  -2   9        563.19        577.54        12.10 o                         
  -2  -2   9         37.74         37.35         2.83 o                         
  -1  -2   9         23.40         13.86         1.88 o                         
   0  -2   9        141.68        156.08        11.76 o                         
   1  -2   9        237.54        221.74         5.40 o                         
   2  -2   9        164.38        167.73         4.42 o                         
   3  -2   9        286.27        303.69         7.06 o                         
   4  -2   9         58.24         70.46         2.14 o                         
   5  -2   9         23.51         22.48         3.63 o                         
   6  -2   9         18.71         16.20         1.31 o                         
   7  -2   9          0.21          0.24         0.68 o                         
  -8  -1   9        174.48        168.19         4.14 o                         
  -7  -1   9        119.41        127.89         4.17 o                         
  -6  -1   9          1.93          1.67         1.09 o                         
  -5  -1   9         10.33         12.06         1.61 o                         
  -4  -1   9        206.05        195.09         4.88 o                         
  -3  -1   9        450.51        441.93        10.71 o                         
  -2  -1   9         12.65         14.08         1.86 o                         
  -1  -1   9         16.55         13.79         2.55 o                         
   0  -1   9       1291.61       1274.81        25.32 o                         
   1  -1   9         57.32         50.03         2.07 o                         
   2  -1   9         83.12         89.80         3.12 o                         
   3  -1   9         84.64         92.91         2.62 o                         
   4  -1   9          2.48          0.35         0.78 o                         
   5  -1   9         75.77        100.61         2.65 o                         
   6  -1   9         43.01         34.53         1.96 o                         
   7  -1   9          6.99          8.51         1.27 o                         
   8  -1   9         53.86         46.84         1.71 o                         
  -8   0   9        117.17        112.96         5.32 o                         
  -7   0   9        118.80        132.14         4.47 o                         
  -6   0   9         18.44         15.93         1.79 o                         
  -5   0   9         52.44         46.01         2.52 o                         
  -4   0   9        259.23        272.23         6.33 o                         
  -3   0   9          5.45          9.39         1.41 o                         
  -2   0   9         28.12         36.09         2.17 o                         
  -1   0   9        135.49        147.63         4.05 o                         
   0   0   9         68.56         65.72         2.65 o                         
   1   0   9        740.76        746.31        13.18 o                         
   2   0   9          1.17          3.01         0.89 o                         
   3   0   9        118.76        126.13         3.21 o                         
   4   0   9        168.15        166.36         4.33 o                         
   5   0   9         14.28         13.90         1.49 o                         
   6   0   9          2.20          3.32         0.70 o                         
   7   0   9          0.27         -0.12         1.57 o                         
   8   0   9        148.06        138.10         5.81 o                         
  -8   1   9         12.23         13.79         2.66 o                         
  -7   1   9         65.37         70.67         2.79 o                         
  -6   1   9        614.26        607.92        15.56 o                         
  -5   1   9         49.17         56.65         2.82 o                         
  -4   1   9          9.07         11.50         1.88 o                         
  -3   1   9        121.34        121.34         4.36 o                         
  -2   1   9        836.78        833.28        30.83 o                         
  -1   1   9         94.90        108.25         4.19 o                         
   0   1   9          0.81          0.51         1.89 o                         
   1   1   9         90.00         92.20         3.77 o                         
   2   1   9        144.14        161.06         4.28 o                         
   3   1   9       1879.94       1973.94        50.68 o                         
   4   1   9         97.14         99.74         3.85 o                         
   5   1   9          9.74          9.49         1.54 o                         
   6   1   9         45.14         51.04         2.09 o                         
   7   1   9         37.64         39.77         1.68 o                         
   8   1   9          0.17          1.21         0.97 o                         
  -8   2   9          0.20          0.00         1.69 o                         
  -7   2   9         92.26         91.44         4.84 o                         
  -6   2   9        608.95        627.45        30.10 o                         
  -5   2   9         20.72         18.47         1.96 o                         
  -4   2   9         77.05         77.98         3.33 o                         
  -3   2   9        999.95       1005.84        27.58 o                         
  -2   2   9        449.55        456.50        19.35 o                         
  -1   2   9        844.71        836.64        29.27 o                         
   0   2   9        129.62        136.13         3.93 o                         
   1   2   9        393.22        363.34        11.12 o                         
   2   2   9         11.26         11.61         1.70 o                         
   3   2   9         35.61         38.83         2.12 o                         
   4   2   9        313.72        310.46         7.12 o                         
   5   2   9        169.56        180.39         5.73 o                         
   6   2   9        239.38        268.53         6.24 o                         
   7   2   9        174.92        172.65         4.23 o                         
   8   2   9         16.41         10.98         1.39 o                         
   9   2   9         37.42         37.74         2.18 o                         
  -8   3   9          3.58          2.42         1.21 o                         
  -7   3   9          0.56          1.21         1.69 o                         
  -6   3   9        115.31        113.45         6.77 o                         
  -5   3   9        273.73        264.05         9.19 o                         
  -4   3   9          0.98         11.37         3.39 o                         
  -3   3   9        100.89        117.42         4.36 o                         
  -2   3   9          0.17          2.66         1.45 o                         
  -1   3   9        309.06        311.91        15.24 o                         
   0   3   9        166.16        145.55         3.99 o                         
   1   3   9        342.29        366.16         8.05 o                         
   2   3   9        122.76        125.41         4.45 o                         
   3   3   9        200.01        213.57         9.19 o                         
   4   3   9         97.40        102.37         3.26 o                         
   5   3   9        428.12        425.63         9.31 o                         
   6   3   9        149.75        172.43         5.25 o                         
   7   3   9         81.28         85.72         5.27 o                         
   8   3   9          0.38         -0.07         0.74 o                         
   9   3   9         25.56         25.40         1.94 o                         
  -8   4   9          2.52          3.39         1.21 o                         
  -7   4   9        105.09        113.12         3.75 o                         
  -6   4   9        281.47        271.14        10.89 o                         
  -5   4   9         46.86         44.27         3.63 o                         
  -3   4   9        102.13        107.64         5.81 o                         
  -2   4   9        234.62        232.01         7.01 o                         
  -1   4   9        743.81        705.80        17.96 o                         
   0   4   9        145.84        137.62         3.95 o                         
   1   4   9         31.53         27.89         2.15 o                         
   2   4   9         29.71         37.00         5.20 o                         
   3   4   9         15.26         17.75         2.42 o                         
   4   4   9          2.17          2.30         1.57 o                         
   5   4   9        518.66        557.55        11.82 o                         
   6   4   9        292.87        287.58         6.56 o                         
   7   4   9        147.18        172.55         6.87 o                         
   8   4   9          3.23          1.24         0.78 o                         
   9   4   9          1.56          0.48         1.21 o                         
  -7   5   9         54.79         52.49         3.39 o                         
  -6   5   9        248.30        217.58        30.72 o                         
  -4   5   9        128.95        130.60         6.77 o                         
  -3   5   9          0.42         -1.21         1.21 o                         
  -2   5   9       2669.33       2736.48        65.42 o                         
  -1   5   9        260.37        262.12         7.70 o                         
   0   5   9        467.74        495.23        10.61 o                         
   1   5   9         64.77         80.45         2.88 o                         
   2   5   9        455.33        476.48        17.66 o                         
   3   5   9        131.31        108.85         7.01 o                         
   4   5   9         96.71         99.38         3.85 o                         
   5   5   9        158.32        162.37         5.68 o                         
   6   5   9         22.05         26.72         2.13 o                         
   7   5   9        338.72        369.63        10.30 o                         
   8   5   9          7.73          7.99         1.38 o                         
  -6   6   9          0.80          0.97         2.18 o                         
  -5   6   9         14.03         19.59         2.90 o                         
  -4   6   9          9.76          7.98         3.87 o                         
  -3   6   9          7.56         10.25         2.09 o                         
  -2   6   9        398.56        396.70        10.94 o                         
  -1   6   9         82.26         92.15         3.87 o                         
   0   6   9         62.30         59.94         2.54 o                         
   1   6   9        250.75        263.63         7.77 o                         
   2   6   9         71.18         76.13         3.63 o                         
   3   6   9         34.21         31.53         2.38 o                         
   4   6   9         44.40         45.74         2.23 o                         
   5   6   9          2.16          6.70         3.63 o                         
   6   6   9        224.11        233.69         6.93 o                         
   7   6   9         36.14         30.72         2.05 o                         
   8   6   9         65.34         52.25         3.39 o                         
  -5   7   9         80.69         86.84         4.84 o                         
  -4   7   9        100.76        109.21         4.02 o                         
  -3   7   9          6.73          6.53         1.69 o                         
  -2   7   9         98.18        100.88         5.08 o                         
  -1   7   9         20.89         21.21         2.38 o                         
   0   7   9        796.08        832.02        17.08 o                         
   1   7   9        221.79        215.09         9.55 o                         
   2   7   9          9.67          9.11         2.09 o                         
   3   7   9        115.27        128.88         3.68 o                         
   4   7   9          5.92         11.67         2.09 o                         
   5   7   9         74.99         88.87         3.02 o                         
   6   7   9         13.86         12.48         1.86 o                         
   7   7   9          8.83         13.21         1.68 o                         
   8   7   9          0.41         -0.48         1.45 o                         
  -4   8   9        191.81        201.72         7.98 o                         
  -3   8   9         35.41         41.61         3.39 o                         
  -2   8   9          3.48          2.42         1.45 o                         
  -1   8   9        147.89        164.71         7.74 o                         
   0   8   9         89.80        101.20         4.36 o                         
   1   8   9        160.63        166.58         5.39 o                         
   2   8   9        231.73        261.24         7.61 o                         
   3   8   9        345.22        376.30         8.43 o                         
   4   8   9         97.42        103.40         3.21 o                         
   5   8   9          1.90          1.01         0.91 o                         
   6   8   9         44.77         36.01         4.23 o                         
   7   8   9         41.43         41.00         2.30 o                         
   8   8   9          2.85          2.90         1.45 o                         
  -4   9   9         21.28         24.92         2.66 o                         
  -3   9   9          4.39          3.63         1.21 o                         
  -2   9   9          1.70          2.66         1.21 o                         
  -1   9   9         97.39        105.22         5.81 o                         
   0   9   9         82.24         76.84         5.56 o                         
   1   9   9        275.82        278.00         7.86 o                         
   2   9   9        504.39        553.90        11.73 o                         
   3   9   9         38.33         37.29         2.46 o                         
   4   9   9         27.42         28.58         1.93 o                         
   5   9   9        217.14        214.28         5.12 o                         
   6   9   9         18.69         17.84         1.79 o                         
   7   9   9        187.41        167.61         6.77 o                         
   8   9   9          1.09         -1.45         1.45 o                         
  -3  10   9         57.19         57.57         3.14 o                         
  -2  10   9         24.99         20.28         2.78 o                         
  -1  10   9          1.91          1.91         1.57 o                         
   0  10   9        102.31         97.50         2.88 o                         
   1  10   9        161.40        154.34         4.00 o                         
   2  10   9         15.80         14.35         1.40 o                         
   3  10   9        219.52        217.71         5.21 o                         
   4  10   9         50.48         48.54         1.99 o                         
   5  10   9          7.47          7.80         1.13 o                         
   6  10   9          9.07          2.90         1.09 o                         
   7  10   9         38.88         35.07         2.66 o                         
  -1  11   9         90.06         88.05         4.84 o                         
   0  11   9        221.54        219.54         6.16 o                         
   1  11   9          3.50          2.29         0.93 o                         
   2  11   9          0.03          0.77         1.04 o                         
   3  11   9          1.86          1.01         0.67 o                         
   4  11   9         38.05         42.06         1.71 o                         
   5  11   9          1.14          2.26         0.87 o                         
   6  11   9          0.48          0.97         0.97 o                         
   1  12   9         38.53         37.98         2.42 o                         
   2  12   9         83.89         83.98         3.75 o                         
   3  12   9         17.39         17.66         1.43 o                         
   4  12   9         29.92         25.64         1.94 o                         
  -4  -7  10         47.72         36.42         1.45 o                         
  -3  -7  10         20.89         18.59         1.94 o                         
  -2  -7  10          5.36          6.09         1.81 o                         
  -1  -7  10         76.48         72.11         1.96 o                         
   0  -7  10         70.47         66.56         1.77 o                         
  -6  -6  10         36.88         31.93         1.94 o                         
  -5  -6  10          5.70          5.88         0.93 o                         
  -4  -6  10         27.27         31.12         2.18 o                         
  -3  -6  10         54.09         53.64         2.22 o                         
  -2  -6  10          8.33          9.61         1.24 o                         
  -1  -6  10         29.43         29.94         1.96 o                         
   0  -6  10         85.35         75.81         2.82 o                         
   1  -6  10        113.42        111.18         3.42 o                         
   2  -6  10         26.53         24.50         1.45 o                         
  -7  -5  10          6.63          9.19         1.45 o                         
  -6  -5  10          1.11          0.85         0.51 o                         
  -5  -5  10        117.71        110.68         3.42 o                         
  -4  -5  10        160.81        160.04         4.79 o                         
  -3  -5  10          7.26         10.25         1.69 o                         
  -2  -5  10        115.77        110.96         3.76 o                         
  -1  -5  10         54.91         57.72         2.57 o                         
   0  -5  10         30.59         31.14         2.05 o                         
   1  -5  10          0.43          0.55         0.93 o                         
   2  -5  10         32.59         29.43         1.79 o                         
   3  -5  10         37.85         40.23         1.79 o                         
   4  -5  10        162.53        151.36         4.11 o                         
  -7  -4  10         18.33         18.38         1.69 o                         
  -6  -4  10          2.34          4.40         0.76 o                         
  -5  -4  10         39.21         37.87         1.71 o                         
  -4  -4  10         28.69         30.22         1.96 o                         
  -3  -4  10        773.09        850.39        31.92 o                         
  -2  -4  10         27.05         24.11         3.51 o                         
  -1  -4  10         23.54         25.10         1.63 o                         
   0  -4  10        241.86        255.04         7.95 o                         
   1  -4  10          3.67          2.87         0.80 o                         
   2  -4  10        183.42        195.59         4.70 o                         
   3  -4  10         62.64         57.88         1.71 o                         
   4  -4  10         33.20         30.49         1.18 o                         
   5  -4  10         14.92         14.77         1.02 o                         
  -8  -3  10          1.05          0.38         0.58 o                         
  -7  -3  10         21.14         17.75         1.61 o                         
  -6  -3  10        262.33        252.71         5.72 o                         
  -5  -3  10         23.28         20.30         1.64 o                         
  -4  -3  10          2.28          1.84         0.93 o                         
  -3  -3  10        731.82        747.81        18.73 o                         
  -2  -3  10        771.40        806.04        20.18 o                         
  -1  -3  10         33.59         29.37         1.80 o                         
   0  -3  10        159.35        165.50         4.32 o                         
   1  -3  10        262.01        279.60         6.52 o                         
   2  -3  10        156.83        166.45         4.28 o                         
   3  -3  10         29.49         36.13         1.93 o                         
   4  -3  10          0.01         -0.71         0.74 o                         
   5  -3  10        284.88        277.17        12.94 o                         
   6  -3  10          6.13          5.21         0.93 o                         
  -8  -2  10          4.32          7.74         2.18 o                         
  -7  -2  10         84.03         91.69         3.39 o                         
  -6  -2  10         55.43         61.64         2.07 o                         
  -5  -2  10         50.30         49.35         2.04 o                         
  -4  -2  10        124.26        133.04         3.72 o                         
  -3  -2  10         85.77         91.37         3.02 o                         
  -2  -2  10        444.79        479.13        12.57 o                         
  -1  -2  10        203.78        191.07         4.84 o                         
   0  -2  10        179.03        172.96         4.42 o                         
   1  -2  10        475.58        488.90         9.04 o                         
   2  -2  10          0.75          1.12         0.80 o                         
   3  -2  10          1.64         -0.06         0.81 o                         
   4  -2  10         18.17         24.87         1.56 o                         
   5  -2  10        251.61        244.07         5.49 o                         
   6  -2  10         11.30         11.80         1.10 o                         
  -8  -1  10         11.39         12.34         2.66 o                         
  -7  -1  10         10.07          7.94         1.39 o                         
  -6  -1  10        174.31        169.79         7.74 o                         
  -5  -1  10        138.68        148.07         3.86 o                         
  -4  -1  10         34.94         33.09         1.91 o                         
  -3  -1  10         31.96         37.31         2.05 o                         
  -2  -1  10        523.67        533.39        11.27 o                         
  -1  -1  10          0.78          1.99         1.15 o                         
   0  -1  10          7.06          4.83         1.02 o                         
   1  -1  10        771.30        786.61        13.91 o                         
   2  -1  10        434.19        429.99         8.07 o                         
   3  -1  10        193.94        191.63         4.17 o                         
   4  -1  10         38.25         40.18         1.69 o                         
   5  -1  10         16.34         11.98         1.16 o                         
   6  -1  10         13.29         16.86         1.69 o                         
   7  -1  10         18.70         18.32         1.27 o                         
  -8   0  10         16.42         13.79         2.42 o                         
  -7   0  10          0.29          1.45         1.45 o                         
  -6   0  10         83.93         81.50         8.22 o                         
  -5   0  10          2.70          3.39         0.88 o                         
  -4   0  10         16.46         25.66         2.00 o                         
  -3   0  10         34.38         34.69         2.14 o                         
  -2   0  10        238.64        242.50         5.77 o                         
  -1   0  10         17.70         21.32         2.55 o                         
   0   0  10         23.38         24.91         2.07 o                         
   1   0  10       1868.09       1877.63        31.90 o                         
   2   0  10        173.68        168.14         3.78 o                         
   3   0  10        171.19        173.79         4.51 o                         
   4   0  10          1.45          2.62         0.88 o                         
   5   0  10          9.35         10.40         1.34 o                         
   6   0  10        317.03        325.64         7.08 o                         
   7   0  10         25.18         22.50         1.37 o                         
  -8   1  10         42.38         33.14         3.39 o                         
  -6   1  10         13.47         11.37         2.66 o                         
  -5   1  10         12.79         13.80         1.88 o                         
  -4   1  10         10.35         13.53         3.39 o                         
  -3   1  10        118.68        115.82         4.19 o                         
  -2   1  10         71.94         64.38         2.73 o                         
  -1   1  10         52.58         47.23         2.54 o                         
   0   1  10         98.90         87.32         3.10 o                         
   1   1  10         45.18         41.03         2.20 o                         
   2   1  10       2323.45       2376.04        46.32 o                         
   3   1  10          9.27         13.60         1.95 o                         
   4   1  10         68.46         64.66         2.42 o                         
   5   1  10         24.24         29.90         1.72 o                         
   6   1  10          2.97          2.62         0.74 o                         
   7   1  10        115.58        111.99         3.50 o                         
   8   1  10          3.21          6.77         1.45 o                         
  -7   2  10        187.96        174.14         7.50 o                         
  -6   2  10         11.73         14.00         3.75 o                         
  -5   2  10          2.78          3.72         3.75 o                         
  -4   2  10        206.04        211.61        11.13 o                         
  -3   2  10         90.50         90.28         5.08 o                         
  -2   2  10         60.28         60.04         3.20 o                         
  -1   2  10        286.52        228.81         9.43 o                         
   0   2  10          3.59          3.74         1.28 o                         
   1   2  10        133.09        130.01         4.61 o                         
   2   2  10         34.41         31.31         5.93 o                         
   3   2  10         30.55         36.83         2.09 o                         
   4   2  10         50.73         53.21         2.18 o                         
   5   2  10          1.03          2.13         1.76 o                         
   6   2  10         23.58         24.15         1.52 o                         
   7   2  10         69.93         65.55         2.05 o                         
   8   2  10        130.48        127.49         6.53 o                         
  -8   3  10         27.23         22.01         2.18 o                         
  -7   3  10          0.33          1.69         1.45 o                         
  -6   3  10          2.18         -0.73         1.45 o                         
  -5   3  10        174.15        165.12         6.29 o                         
  -4   3  10        130.40        126.46         4.27 o                         
  -3   3  10         63.38         67.98         4.35 o                         
  -1   3  10        697.26        627.19        16.08 o                         
   0   3  10        309.47        313.56         7.17 o                         
   1   3  10        247.87        245.19         7.18 o                         
   2   3  10        695.12        697.31        25.64 o                         
   3   3  10         66.61         66.14         3.08 o                         
   4   3  10         43.57         52.33         2.32 o                         
   5   3  10        468.51        502.87        11.20 o                         
   6   3  10        112.36        113.92         3.21 o                         
   7   3  10        328.35        350.02         7.98 o                         
   8   3  10          1.70          1.23         0.67 o                         
  -7   4  10        114.11        107.42         5.08 o                         
  -6   4  10          2.96          2.66         1.45 o                         
  -5   4  10         23.05         19.59         3.87 o                         
  -4   4  10         11.65         10.40         2.42 o                         
  -3   4  10          3.32          4.11         1.94 o                         
  -2   4  10        430.66        431.79        15.24 o                         
  -1   4  10        211.72        224.94         9.43 o                         
   0   4  10        112.20        106.42         3.39 o                         
   1   4  10         46.94         41.72         2.65 o                         
   2   4  10          1.54          1.09         1.20 o                         
   3   4  10        330.05        353.63        13.79 o                         
   4   4  10        128.10        133.70         4.62 o                         
   5   4  10          1.41          2.98         0.96 o                         
   6   4  10         52.41         49.04         2.47 o                         
   7   4  10          3.52          4.30         0.88 o                         
   8   4  10          0.86          1.59         1.12 o                         
  -6   5  10        111.96        106.68         5.32 o                         
  -5   5  10         38.57         41.85         3.39 o                         
  -4   5  10          1.96          2.66         1.45 o                         
  -3   5  10         14.54         15.64         4.72 o                         
  -2   5  10         35.39         39.88         4.96 o                         
  -1   5  10          4.33          2.66         1.16 o                         
   0   5  10        164.31        156.70         8.47 o                         
   1   5  10         18.44         22.46         3.14 o                         
   2   5  10          2.55          3.75         1.20 o                         
   3   5  10         56.68         49.18         2.74 o                         
   4   5  10        142.00        148.22         5.56 o                         
   5   5  10         47.77         56.77         3.27 o                         
   6   5  10        299.79        305.97         9.43 o                         
   7   5  10         12.69         19.78         2.54 o                         
   8   5  10        134.71        148.26         4.28 o                         
  -5   6  10         32.27         36.28         3.87 o                         
  -4   6  10        278.88        262.92        10.89 o                         
  -3   6  10        137.50        142.63        10.52 o                         
  -2   6  10          0.88          0.78         1.10 o                         
  -1   6  10         67.47         68.46         4.60 o                         
   0   6  10        212.87        215.08         5.40 o                         
   1   6  10         59.58         64.54         3.16 o                         
   2   6  10         91.70         83.47         4.60 o                         
   3   6  10        503.13        525.03        11.17 o                         
   4   6  10          0.87          0.73         1.03 o                         
   5   6  10          5.28          3.75         1.03 o                         
   6   6  10         26.56         29.11         2.13 o                         
   7   6  10        136.30        129.11         4.11 o                         
   8   6  10         13.03          7.50         1.94 o                         
  -4   7  10          6.48          6.05         1.69 o                         
  -3   7  10         13.85         14.21         2.06 o                         
  -2   7  10         88.09         93.24        10.52 o                         
  -1   7  10        222.83        228.22        14.15 o                         
   0   7  10        548.79        584.25        14.05 o                         
   1   7  10         80.72         89.70         5.44 o                         
   2   7  10          0.97          0.60         1.09 o                         
   3   7  10          0.06          0.69         0.92 o                         
   4   7  10         88.35         83.72         2.84 o                         
   5   7  10          0.28          0.60         1.03 o                         
   6   7  10          0.10          1.87         0.93 o                         
   7   7  10          2.10          1.83         0.93 o                         
   8   7  10          2.11         -0.24         1.21 o                         
  -4   8  10        120.22        125.52         5.56 o                         
  -3   8  10         72.33         68.94         4.11 o                         
  -2   8  10        105.35        101.60         5.32 o                         
  -1   8  10         69.29         73.54         4.60 o                         
   0   8  10         39.11         41.07         2.72 o                         
   1   8  10         64.46         77.24         3.42 o                         
   2   8  10         14.65         15.31         2.18 o                         
   3   8  10         25.94         25.75         1.71 o                         
   4   8  10         13.23         11.08         1.86 o                         
   5   8  10         62.16         67.20         7.38 o                         
   6   8  10         53.11         54.46         2.48 o                         
   7   8  10         35.30         35.39         1.96 o                         
   8   8  10          3.27          5.56         1.69 o                         
  -3   9  10         93.92         81.03         4.11 o                         
  -2   9  10          1.75          0.00         1.21 o                         
  -1   9  10         23.58         20.56         2.42 o                         
   0   9  10        196.08        201.72         8.71 o                         
   1   9  10         24.06         24.68         3.63 o                         
   2   9  10        122.47        119.85         7.00 o                         
   3   9  10          0.73          1.09         1.57 o                         
   4   9  10        101.09        100.01         3.45 o                         
   5   9  10        244.66        235.70         5.45 o                         
   6   9  10          3.94          7.01         2.42 o                         
   7   9  10          2.14          1.69         0.97 o                         
  -2  10  10          1.32         -0.24         1.21 o                         
  -1  10  10        272.91        277.49         7.70 o                         
   0  10  10         74.02         74.04         2.91 o                         
   1  10  10          0.69         -0.26         0.78 o                         
   2  10  10         48.03         47.42         1.86 o                         
   3  10  10         23.86         24.29         1.42 o                         
   4  10  10         51.44         48.17         1.90 o                         
   5  10  10          4.52          3.19         1.21 o                         
   6  10  10         49.13         53.42         4.96 o                         
   7  10  10         31.24         25.16         1.94 o                         
  -1  11  10          7.26          4.60         1.69 o                         
   0  11  10         11.98          7.51         2.18 o                         
   1  11  10         13.27         13.19         1.51 o                         
   2  11  10        192.93        196.12         9.51 o                         
   3  11  10         15.39         11.72         1.26 o                         
   4  11  10         40.55         35.56         1.60 o                         
   5  11  10         28.78         27.02         1.79 o                         
  -4  -6  11          1.24          0.41         0.58 o                         
  -3  -6  11          4.24          3.03         0.68 o                         
  -2  -6  11         19.22         19.82         1.45 o                         
  -1  -6  11         33.44         28.51         1.83 o                         
   0  -6  11         98.82         91.39         3.35 o                         
   1  -6  11         34.87         35.36         1.54 o                         
  -6  -5  11         82.98         82.00         3.39 o                         
  -5  -5  11        137.14        127.21         3.59 o                         
  -4  -5  11         36.74         35.24         1.62 o                         
  -3  -5  11         47.78         45.88         4.11 o                         
  -2  -5  11         41.40         39.07         1.88 o                         
  -1  -5  11         15.89         14.52         1.37 o                         
   0  -5  11          6.67          7.85         1.27 o                         
   1  -5  11         24.06         25.43         1.62 o                         
   2  -5  11        369.50        380.69         9.66 o                         
   3  -5  11         12.98         11.41         1.16 o                         
  -6  -4  11          1.74          0.97         0.73 o                         
  -5  -4  11          4.29          4.71         0.98 o                         
  -4  -4  11          3.89          2.45         0.76 o                         
  -3  -4  11          7.44          4.20         0.93 o                         
  -2  -4  11         87.18         85.44         3.08 o                         
  -1  -4  11          5.06          4.77         1.09 o                         
   0  -4  11          0.59          1.12         0.74 o                         
   1  -4  11         35.56         33.76         1.58 o                         
   2  -4  11         86.61         74.40         2.18 o                         
   3  -4  11         42.91         39.48         1.72 o                         
   4  -4  11         46.80         42.87         2.54 o                         
  -7  -3  11         13.71         10.89         1.45 o                         
  -6  -3  11         41.06         33.71         2.50 o                         
  -5  -3  11         37.18         42.34         1.73 o                         
  -4  -3  11          8.92          8.25         1.37 o                         
  -3  -3  11         28.15         28.67         1.88 o                         
  -2  -3  11         14.76         12.60         3.14 o                         
  -1  -3  11        275.69        283.09         6.42 o                         
   0  -3  11        209.27        224.24         5.30 o                         
   1  -3  11        307.63        338.53         9.64 o                         
   2  -3  11         62.65         58.21         2.05 o                         
   3  -3  11         11.43          6.63         0.95 o                         
   4  -3  11         13.76         16.93         1.77 o                         
   5  -3  11         12.16         12.49         1.81 o                         
  -7  -2  11          6.15          3.50         1.10 o                         
  -6  -2  11         23.79         22.26         1.65 o                         
  -5  -2  11        243.42        244.74         5.54 o                         
  -4  -2  11          0.65          1.98         2.86 o                         
  -3  -2  11        108.04        110.68         3.93 o                         
  -2  -2  11        110.88        119.43         4.11 o                         
  -1  -2  11        768.45        830.97        16.80 o                         
   0  -2  11          1.05         -0.02         0.88 o                         
   1  -2  11         24.42         21.33         1.58 o                         
   2  -2  11          0.96          1.98         1.66 o                         
   3  -2  11        466.03        474.79        10.01 o                         
   4  -2  11          2.65          9.53         1.20 o                         
   5  -2  11         30.50         22.65         1.37 o                         
   6  -2  11         23.95         21.57         2.06 o                         
  -7  -1  11         13.60         16.33         3.63 o                         
  -6  -1  11        132.39        135.44         5.81 o                         
  -5  -1  11          0.33         -0.81         0.81 o                         
  -4  -1  11          7.45         10.49         1.92 o                         
  -3  -1  11         28.44         32.43         1.96 o                         
  -2  -1  11        107.32        104.88         3.93 o                         
  -1  -1  11       1478.91       1552.66        37.46 o                         
   0  -1  11        170.29        188.06         4.70 o                         
   1  -1  11         17.46         17.97         1.77 o                         
   2  -1  11         46.58         51.07         1.89 o                         
   3  -1  11         23.31         23.67         1.39 o                         
   4  -1  11         27.97         24.81         1.40 o                         
   5  -1  11         16.76         17.62         2.18 o                         
   6  -1  11        140.57        137.18         4.02 o                         
  -7   0  11         60.57         64.36         2.90 o                         
  -6   0  11          0.00          0.00         0.81 o                         
  -5   0  11         25.29         26.65         3.27 o                         
  -4   0  11        269.17        294.69         6.65 o                         
  -3   0  11          3.12          1.20         1.10 o                         
  -2   0  11          0.30         -0.37         2.08 o                         
  -1   0  11         75.79         81.68         3.63 o                         
   0   0  11         50.94         58.73         5.35 o                         
   1   0  11        168.72        166.19         3.78 o                         
   2   0  11        119.31        127.90         4.69 o                         
   3   0  11         36.15         36.66         1.82 o                         
   4   0  11         25.36         26.47         1.49 o                         
   5   0  11          4.82          2.61         0.60 o                         
   6   0  11         10.73         14.15         1.20 o                         
   7   0  11         30.20         27.27         2.18 o                         
  -7   1  11         22.40         29.03         2.66 o                         
  -6   1  11         96.13         92.91         3.24 o                         
  -5   1  11        185.20        166.16         7.50 o                         
  -4   1  11         99.39        103.27         6.29 o                         
  -3   1  11         62.37         68.46         3.51 o                         
  -2   1  11        140.21        130.62         5.32 o                         
  -1   1  11        477.94        493.25        12.83 o                         
   0   1  11        186.05        189.34         4.96 o                         
   1   1  11         13.44         15.31         1.81 o                         
   2   1  11          0.72          1.04         0.92 o                         
   3   1  11        246.94        257.44         6.05 o                         
   4   1  11        692.97        737.34        15.13 o                         
   5   1  11          7.00          4.88         1.45 o                         
   6   1  11         25.03         23.74         1.30 o                         
   7   1  11          4.01          5.51         1.03 o                         
  -7   2  11         64.99         64.83         3.87 o                         
  -6   2  11         74.52         76.20         4.35 o                         
  -5   2  11          1.42          0.97         0.93 o                         
  -4   2  11         17.15         13.11         1.96 o                         
  -3   2  11         36.08         37.10         2.48 o                         
  -2   2  11         19.93         15.52         2.42 o                         
  -1   2  11         39.15         38.46         3.63 o                         
   0   2  11        141.48        141.47         4.95 o                         
   1   2  11         86.33         79.83         5.08 o                         
   2   2  11          0.17          1.95         1.19 o                         
   3   2  11        866.78        898.08        18.16 o                         
   4   2  11         21.87         21.64         1.56 o                         
   5   2  11         17.72         17.23         1.38 o                         
   6   2  11         99.54        107.55         2.93 o                         
   7   2  11         40.82         37.00         1.44 o                         
   8   2  11         46.49         36.04         2.18 o                         
  -7   3  11         52.99         50.31         3.14 o                         
  -6   3  11          1.23          2.42         1.21 o                         
  -5   3  11        197.08        167.61         7.50 o                         
  -4   3  11         52.35         47.93         2.65 o                         
  -3   3  11        480.78        475.27        17.90 o                         
  -2   3  11         40.43         42.33         3.63 o                         
  -1   3  11         33.70         26.93         2.64 o                         
   0   3  11         17.09         12.13         1.81 o                         
   1   3  11         14.47         19.08         2.30 o                         
   2   3  11         67.61         75.68         5.56 o                         
   3   3  11        299.98        312.13         8.72 o                         
   4   3  11        165.26        168.93         4.46 o                         
   5   3  11        296.13        326.06         8.89 o                         
   6   3  11          5.74          8.20         1.19 o                         
   7   3  11         83.35         74.60         2.14 o                         
   8   3  11          1.71          1.34         1.21 o                         
  -6   4  11          9.19          8.71         2.42 o                         
  -5   4  11         35.78         29.51         2.90 o                         
  -4   4  11        528.31        473.82        17.90 o                         
  -3   4  11         11.51          9.92         2.42 o                         
  -2   4  11          1.35         -0.68         3.02 o                         
  -1   4  11        392.50        413.24        11.12 o                         
   0   4  11        699.41        682.69        14.11 o                         
   1   4  11        967.66        977.70        19.64 o                         
   2   4  11         26.55         22.38         2.22 o                         
   3   4  11         25.20         26.26         2.13 o                         
   4   4  11         28.95         32.59         2.66 o                         
   5   4  11        248.83        272.24         7.61 o                         
   6   4  11          5.47          3.48         0.72 o                         
   7   4  11         48.57         42.43         2.70 o                         
   8   4  11         21.06         20.60         1.81 o                         
  -6   5  11        129.40        131.81         6.05 o                         
  -4   5  11          9.13         11.13         2.90 o                         
  -3   5  11          1.02          0.00         1.45 o                         
  -2   5  11         22.46         23.24         4.11 o                         
  -1   5  11         45.41         53.19         5.20 o                         
   0   5  11          0.64          0.78         1.07 o                         
   1   5  11         21.54         17.98         3.14 o                         
   2   5  11        209.66        222.41         6.67 o                         
   3   5  11          0.06          3.02         1.03 o                         
   4   5  11        448.55        474.22        15.00 o                         
   5   5  11         19.17         23.50         3.51 o                         
   6   5  11          0.07         -0.32         0.76 o                         
   7   5  11        195.62        168.15         4.95 o                         
   8   5  11        107.96        100.44         2.99 o                         
  -5   6  11         18.91         18.87         2.66 o                         
  -4   6  11         42.76         40.40         3.39 o                         
  -3   6  11         65.69         68.71         3.24 o                         
  -2   6  11        298.58        309.29        19.71 o                         
  -1   6  11          5.21          5.28         1.81 o                         
   0   6  11          0.43          0.34         1.07 o                         
   1   6  11        153.33        170.05         5.47 o                         
   2   6  11         58.81         63.59         3.06 o                         
   3   6  11        122.51        120.97         4.28 o                         
   4   6  11          1.54          2.30         1.03 o                         
   5   6  11         75.79         92.72         4.23 o                         
   6   6  11        214.04        206.15         7.98 o                         
   7   6  11          7.90          7.25         1.16 o                         
   8   6  11          2.02          0.36         0.86 o                         
  -4   7  11          1.11          1.21         1.45 o                         
  -3   7  11        223.28        211.76         6.24 o                         
  -2   7  11          6.06          4.09         1.10 o                         
  -1   7  11         87.88         92.04         4.23 o                         
   0   7  11          6.58          6.29         1.69 o                         
   1   7  11         58.41         60.04         4.11 o                         
   2   7  11        151.85        156.54         5.13 o                         
   3   7  11          9.80          6.41         1.23 o                         
   4   7  11          2.25          1.57         0.86 o                         
   5   7  11          2.61          1.94         1.03 o                         
   6   7  11         65.19         63.54         2.57 o                         
   7   7  11         14.34         14.66         2.30 o                         
   8   7  11         64.20         49.83         2.66 o                         
  -3   8  11          5.24         10.40         2.66 o                         
  -2   8  11          2.25          2.66         1.45 o                         
  -1   8  11         99.79        106.68         5.56 o                         
   0   8  11         11.69         12.58         2.66 o                         
   1   8  11         12.13         13.30         2.66 o                         
   2   8  11         19.42         20.77         1.66 o                         
   3   8  11         66.75         77.64         2.68 o                         
   4   8  11          0.04          0.49         0.80 o                         
   5   8  11        217.00        196.06         8.71 o                         
   6   8  11         87.80         88.92         3.08 o                         
   7   8  11         61.69         57.75         2.13 o                         
  -3   9  11         33.40         39.43         2.90 o                         
  -2   9  11         22.63         23.46         2.42 o                         
  -1   9  11         63.35         66.76         3.87 o                         
   0   9  11          0.09          0.97         1.69 o                         
   1   9  11        107.04         97.83         2.88 o                         
   2   9  11         54.54         58.09         2.09 o                         
   3   9  11         17.62         18.82         1.52 o                         
   4   9  11          2.52          3.69         0.85 o                         
   5   9  11         48.39         45.26         2.05 o                         
   6   9  11          4.62          6.82         1.45 o                         
   7   9  11         85.53         89.98         3.87 o                         
  -2  10  11        378.30        375.13        13.30 o                         
  -1  10  11         83.24         78.35         2.82 o                         
   0  10  11          6.65          4.95         2.18 o                         
   1  10  11          1.27          1.62         0.78 o                         
   2  10  11         35.01         35.95         1.58 o                         
   3  10  11         14.96         15.50         2.51 o                         
   4  10  11         14.41         15.71         1.38 o                         
   5  10  11          0.32         -0.76         0.76 o                         
   6  10  11         74.77         65.55         3.14 o                         
   0  11  11         80.52         83.70         3.63 o                         
   1  11  11         39.47         27.09         2.42 o                         
   2  11  11         22.67         15.32         1.45 o                         
   3  11  11          0.05         -0.70         0.85 o                         
   4  11  11          1.23         -0.13         0.97 o                         
  -4  -5  12          8.61          7.16         0.93 o                         
  -3  -5  12         62.92         59.91         3.14 o                         
  -2  -5  12          9.71          9.58         1.69 o                         
  -1  -5  12        103.66         99.30         3.08 o                         
   0  -5  12         92.09         92.13         4.96 o                         
   1  -5  12        112.12        116.53         4.11 o                         
  -5  -4  12         69.92         67.07         2.13 o                         
  -4  -4  12        193.49        176.56         4.79 o                         
  -3  -4  12        106.10        107.53         3.42 o                         
  -2  -4  12          0.97          0.24         0.68 o                         
  -1  -4  12          0.51         -0.12         1.09 o                         
   0  -4  12        148.89        150.29         4.45 o                         
   1  -4  12         25.30         23.22         3.51 o                         
   2  -4  12          0.41          0.94         1.33 o                         
   3  -4  12        110.08        106.19         4.35 o                         
  -6  -3  12         14.79         10.64         1.69 o                         
  -5  -3  12          5.88          2.90         0.97 o                         
  -4  -3  12         43.97         45.99         1.96 o                         
  -3  -3  12          1.87          0.35         0.97 o                         
  -2  -3  12         42.77         46.52         2.13 o                         
  -1  -3  12         40.95         43.99         2.13 o                         
   0  -3  12         20.78         21.10         1.34 o                         
   1  -3  12          0.99          0.58         0.94 o                         
   2  -3  12         95.10         84.05         2.82 o                         
   3  -3  12        131.40        135.75         3.26 o                         
   4  -3  12         89.60         89.41         2.66 o                         
  -6  -2  12         10.87          8.71         1.45 o                         
  -5  -2  12         23.67         20.65         2.06 o                         
  -4  -2  12        120.39        114.92         3.59 o                         
  -3  -2  12          3.57          4.63         1.81 o                         
  -2  -2  12          0.49          0.00         1.03 o                         
  -1  -2  12         65.04         68.70         3.87 o                         
   0  -2  12        290.02        294.25         6.73 o                         
   1  -2  12        344.56        349.30         7.59 o                         
   2  -2  12         55.93         49.90         1.90 o                         
   3  -2  12          2.07          0.82         0.89 o                         
   4  -2  12          7.46          5.64         0.93 o                         
   5  -2  12        133.75        120.51         2.79 o                         
  -7  -1  12         68.96         67.97         2.90 o                         
  -6  -1  12         16.50         14.31         1.46 o                         
  -5  -1  12          0.09          0.37         0.97 o                         
  -4  -1  12         64.32         66.51         2.74 o                         
  -3  -1  12        129.60        130.51         4.61 o                         
  -2  -1  12        100.02        105.25         3.76 o                         
  -1  -1  12          3.09          2.66         1.21 o                         
   0  -1  12          3.71          3.52         0.91 o                         
   1  -1  12        301.96        311.98         6.94 o                         
   2  -1  12          3.06          4.44         1.06 o                         
   3  -1  12          7.61          6.80         1.34 o                         
   4  -1  12        323.96        311.15         8.29 o                         
   5  -1  12         51.04         63.16         2.22 o                         
  -6   0  12         12.24         10.46         1.45 o                         
  -5   0  12          1.94          1.69         1.21 o                         
  -4   0  12          0.43         -0.09         0.91 o                         
  -3   0  12         15.82         21.29         2.05 o                         
  -2   0  12        186.17        202.02         5.99 o                         
  -1   0  12         23.92         25.77         2.39 o                         
   0   0  12        115.71        122.29         3.49 o                         
   1   0  12          5.28          5.76         1.38 o                         
   2   0  12          0.12          0.55         1.27 o                         
   3   0  12         18.08         22.73         1.56 o                         
   4   0  12         42.02         41.14         1.63 o                         
   5   0  12         15.41         12.42         1.27 o                         
   6   0  12         41.18         37.25         1.71 o                         
  -6   1  12         34.68         37.12         3.87 o                         
  -5   1  12          2.97          4.04         1.33 o                         
  -4   1  12         15.21          7.45         1.86 o                         
  -3   1  12        610.09        566.36        20.44 o                         
  -2   1  12         10.17          9.25         5.32 o                         
  -1   1  12          3.02          5.81         1.71 o                         
   0   1  12         75.08         71.12         3.25 o                         
   1   1  12         53.31         61.26         2.42 o                         
   2   1  12         15.77         16.78         1.61 o                         
   3   1  12          0.74          1.87         0.76 o                         
   4   1  12          1.27          2.49         0.74 o                         
   5   1  12          4.18          2.96         0.64 o                         
   6   1  12         24.96         33.95         1.30 o                         
   7   1  12          1.60         -1.21         1.21 o                         
  -6   2  12        245.75        226.87         8.95 o                         
  -5   2  12         54.74         53.22         2.48 o                         
  -4   2  12          0.72          0.60         1.03 o                         
  -3   2  12        263.23        261.93         7.35 o                         
  -2   2  12        115.84        115.38         6.05 o                         
   0   2  12        117.01        132.70         4.68 o                         
   1   2  12          4.21          2.54         1.20 o                         
   2   2  12         39.32         38.66         2.67 o                         
   3   2  12         25.33         27.48         1.76 o                         
   4   2  12         28.39         34.28         1.66 o                         
   5   2  12         66.59         66.12         2.14 o                         
   6   2  12          0.07          0.09         0.60 o                         
   7   2  12          9.80          9.95         1.16 o                         
  -6   3  12          2.43          2.18         1.45 o                         
  -5   3  12        120.07        133.02         6.77 o                         
  -4   3  12          7.26          3.63         1.45 o                         
  -3   3  12         30.12         28.30         2.90 o                         
  -2   3  12         41.25         43.30         3.63 o                         
  -1   3  12          2.70         10.89         3.14 o                         
   0   3  12        316.29        315.48        11.01 o                         
   1   3  12        107.68        117.37         4.19 o                         
   2   3  12        203.83        225.95         6.67 o                         
   3   3  12         69.19         74.75         3.08 o                         
   4   3  12          1.33          2.05         0.82 o                         
   5   3  12        272.12        265.82         5.96 o                         
   6   3  12         76.31         65.27         2.12 o                         
   7   3  12        221.85        216.94         4.82 o                         
  -5   4  12        190.58        208.25         8.47 o                         
  -4   4  12         27.56         26.37         2.90 o                         
  -3   4  12         11.35         11.61         2.66 o                         
  -2   4  12        351.78        359.67        14.03 o                         
  -1   4  12        368.50        375.65        18.01 o                         
   0   4  12         56.48         55.57         3.14 o                         
   1   4  12         24.61         30.16         4.23 o                         
   2   4  12          6.03          6.58         3.27 o                         
   3   4  12        288.56        316.51         8.72 o                         
   4   4  12          4.58          3.96         0.93 o                         
   5   4  12         27.79         22.59         2.06 o                         
   6   4  12         16.52         19.28         2.06 o                         
   7   4  12          3.27          6.33         1.03 o                         
  -5   5  12         52.97         52.97         3.39 o                         
  -4   5  12         12.17         14.03         2.42 o                         
  -3   5  12         34.32         33.38         3.14 o                         
  -2   5  12        216.87        195.31         8.10 o                         
  -1   5  12        144.78        151.18         5.56 o                         
   0   5  12         56.39         55.52         2.99 o                         
   1   5  12        547.04        553.75        14.28 o                         
   2   5  12          0.55          2.20         1.33 o                         
   3   5  12          3.05          8.50         1.69 o                         
   4   5  12         14.80         22.04         2.06 o                         
   5   5  12         54.21         50.61         2.30 o                         
   6   5  12          1.24          0.44         0.84 o                         
   7   5  12          1.40          0.24         0.73 o                         
  -5   6  12          9.47          9.92         3.87 o                         
  -4   6  12         68.01         64.83         3.87 o                         
  -3   6  12          6.26          8.95         2.42 o                         
  -2   6  12         84.93         83.43         3.50 o                         
  -1   6  12         47.90         45.80         2.72 o                         
   0   6  12          4.82         12.58         3.14 o                         
   1   6  12          1.09         -1.16         1.16 o                         
   2   6  12        201.48        191.12         5.82 o                         
   3   6  12          4.36          7.66         1.71 o                         
   4   6  12         43.36         48.90         3.87 o                         
   5   6  12         53.61         44.44         2.13 o                         
   6   6  12         16.52         15.72         1.69 o                         
   7   6  12         35.43         28.52         1.45 o                         
  -3   7  12          0.07          1.69         1.45 o                         
  -2   7  12          8.80          7.50         1.51 o                         
  -1   7  12        445.41        482.53        17.66 o                         
   1   7  12         21.81         23.28         2.13 o                         
   2   7  12          0.73          0.95         0.96 o                         
   3   7  12          2.77          2.18         1.21 o                         
   4   7  12        298.60        322.26         8.72 o                         
   5   7  12          0.07          0.73         0.76 o                         
   6   7  12         15.91         12.41         1.34 o                         
   7   7  12          0.17          0.48         0.73 o                         
  -2   8  12         35.98         36.28         3.14 o                         
  -1   8  12         70.58         70.88         3.87 o                         
   0   8  12        318.06        330.65        12.58 o                         
   1   8  12          1.02          1.06         1.21 o                         
   2   8  12         16.95         20.56         1.58 o                         
   3   8  12         41.60         43.16         2.14 o                         
   4   8  12         11.59         12.58         1.45 o                         
   5   8  12        102.69         93.55         3.16 o                         
   6   8  12          2.51          1.69         0.68 o                         
   7   8  12        117.56        102.08         4.11 o                         
  -2   9  12          0.88          1.21         1.45 o                         
  -1   9  12          0.20          0.00         1.21 o                         
   0   9  12         54.89         55.39         3.39 o                         
   1   9  12        191.67        184.62         4.42 o                         
   2   9  12          0.02         -0.38         0.71 o                         
   3   9  12         77.09         74.23         2.37 o                         
   4   9  12          2.22          5.56         1.34 o                         
   5   9  12          0.09          0.32         0.76 o                         
   6   9  12         36.73         43.47         3.14 o                         
  -1  10  12          4.49          2.18         1.21 o                         
   0  10  12        106.43        111.58         3.58 o                         
   1  10  12         22.61         22.61         3.87 o                         
   2  10  12          3.16          1.44         0.88 o                         
   3  10  12         53.30         58.31         2.22 o                         
   4  10  12         34.70         38.00         3.14 o                         
   5  10  12         70.55         71.30         2.30 o                         
  -4  -4  13         60.49         56.73         1.88 o                         
  -3  -4  13        123.74        111.94        10.63 o                         
  -2  -4  13        211.92        205.60         5.64 o                         
  -1  -4  13          6.85          6.29         1.10 o                         
   0  -4  13         64.00         62.48         2.22 o                         
   1  -4  13         23.44         19.38         3.75 o                         
  -5  -3  13          1.64          0.48         0.73 o                         
  -4  -3  13          0.43          0.17         1.33 o                         
  -3  -3  13        195.50        184.39         6.17 o                         
  -2  -3  13         30.30         32.45         1.62 o                         
  -1  -3  13         12.97         16.09         1.57 o                         
   0  -3  13         35.78         31.38         2.66 o                         
   1  -3  13        165.99        153.59         4.45 o                         
   2  -3  13         34.63         33.02         1.79 o                         
  -4  -2  13          1.60          1.94         0.76 o                         
  -3  -2  13         64.64         66.18         2.39 o                         
  -2  -2  13          3.44          6.40         2.78 o                         
  -1  -2  13          9.03          9.42         1.69 o                         
   0  -2  13          5.57          6.77         1.10 o                         
   1  -2  13        120.59        119.94         3.12 o                         
   2  -2  13         16.79         14.85         1.12 o                         
   3  -2  13        242.94        262.56         6.84 o                         
   4  -2  13         19.67         16.80         2.42 o                         
  -6  -1  13        269.49        264.61         9.43 o                         
  -5  -1  13        215.46        188.90         7.26 o                         
  -4  -1  13          3.18          2.92         0.84 o                         
  -3  -1  13          1.15         -0.18         0.93 o                         
  -2  -1  13         50.06         49.59         2.30 o                         
  -1  -1  13        366.33        356.64         9.32 o                         
   0  -1  13         76.38         78.61         2.42 o                         
   1  -1  13         23.85         21.22         1.46 o                         
   2  -1  13         36.92         36.07         1.79 o                         
   3  -1  13         34.26         35.09         1.71 o                         
   4  -1  13         55.82         54.24         2.05 o                         
  -6   0  13        106.21         94.10         3.87 o                         
  -5   0  13         88.22         76.88         3.04 o                         
  -4   0  13         70.40         55.39         3.14 o                         
  -3   0  13         53.93         47.41         3.14 o                         
  -2   0  13        264.10        257.24         7.01 o                         
  -1   0  13         24.41         21.59         2.09 o                         
   0   0  13          0.92          1.40         1.72 o                         
   1   0  13        215.37        214.68         6.65 o                         
   2   0  13        484.31        467.59         9.68 o                         
   3   0  13          2.67          2.29         0.67 o                         
   4   0  13          2.55          1.51         0.73 o                         
   5   0  13          4.74          4.60         0.93 o                         
  -5   1  13          8.16         14.51         3.14 o                         
  -4   1  13          9.25         10.26         2.42 o                         
  -3   1  13          7.56          6.05         1.69 o                         
  -2   1  13          1.01          0.97         1.69 o                         
   0   1  13         59.14         61.27         2.99 o                         
   1   1  13          4.75          6.06         1.45 o                         
   2   1  13         38.49         39.27         1.80 o                         
   3   1  13         43.36         37.72         1.63 o                         
   4   1  13        128.50        127.91         3.21 o                         
   5   1  13         25.22         26.83         1.26 o                         
   6   1  13         31.66         26.61         1.39 o                         
  -5   2  13         72.07         81.76         4.60 o                         
  -4   2  13         22.29         24.30         2.13 o                         
  -3   2  13         13.70         15.97         3.39 o                         
   1   2  13          8.55          5.26         1.45 o                         
   2   2  13          3.06          3.63         1.45 o                         
   3   2  13         97.33        101.57         2.84 o                         
   4   2  13         36.99         37.94         1.61 o                         
   5   2  13         67.81         66.55         2.05 o                         
   6   2  13          4.06          1.69         1.14 o                         
  -5   3  13         14.30         10.64         2.66 o                         
  -4   3  13         48.01         45.23         3.39 o                         
  -3   3  13         28.26         29.27         3.14 o                         
  -2   3  13        195.30        177.04         7.74 o                         
   0   3  13          0.65          2.42         2.18 o                         
   1   3  13         11.04          9.84         2.30 o                         
   2   3  13          3.63          2.66         1.03 o                         
   3   3  13        332.70        359.99         9.83 o                         
   4   3  13         23.35         23.62         1.94 o                         
   5   3  13         37.46         35.03         3.63 o                         
   6   3  13          3.46          3.44         1.45 o                         
  -5   4  13         12.77         11.37         2.42 o                         
  -4   4  13          4.89          1.45         1.45 o                         
  -3   4  13          0.28         -0.73         1.45 o                         
  -2   4  13         11.64          9.92         2.90 o                         
  -1   4  13        472.43        429.56        15.97 o                         
   0   4  13        117.98        136.89         6.53 o                         
   1   4  13        148.45        131.26         4.36 o                         
   2   4  13         44.59         51.94         2.55 o                         
   3   4  13          0.51          0.97         1.21 o                         
   4   4  13          1.65          0.60         0.68 o                         
   5   4  13         34.63         39.92         1.88 o                         
   6   4  13         21.80         18.77         1.20 o                         
  -4   5  13        112.39        109.58         5.32 o                         
  -3   5  13         80.60         79.83         5.08 o                         
  -2   5  13          2.43          0.48         1.69 o                         
  -1   5  13          6.73          9.45         2.22 o                         
   1   5  13        159.71        170.03         7.50 o                         
   2   5  13         76.79         87.32         4.84 o                         
   3   5  13         26.31         34.96         2.05 o                         
   4   5  13        169.53        172.27         5.81 o                         
   5   5  13         21.09         22.79         1.81 o                         
   6   5  13         39.73         45.85         1.88 o                         
   7   5  13          8.99          8.35         0.86 o                         
  -4   6  13         55.57         55.39         3.63 o                         
  -3   6  13        111.57        115.87         5.56 o                         
  -1   6  13        171.33        167.85         7.26 o                         
   0   6  13         54.08         67.97         4.11 o                         
   1   6  13          7.49          8.34         1.96 o                         
   2   6  13         18.40         15.41         1.71 o                         
   3   6  13         50.52         44.15         2.22 o                         
   4   6  13        142.74        145.52         4.96 o                         
   5   6  13          0.28          0.73         0.73 o                         
   6   6  13         20.60         18.40         1.57 o                         
  -2   7  13         17.97         13.79         2.90 o                         
  -1   7  13          0.32          0.00         1.45 o                         
   0   7  13         52.75         50.56         3.39 o                         
   1   7  13         24.69         25.21         1.96 o                         
   2   7  13          6.55          7.86         1.54 o                         
   3   7  13        262.37        243.75         6.91 o                         
   4   7  13        112.29        114.22         3.59 o                         
   5   7  13         18.40         19.66         1.61 o                         
   6   7  13         37.80         43.73         2.90 o                         
  -2   8  13          0.38         -1.69         1.69 o                         
  -1   8  13          4.65          3.63         1.45 o                         
   0   8  13          9.36         11.85         2.18 o                         
   1   8  13          9.60         10.72         1.94 o                         
   2   8  13         44.72         52.82         2.04 o                         
   3   8  13          5.78          1.94         0.86 o                         
   4   8  13          3.44          9.68         1.34 o                         
   5   8  13          4.01          8.56         1.10 o                         
   6   8  13          0.39          0.97         0.51 o                         
  -1   9  13          1.71          1.21         1.21 o                         
   0   9  13         66.73         61.00         2.38 o                         
   1   9  13        331.36        326.40        10.64 o                         
   2   9  13          4.23          6.88         2.42 o                         
   3   9  13          1.33          0.46         0.76 o                         
   4   9  13          0.22          1.07         0.58 o                         
   5   9  13         68.27         71.17         2.30 o                         
   1  10  13         60.47         58.05         2.90 o                         
   2  10  13          0.45         -0.24         0.73 o                         
   3  10  13          7.65         10.49         1.27 o                         
  -2  -3  14          0.47          0.30         0.76 o                         
  -1  -3  14         15.17         14.06         1.21 o                         
   0  -3  14         14.92         13.79         1.45 o                         
  -4  -2  14          0.75          0.73         0.97 o                         
  -3  -2  14          2.46          2.44         2.06 o                         
  -2  -2  14          0.92          0.12         0.86 o                         
  -1  -2  14        237.04        220.34         5.90 o                         
   0  -2  14          7.84          7.11         1.27 o                         
   1  -2  14         55.71         51.28         2.66 o                         
   2  -2  14        161.76        152.37         5.81 o                         
  -4  -1  14         61.91         66.04         3.14 o                         
  -3  -1  14         22.47         20.08         2.42 o                         
  -2  -1  14          7.83          7.03         2.90 o                         
  -1  -1  14         39.58         44.51         2.66 o                         
   0  -1  14          8.68          8.95         1.94 o                         
   1  -1  14         68.98         69.02         6.05 o                         
   2  -1  14         26.88         23.50         1.45 o                         
   3  -1  14         39.69         37.43         1.62 o                         
  -4   0  14         80.33         77.16         3.63 o                         
  -2   0  14         78.75         68.46         3.87 o                         
  -1   0  14          0.88         -1.69         1.69 o                         
   0   0  14        134.15        134.95         5.81 o                         
   1   0  14         11.13          7.41         1.45 o                         
   2   0  14          4.89          4.62         1.57 o                         
   3   0  14          0.83          1.75         0.76 o                         
   4   0  14        101.67        108.72         3.39 o                         
   1   1  14         54.42         58.54         3.39 o                         
   2   1  14         19.38         20.08         2.45 o                         
   3   1  14         90.38         83.24         2.35 o                         
   4   1  14          6.53          7.78         2.42 o                         
   5   1  14         33.08         36.53         1.94 o                         
   1   2  14         74.60         67.25         3.63 o                         
   2   2  14         36.07         36.51         1.96 o                         
   3   2  14         32.56         31.49         1.71 o                         
   4   2  14         64.94         51.20         1.96 o                         
   5   2  14         14.09         15.41         1.27 o                         
  -3   3  14         22.55         22.74         4.11 o                         
   1   3  14        204.76        207.34         5.82 o                         
   2   3  14          2.92          1.30         0.93 o                         
   3   3  14          0.40          1.08         0.76 o                         
   4   3  14         52.55         50.48         2.13 o                         
   5   3  14         57.41         65.22         3.14 o                         
  -3   4  14         74.77         69.18         4.60 o                         
  -2   4  14         14.16         20.32         4.11 o                         
   0   4  14          2.21         11.61         3.14 o                         
   1   4  14        245.41        253.94         6.93 o                         
   2   4  14          9.54          9.46         1.54 o                         
   3   4  14          6.74          6.63         1.27 o                         
   4   4  14        169.46        170.11         5.93 o                         
   5   4  14        109.62        104.46         3.16 o                         
   6   4  14          1.05          0.85         0.51 o                         
  -3   5  14          5.87          4.84         1.94 o                         
  -2   5  14        101.17        100.63         5.32 o                         
   0   5  14        362.08        330.16        12.34 o                         
   1   5  14        128.18        117.06         8.45 o                         
   2   5  14          9.33         13.77         1.62 o                         
   3   5  14          5.63          9.66         1.81 o                         
   4   5  14         11.32         11.73         1.20 o                         
   5   5  14         68.95         62.72         2.30 o                         
   6   5  14         51.82         57.83         1.88 o                         
   0   6  14          0.03          2.66         1.45 o                         
   1   6  14         12.41         10.16         2.42 o                         
   2   6  14        410.39        436.32        11.03 o                         
   3   6  14          6.25          7.11         1.27 o                         
   4   6  14         20.43         16.26         1.27 o                         
   5   6  14          5.71          6.24         0.93 o                         
  -1   7  14         11.00         14.76         2.90 o                         
   0   7  14          6.02          8.47         2.42 o                         
   1   7  14          7.13         10.16         2.18 o                         
   2   7  14         36.27         35.24         1.79 o                         
   3   7  14         35.18         28.26         2.18 o                         
   4   7  14         26.68         19.68         2.30 o                         
   5   7  14        108.78         99.52         3.13 o                         
  -1   8  14          1.02          4.35         1.94 o                         
   0   8  14          4.38          3.39         1.21 o                         
   1   8  14         11.89         13.55         1.94 o                         
   2   8  14         12.40         19.48         2.90 o                         
   3   8  14          0.12          0.00         0.68 o                         
   4   8  14          4.91          7.86         1.03 o                         
   5   8  14          3.58          1.77         1.57 o                         
   0   9  14         14.32         12.82         2.18 o                         
   1   9  14          1.53          6.29         1.69 o                         
   2   9  14          2.53          4.35         0.97 o                         
   3   9  14        117.02        114.17         4.60 o                         
   2   0  15         89.72         83.70         3.63 o                         
   2   1  15         49.15         48.62         2.66 o                         
   3   1  15         26.43         27.82         1.94 o                         
   2   2  15         29.80         31.69         2.18 o                         
   3   2  15          5.79          3.14         1.45 o                         
   4   2  15          0.88         -0.48         0.73 o                         
   2   3  15         83.15         83.01         5.56 o                         
   3   3  15         26.83         27.22         1.54 o                         
   4   3  15          1.38          0.73         0.68 o                         
   1   4  15          2.54         -0.73         1.69 o                         
   2   4  15         23.49         20.76         2.30 o                         
   3   4  15          5.10          4.94         1.10 o                         
   4   4  15          5.74          6.58         0.93 o                         
   2   5  15         71.40         67.77         5.20 o                         
   3   5  15          4.09          0.77         0.85 o                         
   4   5  15          8.30          7.91         1.03 o                         
   1   6  15        115.18         82.49         4.35 o                         
   2   6  15          7.30         13.06         1.94 o                         
   3   6  15          3.82          2.10         0.76 o                         
   4   6  15        104.17        118.05         3.25 o                         
   1   7  15          0.67          2.18         1.21 o                         
   2   7  15          3.43          0.73         0.97 o                         
   3   7  15          3.87          2.66         1.45 o                         
   4   7  15          0.04          0.00         0.58 o                         
   1   8  15         13.25         10.64         1.94 o                         
   2   8  15          0.94          4.84         1.45 o                         
                                                                                
